# Supplementary material for: 11,11-Diphenyl-11H-indeno­[1,2-b]quinoxaline
Source: IUCrdata. 2020 Sep 8;5(Pt 9):x201213. doi: 10.1107/S2414314620012134 (PMC9462285; doi:10.1107/S2414314620012134)
Supplement: Supplementary file 1 [file x-05-x201213-sup1.cif]

##############################################################################
#                                                                            #
# This CIF contains the data for a data article accepted for                 #
# publication in IUCrData. It conforms to the requirements of                #
# Notes for Authors for IUCrData, and has been                               #
# peer reviewed under the auspices of IUCrData.                              #
#                                                                            #
# Full details of the Crystallographic Information File format               #
# are given in the paper "The Crystallographic Information File (CIF):       #
# a New Standard Archive File for Crystallography" by S. R. Hall, F. H.      #
# Allen and I. D. Brown [Acta Cryst. (1991), A47, 655-685].                  #
#                                                                            #
# The current version of the core CIF dictionary is obtainable from          #
# ftp://ftp.iucr.org/pub/cif_core.dic.                                       #
#                                                                            #
# Software is freely available for graphical display of the structure(s)     #
# in this CIF. For information consult the CIF software page                 #
# http://www.iucr.org/resources/cif/software.                                #
#                                                                            #
# This file may be used for bona fide research purposes within the           #
# scientific community so long as proper attribution is given to the data    # 
# article from which it was obtained.                                        #
#                                                                            #
##############################################################################
data_I
_database_code_depnum_ccdc_archive 'CCDC 2026803'
_audit_creation_method
;
Olex2 1.2-beta
(compiled 2018.04.18 svn.r3501 for OlexSys, GUI svn.r5488)
;
_journal_date_recd_electronic     2020-08-03
_journal_date_accepted     2020-09-02
_journal_name_full     'IUCrData'
_journal_year     2020
_journal_volume     5
_journal_issue      9
_journal_page_first     0
_journal_page_last     0
_journal_paper_category     HO
_journal_paper_doi     10.1107/S2414314620012134
_journal_coeditor_code     HB4357
_publ_contact_author_name     'Sun, Hong-shun'
_publ_contact_author_address
;
Targeted MRI Contrast Agents Laboratory of Jiangsu Province
Nanjing Polytechnic Institute
Nanjing 210048
People's Republic of China
;
_publ_contact_author_email
;
njutshs@126.com
;
_publ_contact_author_fax     '86 25 58370621'
_publ_contact_author_phone     '86 25 58370534'
_publ_section_title
;
11,11-Diphenyl-11<i>H</i>-indeno[1,2-<i>b</i>]quinoxaline
;
_publ_section_title_footnote     .
loop_
    _publ_author_name
    _publ_author_address
    'Chen, Lin'
;
School of Biology and Environment
Nanjing Polytechnic Institute
Nanjing 210048
People's Republic of China
;
    'Hu, Jin'
;
Targeted MRI Contrast Agents Laboratory of Jiangsu Province
Nanjing Polytechnic Institute
Nanjing 210048
People's Republic of China
;
    'Wu, Li-Li'
;
Targeted MRI Contrast Agents Laboratory of Jiangsu Province
Nanjing Polytechnic Institute
Nanjing 210048
People's Republic of China
;
    'Sun, Hong-Shun'
;
Targeted MRI Contrast Agents Laboratory of Jiangsu Province
Nanjing Polytechnic Institute
Nanjing 210048
People's Republic of China
;
_publ_section_synopsis
;
In the title compound, the mean planes of the pendant benzene rings are
approximately perpendicular to one another, making a dihedral angle of 79.3
(5)\%; the indeno[1,2-<i>b</i>]quinoxaline ring system is twisted with
respect to the pendant benzene rings by 70.0 (4) and 67.6 (3)\%.
;
_chemical_name_systematic
;
11,11-Diphenyl-11<i>H</i>-indeno[1,2-<i>b</i>]quinoxaline
;
_chemical_name_common     ?
_chemical_formula_moiety     'C27 H18 N2'
_chemical_formula_sum     'C27 H18 N2'
_chemical_formula_iupac     'C27 H18 N2'
_chemical_formula_weight     370.43
_chemical_melting_point     ?
_space_group_crystal_system     monoclinic
_space_group_name_H-M_alt     'P 1 21/n 1'
_space_group_name_Hall     '-P 2yn'
loop_
    _space_group_symop_operation_xyz
    'x, y, z'
    '-x+1/2, y+1/2, -z+1/2'
    '-x, -y, -z'
    'x-1/2, -y-1/2, z-1/2'
_cell_length_a     9.642(5)
_cell_length_b     11.407(5)
_cell_length_c     17.858(8)
_cell_angle_alpha     90
_cell_angle_beta     103.606(5)
_cell_angle_gamma     90
_cell_volume     1909.0(16)
_cell_formula_units_Z     4
_cell_measurement_reflns_used     3937
_cell_measurement_theta_min     2.347
_cell_measurement_theta_max     27.357
_cell_measurement_temperature     296(2)
_exptl_crystal_description     block
_exptl_crystal_colour     colourless
_exptl_crystal_size_max     0.20
_exptl_crystal_size_mid     0.20
_exptl_crystal_size_min     0.10
_exptl_crystal_density_diffrn     1.289
_exptl_crystal_density_meas     ?
_exptl_crystal_density_method     ?
_exptl_crystal_F_000     776
_exptl_absorpt_coefficient_mu     0.076
_exptl_absorpt_correction_type     multi-scan
_exptl_absorpt_process_details
;
(SADABS; Bruker, 2004)
;
_exptl_absorpt_correction_T_min     0.858773
_exptl_absorpt_correction_T_max     0.999996
_diffrn_ambient_temperature     296.15
_diffrn_source     ?
_diffrn_radiation_type     MoK\a
_diffrn_radiation_wavelength     0.71073
_diffrn_radiation_monochromator     'graphite'
_diffrn_measurement_device_type     'Bruker APEXII CCD'
_diffrn_measurement_method     \w
_diffrn_detector_area_resol_mean     ?
_diffrn_reflns_number     11621
_diffrn_reflns_av_R_equivalents     0.0226
_diffrn_reflns_av_unetI/netI     0.0289
_diffrn_reflns_theta_min     2.347
_diffrn_reflns_theta_max     27.633
_diffrn_reflns_theta_full     25.242
_diffrn_measured_fraction_theta_max     0.995
_diffrn_measured_fraction_theta_full     0.998
_diffrn_reflns_limit_h_min     -12
_diffrn_reflns_limit_h_max     12
_diffrn_reflns_limit_k_min     -14
_diffrn_reflns_limit_k_max     14
_diffrn_reflns_limit_l_min     -23
_diffrn_reflns_limit_l_max     18
_refine_special_details
;
H atoms were placed geometrically (C---H = 0.93 \%A) and refined as
riding atoms with <i>U</i>~iso~(H) = 1.2<i>U</i>~eq~(C).
;
_reflns_number_total     4429
_reflns_number_gt     3277
_reflns_threshold_expression     'I > 2\s(I)'
_refine_ls_structure_factor_coef     Fsqd
_refine_ls_matrix_type     full
_refine_ls_R_factor_all     0.0616
_refine_ls_R_factor_gt     0.0427
_refine_ls_wR_factor_gt     0.0975
_refine_ls_wR_factor_ref     0.1081
_refine_ls_goodness_of_fit_ref     1.033
_refine_ls_restrained_S_all     1.033
_refine_ls_number_reflns     4429
_refine_ls_number_parameters     262
_refine_ls_number_restraints     0
_refine_ls_hydrogen_treatment     constr
_refine_ls_weighting_scheme     calc
_refine_ls_weighting_details
              'w=1/[\s^2^(Fo^2^)+(0.0447P)^2^+0.3316P] where P=(Fo^2^+2Fc^2^)/3'
_atom_sites_solution_hydrogens     geom
_atom_sites_solution_primary     dual
_atom_sites_solution_secondary     ?
_refine_ls_shift/su_max     0.001
_refine_ls_shift/su_mean     0.000
_refine_diff_density_max     0.154
_refine_diff_density_min     -0.202
_refine_ls_extinction_method     none
_refine_ls_extinction_coef     .
loop_
    _atom_type_symbol
    _atom_type_description
    _atom_type_scat_dispersion_real
    _atom_type_scat_dispersion_imag
    _atom_type_scat_source
    'C' 'C' 0.0033 0.0016
                         'International Tables Vol C Tables 4.2.6.8 and 6.1.1.4'
    'H' 'H' 0.0000 0.0000
                         'International Tables Vol C Tables 4.2.6.8 and 6.1.1.4'
    'N' 'N' 0.0061 0.0033
                         'International Tables Vol C Tables 4.2.6.8 and 6.1.1.4'
_computing_data_collection
;
APEX2 (Bruker, 2007)
;
_computing_cell_refinement
;
SAINT  (Bruker, 2004)
;
_computing_data_reduction
;
SAINT (Bruker, 2004)
;
_computing_structure_solution
;
ShelXT (Sheldrick, 2015a)
;
_computing_structure_refinement
;
ShelXL (Sheldrick, 2015b)
;
_computing_molecular_graphics
;
<i>OLEX2</i> (Dolomanov <i>et al.</i>,  2009)
;
_computing_publication_material
;
<i>OLEX2</i> (Dolomanov <i>et al.</i>,  2009)
;
loop_
    _atom_site_type_symbol
    _atom_site_label
    _atom_site_fract_x
    _atom_site_fract_y
    _atom_site_fract_z
    _atom_site_U_iso_or_equiv
    _atom_site_adp_type
    _atom_site_calc_flag
    _atom_site_occupancy
    _atom_site_disorder_assembly
    _atom_site_disorder_group
    N N1 0.51226(11) 0.55738(9) 0.65772(6) 0.0394(3) Uani d 1 . .
    N N2 0.23762(11) 0.47436(9) 0.57474(6) 0.0395(3) Uani d 1 . .
    C C1 0.5462(2) 1.01277(15) 0.63861(11) 0.0695(5) Uani d 1 . .
    H H1 0.5840 1.0786 0.6200 0.083 Uiso calc 1 . .
    C C2 0.4016(2) 0.99914(15) 0.62609(11) 0.0716(5) Uani d 1 . .
    H H2 0.3410 1.0565 0.5995 0.086 Uiso calc 1 . .
    C C3 0.34490(17) 0.90057(13) 0.65275(9) 0.0541(4) Uani d 1 . .
    H H3 0.2464 0.8923 0.6439 0.065 Uiso calc 1 . .
    C C4 0.43262(13) 0.81433(11) 0.69233(7) 0.0375(3) Uani d 1 . .
    C C5 0.57958(15) 0.83006(12) 0.70533(9) 0.0495(3) Uani d 1 . .
    H H5 0.6409 0.7734 0.7322 0.059 Uiso calc 1 . .
    C C6 0.63502(18) 0.92863(14) 0.67879(11) 0.0631(4) Uani d 1 . .
    H H6 0.7334 0.9382 0.6882 0.076 Uiso calc 1 . .
    C C7 0.37522(12) 0.70131(11) 0.72101(7) 0.0350(3) Uani d 1 . .
    C C8 0.44723(13) 0.67853(11) 0.80551(7) 0.0382(3) Uani d 1 . .
    C C9 0.45826(15) 0.76998(14) 0.85801(8) 0.0495(3) Uani d 1 . .
    H H9 0.4275 0.8445 0.8405 0.059 Uiso calc 1 . .
    C C10 0.51424(17) 0.75184(17) 0.93576(9) 0.0620(4) Uani d 1 . .
    H H10 0.5191 0.8135 0.9704 0.074 Uiso calc 1 . .
    C C11 0.56268(18) 0.64278(19) 0.96174(10) 0.0707(5) Uani d 1 . .
    H H11 0.6005 0.6304 1.0140 0.085 Uiso calc 1 . .
    C C12 0.55541(18) 0.55199(17) 0.91067(10) 0.0667(5) Uani d 1 . .
    H H12 0.5904 0.4786 0.9284 0.080 Uiso calc 1 . .
    C C13 0.49617(15) 0.56892(13) 0.83284(9) 0.0504(4) Uani d 1 . .
    H H13 0.4893 0.5063 0.7988 0.060 Uiso calc 1 . .
    C C14 0.21179(13) 0.70151(11) 0.70965(7) 0.0363(3) Uani d 1 . .
    C C15 0.12920(14) 0.76476(12) 0.74945(8) 0.0450(3) Uani d 1 . .
    H H15 0.1717 0.8172 0.7879 0.054 Uiso calc 1 . .
    C C16 -0.01721(15) 0.74878(13) 0.73120(9) 0.0486(3) Uani d 1 . .
    H H16 -0.0727 0.7907 0.7580 0.058 Uiso calc 1 . .
    C C17 -0.08276(14) 0.67165(13) 0.67389(9) 0.0486(3) Uani d 1 . .
    H H17 -0.1814 0.6630 0.6622 0.058 Uiso calc 1 . .
    C C18 -0.00211(14) 0.60742(12) 0.63394(8) 0.0434(3) Uani d 1 . .
    H H18 -0.0454 0.5555 0.5953 0.052 Uiso calc 1 . .
    C C19 0.14523(13) 0.62214(11) 0.65281(7) 0.0358(3) Uani d 1 . .
    C C20 0.25545(13) 0.55958(10) 0.62526(7) 0.0345(3) Uani d 1 . .
    C C21 0.39212(13) 0.60103(10) 0.66650(7) 0.0345(3) Uani d 1 . .
    C C22 0.49792(14) 0.46536(11) 0.60637(7) 0.0382(3) Uani d 1 . .
    C C23 0.36232(14) 0.42444(11) 0.56559(7) 0.0378(3) Uani d 1 . .
    C C24 0.35458(17) 0.32749(12) 0.51582(8) 0.0483(3) Uani d 1 . .
    H H24 0.2661 0.2993 0.4894 0.058 Uiso calc 1 . .
    C C25 0.47617(18) 0.27492(13) 0.50633(9) 0.0547(4) Uani d 1 . .
    H H25 0.4701 0.2115 0.4730 0.066 Uiso calc 1 . .
    C C26 0.61001(17) 0.31559(13) 0.54628(9) 0.0547(4) Uani d 1 . .
    H H26 0.6921 0.2787 0.5394 0.066 Uiso calc 1 . .
    C C27 0.62156(15) 0.40861(12) 0.59517(9) 0.0481(3) Uani d 1 . .
    H H27 0.7112 0.4348 0.6213 0.058 Uiso calc 1 . .
loop_
    _atom_site_aniso_label
    _atom_site_aniso_U_11
    _atom_site_aniso_U_22
    _atom_site_aniso_U_33
    _atom_site_aniso_U_12
    _atom_site_aniso_U_13
    _atom_site_aniso_U_23
    N1 0.0374(6) 0.0388(6) 0.0444(6) 0.0031(5) 0.0144(5) 0.0002(5)
    N2 0.0425(6) 0.0388(6) 0.0375(6) 0.0012(5) 0.0099(5) -0.0035(5)
    C1 0.0864(13) 0.0474(9) 0.0773(12) -0.0137(9) 0.0241(10) 0.0124(9)
    C2 0.0785(12) 0.0502(9) 0.0802(13) 0.0038(9) 0.0069(10) 0.0227(9)
    C3 0.0501(8) 0.0495(8) 0.0577(9) 0.0020(7) 0.0027(7) 0.0076(7)
    C4 0.0425(7) 0.0346(6) 0.0354(7) 0.0000(5) 0.0093(5) -0.0031(5)
    C5 0.0438(8) 0.0458(8) 0.0601(9) 0.0000(6) 0.0143(7) 0.0061(7)
    C6 0.0559(9) 0.0569(10) 0.0786(12) -0.0120(8) 0.0201(8) 0.0063(9)
    C7 0.0323(6) 0.0350(6) 0.0380(7) 0.0017(5) 0.0088(5) -0.0035(5)
    C8 0.0323(6) 0.0451(7) 0.0379(7) -0.0007(5) 0.0097(5) 0.0017(6)
    C9 0.0470(8) 0.0578(9) 0.0422(8) 0.0025(7) 0.0076(6) -0.0065(7)
    C10 0.0554(9) 0.0887(13) 0.0408(9) -0.0076(9) 0.0087(7) -0.0100(8)
    C11 0.0606(10) 0.1086(15) 0.0401(9) -0.0102(10) 0.0062(7) 0.0181(10)
    C12 0.0644(11) 0.0752(12) 0.0589(11) 0.0029(9) 0.0113(8) 0.0293(9)
    C13 0.0507(8) 0.0505(8) 0.0513(9) 0.0006(7) 0.0146(7) 0.0102(7)
    C14 0.0349(6) 0.0364(6) 0.0381(7) 0.0029(5) 0.0095(5) 0.0006(5)
    C15 0.0424(7) 0.0459(7) 0.0473(8) 0.0032(6) 0.0116(6) -0.0110(6)
    C16 0.0426(7) 0.0523(8) 0.0544(9) 0.0082(6) 0.0183(6) -0.0072(7)
    C17 0.0327(7) 0.0566(8) 0.0568(9) 0.0031(6) 0.0108(6) -0.0035(7)
    C18 0.0368(7) 0.0460(7) 0.0460(8) 0.0004(6) 0.0068(6) -0.0057(6)
    C19 0.0350(6) 0.0361(6) 0.0365(7) 0.0025(5) 0.0088(5) 0.0001(5)
    C20 0.0363(6) 0.0336(6) 0.0341(7) 0.0010(5) 0.0093(5) 0.0012(5)
    C21 0.0368(6) 0.0324(6) 0.0357(6) 0.0013(5) 0.0114(5) 0.0015(5)
    C22 0.0446(7) 0.0339(6) 0.0398(7) 0.0043(5) 0.0174(6) 0.0052(5)
    C23 0.0465(7) 0.0356(6) 0.0335(7) 0.0049(5) 0.0137(5) 0.0031(5)
    C24 0.0601(9) 0.0433(7) 0.0426(8) 0.0030(6) 0.0143(6) -0.0052(6)
    C25 0.0788(11) 0.0408(8) 0.0509(9) 0.0103(7) 0.0278(8) -0.0044(7)
    C26 0.0614(9) 0.0458(8) 0.0657(10) 0.0147(7) 0.0324(8) 0.0033(7)
    C27 0.0457(8) 0.0454(8) 0.0582(9) 0.0069(6) 0.0225(7) 0.0040(7)
_geom_special_details
;
 All esds (except the esd in the dihedral angle between two l.s. planes)
 are estimated using the full covariance matrix.  The cell esds are taken
 into account individually in the estimation of esds in distances, angles
 and torsion angles; correlations between esds in cell parameters are only
 used when they are defined by crystal symmetry.  An approximate (isotropic)
 treatment of cell esds is used for estimating esds involving l.s. planes.
;
loop_
    _geom_bond_atom_site_label_1
    _geom_bond_atom_site_label_2
    _geom_bond_site_symmetry_2
    _geom_bond_distance
    _geom_bond_publ_flag
    N1 C21 . 1.3038(16) ?
    N1 C22 . 1.3791(17) ?
    N2 C20 . 1.3099(16) ?
    N2 C23 . 1.3744(17) ?
    C1 H1 . 0.9300 ?
    C1 C2 . 1.368(3) ?
    C1 C6 . 1.371(2) ?
    C2 H2 . 0.9300 ?
    C2 C3 . 1.383(2) ?
    C3 H3 . 0.9300 ?
    C3 C4 . 1.3790(19) ?
    C4 C5 . 1.3925(19) ?
    C4 C7 . 1.5375(18) ?
    C5 H5 . 0.9300 ?
    C5 C6 . 1.376(2) ?
    C6 H6 . 0.9300 ?
    C7 C8 . 1.5276(19) ?
    C7 C14 . 1.5408(18) ?
    C7 C21 . 1.5353(17) ?
    C8 C9 . 1.390(2) ?
    C8 C13 . 1.384(2) ?
    C9 H9 . 0.9300 ?
    C9 C10 . 1.382(2) ?
    C10 H10 . 0.9300 ?
    C10 C11 . 1.371(3) ?
    C11 H11 . 0.9300 ?
    C11 C12 . 1.371(3) ?
    C12 H12 . 0.9300 ?
    C12 C13 . 1.386(2) ?
    C13 H13 . 0.9300 ?
    C14 C15 . 1.3878(18) ?
    C14 C19 . 1.3984(18) ?
    C15 H15 . 0.9300 ?
    C15 C16 . 1.384(2) ?
    C16 H16 . 0.9300 ?
    C16 C17 . 1.384(2) ?
    C17 H17 . 0.9300 ?
    C17 C18 . 1.3826(19) ?
    C18 H18 . 0.9300 ?
    C18 C19 . 1.3909(19) ?
    C19 C20 . 1.4583(17) ?
    C20 C21 . 1.4303(18) ?
    C22 C23 . 1.4176(19) ?
    C22 C27 . 1.4116(18) ?
    C23 C24 . 1.4097(18) ?
    C24 H24 . 0.9300 ?
    C24 C25 . 1.362(2) ?
    C25 H25 . 0.9300 ?
    C25 C26 . 1.399(2) ?
    C26 H26 . 0.9300 ?
    C26 C27 . 1.362(2) ?
    C27 H27 . 0.9300 ?
loop_
    _geom_angle_atom_site_label_1
    _geom_angle_atom_site_label_2
    _geom_angle_atom_site_label_3
    _geom_angle_site_symmetry_1
    _geom_angle_site_symmetry_3
    _geom_angle
    _geom_angle_publ_flag
    C21 N1 C22 . . 114.68(11) ?
    C20 N2 C23 . . 114.37(11) ?
    C2 C1 H1 . . 120.2 ?
    C2 C1 C6 . . 119.53(15) ?
    C6 C1 H1 . . 120.2 ?
    C1 C2 H2 . . 119.8 ?
    C1 C2 C3 . . 120.42(16) ?
    C3 C2 H2 . . 119.8 ?
    C2 C3 H3 . . 119.6 ?
    C4 C3 C2 . . 120.81(15) ?
    C4 C3 H3 . . 119.6 ?
    C3 C4 C5 . . 118.09(13) ?
    C3 C4 C7 . . 122.92(12) ?
    C5 C4 C7 . . 118.97(11) ?
    C4 C5 H5 . . 119.7 ?
    C6 C5 C4 . . 120.69(14) ?
    C6 C5 H5 . . 119.7 ?
    C1 C6 C5 . . 120.45(16) ?
    C1 C6 H6 . . 119.8 ?
    C5 C6 H6 . . 119.8 ?
    C4 C7 C14 . . 113.08(10) ?
    C8 C7 C4 . . 110.86(10) ?
    C8 C7 C14 . . 110.09(10) ?
    C8 C7 C21 . . 114.09(10) ?
    C21 C7 C4 . . 108.26(10) ?
    C21 C7 C14 . . 100.11(9) ?
    C9 C8 C7 . . 118.92(12) ?
    C13 C8 C7 . . 122.69(12) ?
    C13 C8 C9 . . 118.32(13) ?
    C8 C9 H9 . . 119.5 ?
    C10 C9 C8 . . 121.01(15) ?
    C10 C9 H9 . . 119.5 ?
    C9 C10 H10 . . 120.1 ?
    C11 C10 C9 . . 119.83(16) ?
    C11 C10 H10 . . 120.1 ?
    C10 C11 H11 . . 120.0 ?
    C10 C11 C12 . . 120.03(16) ?
    C12 C11 H11 . . 120.0 ?
    C11 C12 H12 . . 119.8 ?
    C11 C12 C13 . . 120.41(16) ?
    C13 C12 H12 . . 119.8 ?
    C8 C13 C12 . . 120.35(15) ?
    C8 C13 H13 . . 119.8 ?
    C12 C13 H13 . . 119.8 ?
    C15 C14 C7 . . 128.73(12) ?
    C15 C14 C19 . . 119.19(12) ?
    C19 C14 C7 . . 112.03(10) ?
    C14 C15 H15 . . 120.4 ?
    C16 C15 C14 . . 119.16(13) ?
    C16 C15 H15 . . 120.4 ?
    C15 C16 H16 . . 119.3 ?
    C15 C16 C17 . . 121.38(12) ?
    C17 C16 H16 . . 119.3 ?
    C16 C17 H17 . . 119.9 ?
    C18 C17 C16 . . 120.25(13) ?
    C18 C17 H17 . . 119.9 ?
    C17 C18 H18 . . 120.7 ?
    C17 C18 C19 . . 118.52(13) ?
    C19 C18 H18 . . 120.7 ?
    C14 C19 C20 . . 108.37(11) ?
    C18 C19 C14 . . 121.48(11) ?
    C18 C19 C20 . . 130.03(12) ?
    N2 C20 C19 . . 127.41(11) ?
    N2 C20 C21 . . 123.76(11) ?
    C21 C20 C19 . . 108.72(11) ?
    N1 C21 C7 . . 126.20(11) ?
    N1 C21 C20 . . 123.29(12) ?
    C20 C21 C7 . . 110.51(10) ?
    N1 C22 C23 . . 121.89(11) ?
    N1 C22 C27 . . 119.16(12) ?
    C27 C22 C23 . . 118.94(13) ?
    N2 C23 C22 . . 121.97(12) ?
    N2 C23 C24 . . 118.80(12) ?
    C24 C23 C22 . . 119.20(12) ?
    C23 C24 H24 . . 119.9 ?
    C25 C24 C23 . . 120.28(14) ?
    C25 C24 H24 . . 119.9 ?
    C24 C25 H25 . . 119.7 ?
    C24 C25 C26 . . 120.55(14) ?
    C26 C25 H25 . . 119.7 ?
    C25 C26 H26 . . 119.6 ?
    C27 C26 C25 . . 120.79(14) ?
    C27 C26 H26 . . 119.6 ?
    C22 C27 H27 . . 119.9 ?
    C26 C27 C22 . . 120.24(14) ?
    C26 C27 H27 . . 119.9 ?
loop_
    _geom_torsion_atom_site_label_1
    _geom_torsion_atom_site_label_2
    _geom_torsion_atom_site_label_3
    _geom_torsion_atom_site_label_4
    _geom_torsion_site_symmetry_1
    _geom_torsion_site_symmetry_2
    _geom_torsion_site_symmetry_3
    _geom_torsion_site_symmetry_4
    _geom_torsion
    _geom_torsion_publ_flag
    C6 C1 C2 C3 . . . . -0.9(3) ?
    C1 C2 C3 C4 . . . . 0.0(3) ?
    C2 C3 C4 C5 . . . . 0.7(2) ?
    C2 C3 C4 C7 . . . . -178.05(15) ?
    C3 C4 C5 C6 . . . . -0.5(2) ?
    C7 C4 C5 C6 . . . . 178.31(14) ?
    C2 C1 C6 C5 . . . . 1.1(3) ?
    C4 C5 C6 C1 . . . . -0.4(3) ?
    C3 C4 C7 C8 . . . . -131.10(13) ?
    C5 C4 C7 C8 . . . . 50.19(15) ?
    C3 C4 C7 C21 . . . . 103.05(14) ?
    C5 C4 C7 C21 . . . . -75.66(14) ?
    C3 C4 C7 C14 . . . . -6.91(17) ?
    C5 C4 C7 C14 . . . . 174.37(11) ?
    C21 C7 C8 C13 . . . . -13.19(16) ?
    C4 C7 C8 C13 . . . . -135.71(13) ?
    C14 C7 C8 C13 . . . . 98.41(14) ?
    C21 C7 C8 C9 . . . . 169.96(11) ?
    C4 C7 C8 C9 . . . . 47.44(15) ?
    C14 C7 C8 C9 . . . . -78.44(14) ?
    C13 C8 C9 C10 . . . . -1.1(2) ?
    C7 C8 C9 C10 . . . . 175.84(12) ?
    C8 C9 C10 C11 . . . . 1.4(2) ?
    C9 C10 C11 C12 . . . . -0.1(3) ?
    C10 C11 C12 C13 . . . . -1.5(3) ?
    C9 C8 C13 C12 . . . . -0.4(2) ?
    C7 C8 C13 C12 . . . . -177.30(13) ?
    C11 C12 C13 C8 . . . . 1.8(2) ?
    C8 C7 C14 C15 . . . . 52.10(17) ?
    C21 C7 C14 C15 . . . . 172.54(13) ?
    C4 C7 C14 C15 . . . . -72.51(17) ?
    C8 C7 C14 C19 . . . . -125.24(12) ?
    C21 C7 C14 C19 . . . . -4.80(13) ?
    C4 C7 C14 C19 . . . . 110.15(12) ?
    C19 C14 C15 C16 . . . . -0.8(2) ?
    C7 C14 C15 C16 . . . . -177.99(13) ?
    C14 C15 C16 C17 . . . . -0.4(2) ?
    C15 C16 C17 C18 . . . . 0.7(2) ?
    C16 C17 C18 C19 . . . . 0.1(2) ?
    C17 C18 C19 C14 . . . . -1.3(2) ?
    C17 C18 C19 C20 . . . . 174.12(13) ?
    C15 C14 C19 C18 . . . . 1.67(19) ?
    C7 C14 C19 C18 . . . . 179.30(11) ?
    C15 C14 C19 C20 . . . . -174.64(11) ?
    C7 C14 C19 C20 . . . . 2.99(14) ?
    C23 N2 C20 C21 . . . . 1.74(17) ?
    C23 N2 C20 C19 . . . . -173.95(11) ?
    C18 C19 C20 N2 . . . . 0.7(2) ?
    C14 C19 C20 N2 . . . . 176.62(12) ?
    C18 C19 C20 C21 . . . . -175.49(13) ?
    C14 C19 C20 C21 . . . . 0.40(14) ?
    C22 N1 C21 C20 . . . . -1.39(17) ?
    C22 N1 C21 C7 . . . . 178.39(11) ?
    N2 C20 C21 N1 . . . . -0.19(19) ?
    C19 C20 C21 N1 . . . . 176.19(11) ?
    N2 C20 C21 C7 . . . . 180.00(11) ?
    C19 C20 C21 C7 . . . . -3.62(13) ?
    C8 C7 C21 N1 . . . . -57.34(16) ?
    C4 C7 C21 N1 . . . . 66.59(15) ?
    C14 C7 C21 N1 . . . . -174.85(12) ?
    C8 C7 C21 C20 . . . . 122.46(11) ?
    C4 C7 C21 C20 . . . . -113.61(11) ?
    C14 C7 C21 C20 . . . . 4.95(12) ?
    C21 N1 C22 C27 . . . . -177.33(11) ?
    C21 N1 C22 C23 . . . . 1.35(17) ?
    C20 N2 C23 C24 . . . . 176.38(11) ?
    C20 N2 C23 C22 . . . . -1.72(17) ?
    N1 C22 C23 N2 . . . . 0.21(19) ?
    C27 C22 C23 N2 . . . . 178.89(11) ?
    N1 C22 C23 C24 . . . . -177.89(11) ?
    C27 C22 C23 C24 . . . . 0.79(18) ?
    N2 C23 C24 C25 . . . . -179.05(13) ?
    C22 C23 C24 C25 . . . . -0.9(2) ?
    C23 C24 C25 C26 . . . . 0.6(2) ?
    C24 C25 C26 C27 . . . . -0.2(2) ?
    C25 C26 C27 C22 . . . . 0.1(2) ?
    N1 C22 C27 C26 . . . . 178.29(12) ?
    C23 C22 C27 C26 . . . . -0.4(2) ?
loop_
    _geom_hbond_atom_site_label_D
    _geom_hbond_atom_site_label_H
    _geom_hbond_atom_site_label_A
    _geom_hbond_site_symmetry_A
    _geom_hbond_distance_DH
    _geom_hbond_distance_HA
    _geom_hbond_distance_DA
    _geom_hbond_angle_DHA
    C15 H15 Cg2 2_556 0.93 2.92 3.728(2) 145
    C25 H25 Cg3 3_666 0.93 2.96 3.830(3) 156
_shelx_space_group_comment
;
The symmetry employed for this shelxl refinement is uniquely defined
by the following loop, which should always be used as a source of
symmetry information in preference to the above space-group names.
They are only intended as comments.
;
_shelx_estimated_absorpt_T_min     0.985
_shelx_estimated_absorpt_T_max     0.992
_shelx_hkl_file
;
   2   0   0 9084.01  200.40
   3   0   0    0.04    0.21
  -4   0   0    1.56    0.42
  -4   0   0    1.14    0.41
  -5   0   0    0.12    0.35
  -5   0   0    0.21    0.35
  -6   0   0    3.48    0.61
  -6   0   0    2.88    0.65
  -7   0   0    0.65    0.55
  -7   0   0   -0.26    0.54
  -8   0   0  357.18    8.98
  -8   0   0  361.77    9.62
  -9   0   0    0.17    0.73
 -10   0   0    2.09    0.94
 -11   0   0    0.31    0.80
 -12   0   0    1.09    1.11
   1  -1   0  629.85   14.30
  -1  -1   0  652.59   14.35
   2  -1   0   31.47    1.03
  -2  -1   0   30.13    1.09
   3  -1   0  521.54   11.86
  -3  -1   0  520.23   11.18
  -3  -1   0  516.21   12.00
   4  -1   0  535.30   12.35
  -4  -1   0  533.16   11.69
  -4  -1   0  534.55   12.55
  -5  -1   0   19.14    1.11
   5  -1   0   19.73    1.11
  -5  -1   0   21.23    1.22
   6  -1   0    1.41    0.54
  -6  -1   0    1.36    0.53
  -6  -1   0    1.48    0.50
  -7  -1   0   88.13    3.27
  -7   1   0   85.32    3.15
  -7   1   0   84.03    2.93
  -8   1   0   13.11    1.32
  -8  -1   0   12.20    1.33
  -8   1   0   13.53    1.31
  -9   1   0   27.05    1.78
  -9  -1   0   26.53    1.91
  -9   1   0   29.38    2.00
 -10  -1   0    0.27    0.73
 -10   1   0    0.35    0.66
 -10   1   0    1.36    0.90
 -11  -1   0    0.70    0.94
 -11   1   0    1.02    0.91
 -12   1   0    4.25    1.34
 -12  -1   0    3.38    1.22
   0  -2   0  118.18    3.02
   0   2   0  117.80    2.62
   1   2   0  129.67    2.87
  -1  -2   0  130.63    3.28
  -1   2   0  130.57    2.89
   1  -2   0  129.18    3.24
   2  -2   0  422.58    9.64
  -2  -2   0  415.56    9.75
   3  -2   0   16.42    0.83
  -3  -2   0   17.35    0.93
  -4  -2   0  195.54    5.26
   4  -2   0  202.47    5.09
  -5  -2   0   94.13    3.15
   5  -2   0   99.63    2.98
   6  -2   0   -0.01    0.46
  -6  -2   0    0.09    0.46
   7  -2   0  146.19    4.38
  -7  -2   0  143.53    4.68
  -8   2   0   85.80    3.09
  -8  -2   0   78.75    3.36
  -8   2   0   86.77    3.33
  -9   2   0   -0.29    0.62
  -9   2   0    1.59    0.77
  -9  -2   0    1.61    0.81
 -10   2   0    0.66    0.69
 -10   2   0    0.04    0.73
 -10  -2   0    1.50    0.89
 -11  -2   0   11.46    1.61
 -11   2   0   11.13    1.54
 -11   2   0    9.90    1.38
 -12  -2   0   22.71    2.23
   0   3   0   -0.10    0.20
   0  -3   0    0.56    0.42
   1   3   0    7.20    0.52
  -1  -3   0    8.05    0.66
   1  -3   0    4.78    0.56
  -1   3   0    7.44    0.49
   2  -3   0   21.83    1.03
  -2   3   0   21.63    0.84
  -2  -3   0   21.76    1.05
  -3  -3   0  467.59   11.05
   3  -3   0  466.02   10.86
  -3   3   0  464.22    9.83
  -4  -3   0  168.60    4.72
   4  -3   0  173.22    4.52
  -5  -3   0  250.03    6.80
   5  -3   0  263.73    6.58
  -6  -3   0    8.94    1.01
   6  -3   0    6.79    0.82
  -7  -3   0    2.92    0.81
   7  -3   0    2.39    0.68
   8  -3   0   49.72    2.25
  -8  -3   0   47.11    2.47
  -9  -3   0    0.08    0.71
   9  -3   0   -0.15    0.63
 -10   3   0    4.30    1.09
 -10   3   0    1.75    0.78
 -10  -3   0    3.38    1.08
 -11   3   0   32.54    2.18
 -11   3   0   33.98    2.40
 -11  -3   0   34.88    2.56
   0   4   0  315.67    6.85
   0  -4   0  320.53    7.82
   1  -4   0    0.98    0.45
   1   4   0    0.98    0.28
  -1   4   0    1.02    0.27
  -1  -4   0    0.11    0.40
   2   4   0  310.55    6.76
   2  -4   0  309.24    7.55
  -2   4   0  307.21    6.79
  -2   4   0  319.17    7.06
  -2  -4   0  315.48    7.70
  -3   4   0    4.35    0.49
   3  -4   0    5.44    0.62
  -3  -4   0    4.89    0.67
  -4   4   0  955.69   20.11
  -4  -4   0 1002.34   22.55
   4  -4   0  977.07   22.22
  -5  -4   0   14.29    1.16
   5  -4   0   13.54    1.00
   6  -4   0    1.26    0.60
  -6  -4   0   -0.29    0.49
   7  -4   0   15.72    1.34
  -7  -4   0   17.01    1.47
  -8  -4   0    7.36    1.18
   8  -4   0    6.49    1.00
  -9  -4   0    0.45    0.76
   9  -4   0   -0.45    0.68
 -10   4   0    0.77    0.80
 -10  -4   0    0.64    0.82
 -11  -4   0    8.20    1.53
   0  -5   0    2.90    0.66
  -1   5   0   34.62    1.30
  -1  -5   0   35.93    1.70
   1  -5   0   38.23    1.66
   1   5   0   35.94    1.31
   2   5   0   57.73    1.78
  -2   5   0   54.97    1.78
   2  -5   0   56.13    2.07
  -2  -5   0   59.46    2.22
  -3   5   0   30.48    1.29
  -3   5   0   30.41    1.06
  -3  -5   0   29.99    1.55
   3  -5   0   32.14    1.51
   4  -5   0   38.14    1.70
  -4   5   0   38.00    1.39
  -4   5   0   37.26    1.50
  -4  -5   0   36.74    1.82
   5  -5   0   39.53    1.78
  -5  -5   0   35.74    1.87
  -5   5   0   36.66    1.54
   6  -5   0   14.19    1.21
  -6  -5   0   11.41    1.22
  -6   5   0   10.99    0.94
  -7   5   0  279.31    6.72
   7  -5   0  282.81    7.48
  -7  -5   0  270.08    7.91
  -8  -5   0    1.88    0.86
  -8   5   0    0.78    0.60
   8  -5   0    0.53    0.72
  -9  -5   0    4.09    1.12
   9  -5   0    4.84    1.02
 -10  -5   0    0.25    0.90
 -11  -5   0   -0.45    0.95
   0  -6   0  150.43    4.50
   0   6   0  148.68    3.75
   1  -6   0    1.73    0.67
  -1   6   0    1.11    0.41
   1   6   0    0.81    0.37
  -1  -6   0    2.51    0.72
  -2   6   0   23.60    1.18
  -2  -6   0   25.90    1.59
   2  -6   0   25.45    1.52
   2   6   0   28.39    1.26
   3  -6   0  100.71    3.21
  -3   6   0   96.35    2.80
  -3  -6   0   98.21    3.38
  -4   6   0   43.57    1.70
   4  -6   0   44.06    1.95
  -4  -6   0   43.87    2.17
   5  -6   0   13.05    1.18
  -5   6   0   13.73    1.04
  -5  -6   0   12.70    1.26
  -6  -6   0  338.75    9.45
   6  -6   0  356.65    9.03
  -6   6   0  357.62    8.21
  -7   6   0   17.23    1.25
  -7  -6   0   15.04    1.51
   7  -6   0   17.30    1.43
   8  -6   0  212.68    6.05
  -8   6   0  199.92    5.37
  -8  -6   0  185.45    6.32
  -9  -6   0    9.42    1.48
 -10  -6   0    1.28    0.97
 -11  -6   0    0.21    1.00
   0  -7   0    0.14    0.73
   0   7   0    0.18    0.40
   1   7   0  497.23   10.71
  -1  -7   0  488.57   12.28
   1  -7   0  493.95   12.11
  -1   7   0  480.78   10.69
  -2  -7   0    7.35    1.16
  -2   7   0    7.12    0.77
   2  -7   0    8.06    1.00
   2   7   0    9.16    0.81
   3  -7   0    2.35    0.72
  -3  -7   0    2.49    0.85
  -3   7   0    0.67    0.49
  -4   7   0   17.93    1.19
  -4  -7   0   21.25    1.69
   4  -7   0   15.66    1.36
   5  -7   0   12.94    1.20
  -5   7   0   11.20    0.98
  -5  -7   0   11.36    1.33
   6  -7   0    1.14    0.69
  -6   7   0   -0.03    0.58
  -6  -7   0    0.84    0.83
  -7   7   0   43.90    2.02
   7  -7   0   45.38    2.26
  -7  -7   0   41.35    2.50
   8  -7   0    0.67    0.83
  -8   7   0   -0.34    0.60
  -8  -7   0    1.14    0.92
  -9  -7   0   24.44    2.22
 -10  -7   0   -0.92    1.04
   0   8   0  277.44    6.65
   0  -8   0  279.39    7.77
   1   8   0   83.70    2.70
  -1  -8   0   89.51    3.55
   1  -8   0   85.33    3.30
  -1   8   0   85.43    2.73
  -2  -8   0    4.25    1.13
  -2   8   0    3.58    0.68
   2   8   0    3.75    0.66
   2  -8   0    3.78    0.92
  -3  -8   0    1.31    0.89
   3  -8   0   -0.06    0.72
  -3   8   0    0.08    0.50
  -4  -8   0    3.50    1.05
  -4   8   0    1.75    0.64
   4  -8   0    0.93    0.70
   5  -8   0    0.59    0.73
  -5  -8   0    0.48    0.84
  -5   8   0   -0.41    0.54
   6  -8   0   24.38    1.72
  -6  -8   0   24.42    2.05
  -6   8   0   24.50    1.57
   7  -8   0   37.77    2.19
  -7   8   0   38.97    2.01
  -7  -8   0   41.50    2.65
  -8  -8   0    1.64    1.04
  -8   8   0   -0.36    0.64
  -9  -8   0    0.91    1.13
 -10  -8   0   -0.05    1.09
   0  -9   0   -0.64    0.91
   0   9   0    0.24    0.49
  -1  -9   0  107.86    4.22
   1  -9   0  105.89    3.98
  -1   9   0  108.16    3.34
   1   9   0  110.65    3.38
   2  -9   0   74.49    3.13
  -2   9   0   78.84    2.72
   2   9   0   76.17    2.68
  -2  -9   0   80.56    3.62
  -3  -9   0   24.81    2.13
   3  -9   0   24.23    1.76
  -3   9   0   25.65    1.52
  -4  -9   0   48.60    2.86
  -4   9   0   49.78    2.19
   4  -9   0   50.71    2.51
  -5   9   0  122.32    3.78
   5  -9   0  122.94    4.20
  -5  -9   0  114.54    4.72
  -6  -9   0   29.34    2.38
  -6   9   0   36.08    1.88
   6  -9   0   36.74    2.16
  -7   9   0   32.21    1.90
  -7  -9   0   27.23    2.33
  -8   9   0   -0.57    0.67
  -8  -9   0   -0.82    0.88
  -9  -9   0    0.51    1.12
   0  10   0   22.67    1.47
   0 -10   0   24.25    2.09
   1  10   0   12.88    1.17
  -1  10   0   11.32    1.11
   1 -10   0   13.96    1.68
  -1 -10   0   11.17    1.72
  -2  10   0   19.69    1.41
  -2 -10   0   19.67    2.03
   2  10   0   23.51    1.56
   2 -10   0   20.52    1.81
  -3  10   0    0.38    0.69
   3 -10   0    0.73    0.88
  -3 -10   0    0.27    1.16
  -4  10   0  136.02    4.26
   4 -10   0  139.19    4.77
  -4 -10   0  141.55    5.49
  -5  10   0   58.06    2.54
   5 -10   0   64.33    2.94
  -5 -10   0   58.62    3.52
  -6 -10   0    8.40    1.65
  -6  10   0    7.68    1.13
  -7 -10   0    1.20    1.21
  -7  10   0    0.21    0.75
  -8  10   0   -0.01    0.79
  -8 -10   0   -0.17    1.28
  -9 -10   0    5.35    1.75
   0  11   0    0.16    0.62
   0 -11   0    0.67    1.15
   1  11   0   24.92    1.69
  -1 -11   0   27.45    2.44
   1 -11   0   25.12    2.24
  -1  11   0   27.75    1.74
  -2  11   0   68.69    2.76
   2 -11   0   65.08    3.22
   2  11   0   67.38    2.68
  -2 -11   0   64.36    3.57
   3 -11   0   54.00    2.86
  -3 -11   0   51.57    3.29
  -3  11   0   50.35    2.38
  -4  11   0    9.12    1.22
  -4 -11   0    7.30    1.74
   4 -11   0    9.71    1.37
  -5 -11   0   10.25    1.93
  -5  11   0   15.50    1.44
  -6  11   0   19.41    1.63
  -6 -11   0   19.80    2.45
  -7 -11   0    1.98    1.44
  -7  11   0    3.60    1.02
  -8 -11   0    1.68    1.46
   0  12   0   32.20    1.92
   0 -12   0   21.52    2.28
  -1 -12   0   -1.76    1.13
   1 -12   0   -1.32    1.08
  -1  12   0    0.28    0.68
   1  12   0   -0.12    0.71
  -2 -12   0   13.89    2.06
   2  12   0   12.93    1.37
  -2  12   0   13.14    1.42
   2 -12   0   14.07    1.76
   3 -12   0   68.11    3.37
  -3 -12   0   67.92    3.94
  -3  12   0   68.05    2.89
  -4  12   0   41.13    2.27
  -4 -12   0   42.60    3.25
  -5 -12   0    4.06    1.68
  -5  12   0    4.84    1.06
  -6 -12   0    1.08    1.67
  -6  12   0    1.73    0.94
  -7  12   0   -0.23    0.88
  -7 -12   0   -1.54    1.44
   0  13   0   -0.19    0.73
   0 -13   0    0.98    1.28
   1  13   0   -0.25    0.70
   1 -13   0    0.45    1.16
  -1  13   0    0.40    0.73
  -1 -13   0   -0.14    1.22
   2 -13   0   32.49    2.57
   2  13   0   32.07    2.03
  -2 -13   0   30.26    2.80
  -2  13   0   31.63    2.09
  -3  13   0    4.79    1.13
  -3 -13   0    5.17    1.77
  -4  13   0    5.93    1.19
  -4 -13   0    6.36    2.11
  -5  13   0    9.21    1.40
  -5 -13   0    6.64    2.06
   0  14   0   22.50    1.87
   0 -14   0   19.09    2.37
  -1 -14   0   37.46    3.05
   1 -14   0   32.19    2.82
  -1  14   0   32.08    2.21
   1  14   0   35.38    2.19
  -2  14   0    7.80    1.34
  -2 -14   0   10.99    2.23
  -3 -14   0    0.69    1.57
  -3  14   0    1.78    0.95
  -4 -14   0   -0.36    1.60
  -4  14   0    0.22    0.87
 -12   0   1   -0.29    0.87
 -11   0   1    1.35    0.98
 -10   0   1   -0.65    0.58
  -9   0   1   -0.73    0.63
  -9   0   1   -0.08    0.72
  -8   0   1    0.87    0.68
  -8   0   1   -0.15    0.62
  -7   0   1  356.44    9.47
  -7   0   1  372.49    8.92
  -6   0   1    6.70    0.78
   5   0  -1   26.59    1.29
   4   0  -1   -0.29    0.29
   3   0  -1  778.21   17.50
   2   0  -1    0.13    0.20
   2   0  -1    0.31    0.21
  -2   0  -1   -0.41    0.15
  -2   0  -1   -0.16    0.17
  -3   0  -1 2165.47   48.88
  -3   0  -1 2264.03   45.50
  -4   0  -1    0.21    0.25
  -4   0  -1   -0.17    0.26
  -5   0  -1  625.96   14.47
  -5   0  -1  601.52   13.44
  -6   0  -1   -0.42    0.31
  -6   0  -1    0.31    0.42
  -7   0  -1   36.03    1.80
  -7   0  -1   32.37    1.86
  -8   0  -1   -0.43    0.59
  -9   0  -1   83.30    3.49
 -10   0  -1   -0.35    0.74
 -11   0  -1    1.78    1.05
 -12   0  -1   -0.83    0.93
 -12   1   1    0.46    0.97
 -12  -1   1    0.99    0.96
 -11   1   1   -0.42    0.72
 -11   1   1    0.30    0.73
 -11  -1   1    0.11    0.92
 -10   1   1    1.61    0.82
 -10   1   1    2.27    0.94
 -10  -1   1    1.64    0.96
  -9   1   1   55.81    2.76
  -9   1   1   52.18    2.50
  -9  -1   1   51.06    2.67
  -8   1   1  270.33    7.61
  -8   1   1  273.53    7.10
  -8  -1   1  262.44    7.60
   7  -1  -1  123.52    3.81
  -7  -1   1  121.24    3.81
  -7  -1   1  117.66    4.04
  -6  -1   1   65.47    2.38
  -6  -1   1   61.77    2.47
   6  -1  -1   63.57    2.35
  -5  -1   1  186.28    4.80
   5  -1  -1  181.86    4.93
  -5  -1   1  190.49    5.14
  -4  -1   1    3.22    0.51
   4  -1  -1    2.99    0.46
  -4  -1   1    4.05    0.53
   3  -1  -1  395.31    9.17
  -3  -1   1  385.55    9.27
  -3  -1   1  401.12    8.67
   2   1  -1  607.31   13.58
   2  -1  -1  608.82   13.76
  -2  -1   1  616.51   12.88
  -2  -1   1  612.62   13.83
   1  -1  -1  898.21   20.43
  -1  -1   1  935.34   20.46
   1   1  -1  927.02   20.21
  -1  -1  -1  144.94    3.53
  -1   1  -1  149.97    3.47
  -2  -1  -1  307.60    7.18
   3  -1   1  148.40    3.71
  -3  -1  -1  147.33    3.89
   4  -1   1  294.87    7.03
  -4  -1  -1  288.80    7.23
  -5  -1  -1   50.98    2.05
   5  -1   1   52.96    1.88
  -6  -1  -1    4.47    0.75
  -6   1  -1    3.75    0.65
  -6   1  -1    3.72    0.63
  -7   1  -1   -0.61    0.40
  -7   1  -1    0.37    0.57
  -7  -1  -1    0.40    0.61
  -8  -1  -1  147.17    4.91
  -8   1  -1  152.73    4.84
  -8   1  -1  142.70    4.45
  -9   1  -1   13.19    1.33
  -9   1  -1   12.70    1.42
  -9  -1  -1   12.32    1.39
 -10   1  -1    1.74    0.92
 -10  -1  -1    1.76    0.91
 -11   1  -1    2.78    1.13
 -11  -1  -1    3.34    1.11
 -12  -1  -1    5.11    1.44
 -12   2   1    4.35    1.32
 -12  -2   1    2.80    1.19
 -12   2   1    6.09    1.33
 -11   2   1    7.81    1.29
 -11   2   1    7.88    1.38
 -11  -2   1    8.54    1.44
 -10   2   1   11.06    1.38
 -10   2   1   10.93    1.43
 -10  -2   1    9.96    1.40
  -9  -2   1   10.98    1.40
  -9   2   1   10.18    1.27
  -9   2   1    9.31    1.15
  -8  -2   1   31.43    2.02
   8  -2  -1   36.36    1.89
   7  -2  -1  106.71    3.49
  -7  -2   1  107.55    3.81
   6  -2  -1   13.57    1.08
  -6  -2   1   11.83    1.09
   5  -2  -1    4.11    0.62
  -5  -2   1    2.68    0.61
  -4  -2   1 1189.46   26.52
   4  -2  -1 1152.09   26.28
   3  -2  -1  597.64   13.67
  -3  -2   1  598.11   13.81
   2   2  -1  892.88   19.42
   2  -2  -1  873.35   19.68
  -2   2   1  866.46   17.73
  -2  -2   1  884.61   19.76
  -1  -2   1 1032.41   23.72
   1   2  -1 1082.32   23.44
   1   2  -1 1085.42   21.45
   1  -2  -1 1084.21   23.79
  -1   2   1 1061.03   21.44
   0  -2  -1  615.32   13.87
   0   2   1  607.12   12.39
   0   2  -1  612.76   12.40
  -1  -2  -1  137.01    3.46
  -1   2  -1  138.27    3.22
  -1   2  -1  135.00    3.06
  -2  -2  -1   71.03    2.10
  -3  -2  -1   51.77    1.80
   4  -2   1    1.48    0.37
  -4  -2  -1    1.62    0.44
  -5  -2  -1   15.97    1.09
   5  -2   1   14.87    0.99
   6  -2   1    1.14    0.50
  -6  -2  -1    1.00    0.51
  -7  -2  -1    1.24    0.66
   7  -2   1    3.44    0.74
  -8   2  -1  120.07    4.19
  -8  -2  -1  124.74    4.35
  -8   2  -1  121.33    3.93
  -9   2  -1    0.04    0.58
  -9   2  -1    0.15    0.66
  -9  -2  -1    0.40    0.69
 -10   2  -1   10.91    1.41
 -10  -2  -1    9.87    1.39
 -10   2  -1   11.05    1.29
 -11  -2  -1    1.51    1.04
 -12   3   1   12.21    1.76
 -12  -3   1   11.29    1.81
 -11   3   1    1.13    0.92
 -11  -3   1   -0.29    0.87
 -11   3   1    0.08    0.83
 -10   3   1    4.03    1.02
 -10  -3   1    5.68    1.27
 -10   3   1    8.01    1.19
  -9  -3   1   19.81    1.73
   9  -3  -1   22.07    1.61
  -8  -3   1   19.22    1.56
   8  -3  -1   17.81    1.39
  -7  -3   1    2.41    0.74
   7  -3  -1    3.53    0.78
  -6  -3   1   74.18    2.84
   6  -3  -1   74.74    2.65
   5  -3  -1  120.82    3.53
  -5  -3   1  115.82    3.70
  -4  -3   1 1050.11   23.57
   4  -3  -1 1012.37   23.31
  -3   3   1   51.96    1.51
  -3  -3   1   52.94    1.87
   3  -3  -1   50.19    1.79
   2  -3  -1   17.03    0.94
  -2  -3   1   17.91    0.90
   2   3  -1   16.99    0.76
   2   3  -1   17.23    0.71
  -2   3   1   18.62    0.75
  -1   3   1  557.88   11.43
   1  -3  -1  558.59   12.79
   1   3  -1  555.52   12.36
  -1  -3   1  553.41   12.71
   1   3  -1  557.32   11.42
   0  -3   1  584.12   13.32
   0   3   1  578.31   11.95
   0  -3  -1  592.67   13.47
   0   3  -1  587.15   12.91
   0   3  -1  576.21   11.96
  -1   3  -1    7.34    0.48
  -1   3  -1    6.94    0.47
   1   3   1    7.22    0.52
  -1  -3  -1    8.22    0.72
  -2   3  -1  506.84   11.20
  -2   3  -1  493.01   10.41
  -2  -3  -1  496.84   11.63
  -3  -3  -1  203.36    5.29
  -4  -3  -1   83.67    2.69
   4  -3   1   73.68    2.37
   5  -3   1    0.38    0.42
  -5  -3  -1    0.37    0.42
  -6  -3  -1   -0.01    0.43
   6  -3   1   -0.09    0.46
   7  -3   1    2.00    0.66
  -7  -3  -1    0.88    0.65
   8  -3   1    3.33    0.82
  -8  -3  -1    2.98    0.92
  -9  -3  -1   17.20    1.63
  -9   3  -1   16.22    1.50
  -9   3  -1   15.37    1.37
 -10   3  -1    1.97    0.84
 -10   3  -1    1.11    0.87
 -10  -3  -1    2.67    0.98
 -11  -3  -1    7.85    1.50
 -11   4   1    4.76    1.12
 -11   4   1    3.59    1.17
 -11  -4   1    8.20    1.51
 -10  -4   1    4.89    1.21
  10  -4  -1    5.28    1.06
  -9  -4   1    3.05    0.95
   9  -4  -1    1.86    0.83
   8  -4  -1    0.60    0.67
  -8  -4   1   -0.92    0.54
   7  -4  -1   33.16    1.79
  -7  -4   1   34.82    2.01
   6  -4  -1   12.55    1.09
  -6   4   1   13.34    0.95
  -6  -4   1   12.69    1.18
  -5  -4   1    0.20    0.44
   5  -4  -1    0.49    0.45
  -5   4   1    0.15    0.34
   4  -4  -1  107.49    3.25
  -4   4   1  106.50    2.84
  -4  -4   1  110.78    3.45
   3  -4  -1  212.97    5.51
  -3  -4   1  214.03    5.61
  -3   4   1  214.05    4.88
   2   4  -1  763.62   15.61
  -2   4   1  757.70   15.62
   2  -4  -1  772.87   17.41
   2   4  -1  744.58   16.92
  -2  -4   1  765.00   17.44
  -1   4   1   28.19    1.03
   1  -4  -1   29.05    1.42
   1   4  -1   28.20    1.02
  -1  -4   1   28.05    1.28
   1   4  -1   26.35    0.93
   0  -4   1   49.28    1.79
   0   4  -1   47.79    1.31
   0  -4  -1   46.60    1.87
   0   4  -1   47.10    1.44
   0   4   1   47.84    1.45
   1  -4   1  234.22    5.73
  -1  -4  -1  226.92    5.95
  -1   4  -1  229.23    5.13
   1   4   1  228.29    5.10
  -1   4  -1  228.97    5.26
  -2  -4  -1  729.88   16.84
  -2   4  -1  721.55   15.09
  -2   4  -1  736.76   16.18
  -3  -4  -1  158.54    4.50
  -3   4  -1  163.56    4.04
  -3   4  -1  162.80    3.93
   4  -4   1  240.75    6.09
   5  -4   1   21.26    1.23
  -5  -4  -1   22.31    1.43
   6  -4   1   14.73    1.16
  -6  -4  -1   12.50    1.21
  -7  -4  -1   45.47    2.35
   7  -4   1   47.48    2.12
  -8  -4  -1    2.91    0.91
   8  -4   1    2.48    0.73
   9  -4   1    5.46    1.01
  -9  -4  -1    6.39    1.23
 -10  -4  -1    1.20    0.92
 -11  -4  -1    5.49    1.42
 -11  -5   1   -0.98    0.86
 -10  -5   1   -0.61    0.71
  10  -5  -1    1.18    0.87
   9  -5  -1   -0.17    0.63
  -9  -5   1    1.83    0.90
  -8  -5   1   34.20    2.20
   8  -5  -1   32.78    1.93
  -8   5   1   37.06    1.72
   7  -5  -1    4.72    0.92
  -7  -5   1    5.53    1.06
  -7   5   1    4.86    0.75
  -6  -5   1   40.69    2.14
   6  -5  -1   39.52    1.95
  -6   5   1   39.79    1.65
   5  -5  -1   36.30    1.77
  -5  -5   1   37.90    1.94
  -5   5   1   34.49    1.47
  -4  -5   1   35.92    1.76
   4  -5  -1   33.82    1.63
  -4   5   1   33.88    1.36
   3  -5  -1   14.41    1.14
  -3   5   1   14.70    0.65
  -3   5   1   17.65    0.91
  -2  -5   1  269.86    6.94
  -2   5   1  269.87    6.08
   2  -5  -1  272.37    6.91
   2   5  -1  273.54    6.07
   1   5  -1   10.77    0.61
   1  -5  -1   12.00    1.04
   1   5  -1   11.80    0.76
  -1  -5   1    9.18    0.89
  -1   5   1   11.88    0.72
   0  -5   1   19.19    1.30
   0   5  -1   18.33    0.92
   0   5  -1   18.23    0.69
   0  -5  -1   18.63    1.29
   0   5   1   16.17    0.85
  -1   5  -1   25.72    0.86
  -1   5  -1   24.12    1.06
   1  -5   1   25.71    1.34
  -1  -5  -1   24.89    1.48
   1   5   1   26.74    1.09
   2  -5   1    0.10    0.45
  -2   5  -1    0.53    0.32
  -2  -5  -1    0.01    0.45
  -2   5  -1    0.07    0.31
   3  -5   1    9.48    0.82
  -3  -5  -1   12.59    1.08
  -3   5  -1   14.38    0.89
  -3   5  -1   11.32    0.71
  -4  -5  -1   83.85    2.93
  -4   5  -1   81.48    2.36
   4  -5   1   65.81    2.44
  -4   5  -1   82.00    2.43
  -5   5  -1   28.14    1.35
  -5  -5  -1   29.15    1.71
  -5   5  -1   27.71    1.33
   5  -5   1   28.42    1.46
  -6  -5  -1    9.29    1.14
   6  -5   1   10.90    1.02
  -6   5  -1    8.67    0.90
  -7  -5  -1   15.83    1.52
   7  -5   1   16.16    1.36
   8  -5   1   34.61    1.93
  -8  -5  -1   35.38    2.23
  -9  -5  -1   16.48    1.71
 -10  -5  -1   -0.84    0.74
 -11  -5  -1    3.74    1.39
 -11  -6   1   -0.92    0.95
 -10  -6   1    0.67    0.96
  -9  -6   1    3.02    1.03
   9  -6  -1    4.73    1.05
  -8   6   1    3.79    0.81
   8  -6  -1    4.57    1.00
  -8  -6   1    4.86    1.13
  -7   6   1   11.23    1.02
  -7  -6   1   11.46    1.34
   7  -6  -1   13.02    1.28
  -6   6   1    3.25    0.69
   6  -6  -1    5.94    0.93
  -6  -6   1    4.17    0.93
  -5  -6   1    0.75    0.60
   5  -6  -1   -0.56    0.49
  -5   6   1   -0.03    0.43
  -4   6   1    8.37    0.76
   4  -6  -1    7.55    0.90
  -4  -6   1    8.24    0.99
   3  -6  -1  177.80    5.02
  -3  -6   1  176.00    5.13
  -3   6   1  178.45    4.41
   2   6  -1    3.21    0.52
  -2   6   1    3.11    0.51
  -2  -6   1    2.61    0.67
   2  -6  -1    2.41    0.68
  -1   6   1   57.52    1.87
   1   6  -1   57.44    1.66
   1  -6  -1   56.66    2.39
  -1  -6   1   55.72    2.35
   1   6  -1   58.02    1.89
   0   6   1    0.30    0.35
   0   6  -1    0.18    0.24
   0  -6   1    0.93    0.66
   0  -6  -1    0.16    0.63
   0   6  -1    0.76    0.36
  -1   6  -1    2.30    0.30
   1   6   1    2.19    0.44
  -1  -6  -1    2.32    0.74
   1  -6   1    1.69    0.65
  -1   6  -1    2.04    0.46
  -2   6  -1   30.72    1.36
   2   6   1   31.21    1.32
  -2  -6  -1   31.57    1.82
   2  -6   1   32.44    1.63
  -2   6  -1   32.32    1.11
   3  -6   1   53.88    2.12
  -3  -6  -1   53.90    2.37
  -3   6  -1   53.45    1.92
  -3   6  -1   53.85    1.69
   4  -6   1  116.74    3.57
  -4   6  -1  117.66    3.33
  -4  -6  -1  117.83    3.96
  -5  -6  -1   28.43    1.87
   5  -6   1   28.53    1.55
  -5   6  -1   31.96    1.53
  -6  -6  -1    1.25    0.79
   6  -6   1    1.84    0.69
  -6   6  -1    0.87    0.60
   7  -6   1   29.04    1.77
  -7   6  -1   30.19    1.64
  -7  -6  -1   31.45    2.09
  -8   6  -1    0.58    0.64
  -8  -6  -1    1.13    0.90
  -9  -6  -1    6.09    1.29
 -10  -6  -1    0.08    0.96
 -11  -6  -1   15.59    2.10
 -10  -7   1    4.43    1.34
  -9  -7   1    1.65    0.99
  -8   7   1   -0.63    0.60
  -8  -7   1    0.27    0.80
   8  -7  -1   -0.47    0.65
   7  -7  -1   19.11    1.58
  -7   7   1   19.38    1.37
  -7  -7   1   19.73    1.81
  -6  -7   1   84.20    3.49
  -6   7   1   80.83    2.78
   6  -7  -1   84.42    3.20
   5  -7  -1   17.95    1.40
  -5  -7   1   18.75    1.66
  -5   7   1   16.39    1.14
  -4   7   1   26.60    1.36
  -4  -7   1   26.51    1.76
   4  -7  -1   26.45    1.63
  -3  -7   1   38.70    2.05
  -3   7   1   34.99    1.57
   3  -7  -1   37.65    1.93
   3   7  -1   36.56    1.54
   2   7  -1   -0.30    0.34
  -2   7   1    0.44    0.39
  -2  -7   1   -0.12    0.67
   2  -7  -1   -0.02    0.66
  -1  -7   1    6.69    1.08
  -1   7   1    6.76    0.74
   1  -7  -1    6.18    1.01
   1   7  -1    5.14    0.66
   0   7  -1  270.66    6.32
   0  -7   1  271.61    7.34
   0  -7  -1  268.27    7.41
   0   7   1  269.49    6.31
  -1   7  -1  438.39    9.76
  -1  -7  -1  440.11   11.30
   1   7   1  442.87    9.73
   1  -7   1  443.22   10.97
  -2  -7  -1  150.33    4.89
   2  -7   1  151.27    4.49
  -2   7  -1  147.12    3.96
   2   7   1  150.93    3.95
  -3  -7  -1   31.34    1.96
  -3   7  -1   29.62    1.44
   3  -7   1   29.10    1.67
  -4  -7  -1    9.77    1.22
   4  -7   1   10.33    1.05
  -4   7  -1   10.82    0.96
  -5   7  -1   25.64    1.46
  -5  -7  -1   23.90    1.81
   5  -7   1   22.52    1.50
  -6   7  -1  158.88    4.45
   6  -7   1  158.26    4.77
  -6  -7  -1  153.07    5.27
  -7  -7  -1   -0.18    0.82
  -7   7  -1    0.13    0.59
  -8   7  -1    6.18    0.98
  -8  -7  -1    5.94    1.27
  -9  -7  -1    0.51    0.95
 -10  -7  -1    7.52    1.59
 -10  -8   1   26.51    2.48
  -9  -8   1    3.87    1.33
  -8  -8   1    7.13    1.38
   8  -8  -1   10.22    1.34
   7  -8  -1    7.01    1.14
  -7  -8   1    8.25    1.43
  -7   8   1    9.74    1.09
   6  -8  -1   30.81    1.93
  -6   8   1   25.31    1.57
  -6  -8   1   27.79    2.14
  -5  -8   1   48.19    2.58
  -5   8   1   44.57    1.96
   5  -8  -1   47.08    2.33
  -4  -8   1   34.06    2.21
   4  -8  -1   31.81    1.96
  -4   8   1   30.59    1.58
  -3  -8   1    0.93    0.91
   3  -8  -1    1.97    0.82
  -3   8   1    3.33    0.66
   3   8  -1    2.93    0.63
  -2  -8   1    1.73    0.90
   2   8  -1    1.73    0.57
   2  -8  -1    1.87    0.83
  -2   8   1    0.34    0.53
  -1  -8   1   87.10    3.48
  -1   8   1   86.10    2.75
   1   8  -1   88.28    2.78
   1  -8  -1   89.22    3.46
   0   8   1   -0.10    0.47
   0   8  -1   -0.32    0.44
   0  -8   1   -0.53    0.80
   0  -8  -1    0.91    0.97
   1  -8   1   50.39    2.39
  -1   8  -1   51.14    1.99
   1   8   1   49.07    1.93
  -1  -8  -1   48.73    2.65
  -2  -8  -1    2.98    1.04
   2   8   1    4.04    0.72
   2  -8   1    2.72    0.82
  -2   8  -1    3.29    0.70
  -3  -8  -1  105.13    4.10
  -3   8  -1  107.15    3.24
   3  -8   1  104.07    3.58
   4  -8   1   10.17    1.14
  -4   8  -1    9.49    0.95
  -4  -8  -1    9.74    1.38
  -5   8  -1   65.76    2.50
  -5  -8  -1   63.20    3.15
   5  -8   1   60.33    2.61
  -6  -8  -1    2.48    1.04
   6  -8   1    0.79    0.70
  -6   8  -1    0.35    0.63
  -7  -8  -1   74.80    3.63
  -7   8  -1   82.52    3.03
  -8   8  -1    3.34    0.91
  -8  -8  -1    3.82    1.22
  -9  -8  -1    5.92    1.46
 -10  -8  -1   11.68    1.88
  -9  -9   1    0.30    1.05
  -8  -9   1    2.54    1.23
   7  -9  -1   -0.12    0.80
  -7   9   1    1.68    0.79
  -7  -9   1    1.54    1.06
  -6   9   1    2.03    0.76
   6  -9  -1    3.72    1.02
  -6  -9   1    0.63    0.96
   5  -9  -1    0.14    0.70
  -5  -9   1    1.22    0.95
  -5   9   1    1.04    0.66
  -4  -9   1    8.02    1.38
  -4   9   1    6.58    0.94
   4  -9  -1    7.59    1.24
  -3  -9   1    0.00    0.88
   3  -9  -1   -0.23    0.84
   3   9  -1   -0.12    0.54
  -3   9   1    0.87    0.61
  -2   9   1  124.31    3.70
   2   9  -1  131.67    3.76
  -2  -9   1  126.04    4.66
   2  -9  -1  118.79    4.35
   1   9  -1  234.72    5.97
  -1  -9   1  236.02    7.16
  -1   9   1  237.31    5.99
   1  -9  -1  242.36    7.06
   0   9  -1    0.43    0.59
   0  -9  -1   -0.71    0.93
   0   9   1    0.12    0.51
   0  -9   1   -1.16    0.99
  -1   9  -1   64.42    2.44
  -1  -9  -1   64.92    3.29
   1   9   1   67.20    2.41
   1  -9   1   61.23    2.93
  -2  -9  -1    1.26    1.13
  -2   9  -1    1.19    0.64
   2   9   1    0.33    0.64
   2  -9   1    1.10    0.83
  -3  -9  -1   25.43    2.27
  -3   9  -1   24.21    1.49
   3  -9   1   23.42    1.76
   4  -9   1   11.32    1.29
  -4  -9  -1    8.75    1.50
  -4   9  -1   12.88    1.19
  -5   9  -1   18.45    1.48
   5  -9   1   17.24    1.53
  -5  -9  -1   19.48    2.05
  -6   9  -1   -0.31    0.57
  -6  -9  -1   -0.08    0.99
  -7   9  -1   78.45    3.05
  -7  -9  -1   75.90    3.83
  -8   9  -1    0.49    0.73
  -8  -9  -1    0.01    1.06
  -9  -9  -1   -1.12    0.90
  -9 -10   1   -0.72    1.12
  -8 -10   1   -0.17    1.10
  -7 -10   1    2.17    1.33
  -7  10   1    6.03    1.05
  -6 -10   1    1.25    1.24
  -6  10   1    2.40    0.87
   6 -10  -1    1.97    0.98
  -5  10   1   36.99    2.02
  -5 -10   1   31.44    2.55
   5 -10  -1   32.36    2.22
  -4 -10   1   90.31    4.23
  -4  10   1   90.40    3.23
   4 -10  -1   95.42    3.73
  -3  10   1   72.54    2.76
   3  10  -1   78.07    2.84
   3 -10  -1   75.43    3.26
  -3 -10   1   73.76    3.70
   2 -10  -1    5.45    1.19
  -2 -10   1    5.80    1.46
  -2  10   1    5.40    0.88
   2  10  -1    4.64    0.91
  -1  10   1    0.30    0.56
   1  10  -1    0.57    0.62
  -1 -10   1    0.33    1.05
   1 -10  -1   -0.70    1.01
   0  10  -1   -0.42    0.58
   0 -10  -1    2.09    1.13
   0  10   1    0.25    0.64
   0 -10   1    0.40    1.10
  -1  10  -1  132.58    4.03
  -1 -10  -1  136.09    5.14
   1  10   1  133.41    4.02
   1 -10   1  139.25    4.81
  -2 -10  -1    2.47    1.27
  -2  10  -1    2.45    0.75
   2  10   1    2.76    0.75
   2 -10   1    1.73    1.03
  -3 -10  -1   10.14    1.74
  -3  10  -1    8.53    1.08
   3 -10   1    8.88    1.29
  -4  10  -1   38.71    2.05
  -4 -10  -1   40.54    2.88
   4 -10   1   51.19    2.52
  -5  10  -1   30.42    1.88
  -5 -10  -1   29.94    2.57
  -6  10  -1    0.35    0.79
  -6 -10  -1    1.39    1.34
  -7 -10  -1    1.42    1.24
  -7  10  -1    1.06    0.77
  -8  10  -1    2.19    0.94
  -8 -10  -1    3.13    1.53
  -8 -11   1   -0.19    1.27
  -7 -11   1    1.15    1.29
  -7  11   1    1.74    0.87
  -6 -11   1    9.12    1.85
  -6  11   1    9.88    1.28
   5 -11  -1  109.23    4.32
  -5  11   1  110.80    3.82
  -5 -11   1  112.61    5.02
  -4 -11   1  113.10    4.97
   4 -11  -1  115.08    4.41
  -4  11   1  113.97    3.85
   3 -11  -1    6.66    1.37
  -3 -11   1    3.19    1.59
  -3  11   1    5.20    1.01
   3  11  -1    6.03    1.00
  -2  11   1   22.82    1.59
   2 -11  -1   21.29    1.98
  -2 -11   1   19.92    2.16
   2  11  -1   22.59    1.56
   1  11  -1    1.11    0.73
   1 -11  -1    1.51    1.17
  -1  11   1    0.78    0.73
  -1 -11   1    0.29    1.26
   0  11   1    5.97    1.00
   0  11  -1    7.08    0.99
   0 -11   1    6.48    1.39
   0 -11  -1    6.37    1.46
   1  11   1   34.98    1.94
   1 -11   1   36.53    2.50
  -1 -11  -1   36.49    2.83
  -1  11  -1   34.60    1.89
   2 -11   1    6.91    1.32
   2  11   1    5.48    1.00
  -2 -11  -1    3.03    1.56
  -2  11  -1    4.78    0.93
  -3 -11  -1  137.66    5.56
   3 -11   1  141.24    4.86
  -3  11  -1  133.80    4.30
  -4 -11  -1   13.82    2.03
  -4  11  -1   13.62    1.40
  -5  11  -1    2.22    0.86
  -5 -11  -1    3.92    1.55
  -6 -11  -1    2.29    1.49
  -6  11  -1   -0.09    0.72
  -7 -11  -1    1.29    1.46
  -7  11  -1    1.67    0.87
  -8 -11  -1    2.56    1.68
  -8  11  -1    1.90    1.00
  -7  12   1    0.64    0.91
  -7 -12   1   -1.18    1.45
  -6  12   1    3.17    1.07
  -6 -12   1    1.95    1.66
  -5 -12   1    7.50    1.95
  -5  12   1   12.73    1.43
  -4 -12   1   18.91    2.36
  -4  12   1   19.82    1.64
   4 -12  -1   18.13    1.90
  -3  12   1   42.66    2.26
   3 -12  -1   47.62    2.85
  -3 -12   1   42.75    3.30
   2 -12  -1    1.46    1.21
  -2 -12   1    1.86    1.38
  -2  12   1    2.82    0.91
   2  12  -1    2.37    0.90
  -1  12   1   40.91    2.19
   1  12  -1   34.60    2.05
  -1 -12   1   36.94    2.76
   1 -12  -1   41.58    2.86
   0  12   1    1.87    0.78
   0  12  -1    2.47    0.85
   0 -12   1   -0.64    1.19
   0 -12  -1    1.18    1.22
  -1 -12  -1    1.76    1.44
  -1  12  -1    2.85    0.86
   1 -12   1    5.00    1.32
   1  12   1    4.50    0.96
   2 -12   1    1.12    1.08
  -2  12  -1   -0.99    0.65
  -2 -12  -1    0.24    1.44
  -3  12  -1   56.31    2.60
  -3 -12  -1   51.80    3.67
  -4  12  -1   25.59    1.82
  -4 -12  -1   25.33    2.77
  -5  12  -1    6.98    1.21
  -5 -12  -1   10.86    2.05
  -6 -12  -1    4.37    1.79
  -6  12  -1    5.35    1.20
  -7 -12  -1   -0.68    1.57
  -6 -13   1   -1.49    1.48
  -5 -13   1   15.16    2.51
  -5  13   1   12.33    1.47
  -4  13   1    1.92    1.01
  -4 -13   1   -0.69    1.44
  -3 -13   1   -0.60    1.42
  -3  13   1    0.34    0.85
   3 -13  -1    2.42    1.21
   2 -13  -1    8.57    1.57
  -2  13   1    8.11    1.30
  -2 -13   1   10.29    1.93
   2  13  -1    9.15    1.23
  -1 -13   1   16.22    2.21
  -1  13   1   22.47    1.78
   1  13  -1   20.63    1.64
   1 -13  -1   18.03    2.09
   0 -13  -1    5.37    1.66
   0  13   1    3.90    1.06
   0 -13   1    2.92    1.38
   0  13  -1    3.68    0.98
  -1  13  -1   -0.49    0.70
  -1 -13  -1   -0.96    1.35
   1  13   1   -0.94    0.69
   1 -13   1    0.25    1.23
  -2  13  -1    3.65    1.04
  -2 -13  -1    7.96    1.92
  -3 -13  -1   36.70    3.32
  -3  13  -1   48.57    2.49
  -4  13  -1    5.29    1.21
  -4 -13  -1    3.07    1.84
  -5 -13  -1   -0.85    1.47
  -5  13  -1    1.01    0.92
  -4 -14   1   -1.92    1.62
  -4  14   1   -0.64    0.91
  -3 -14   1   -0.73    1.46
  -3  14   1    1.77    1.00
   2 -14  -1    4.38    1.43
  -2  14   1    3.63    1.15
   2  14  -1    4.84    1.17
  -2 -14   1    3.51    1.68
  -1 -14   1    0.91    1.49
  -1  14   1   -0.15    0.79
   1  14  -1    0.57    0.82
   1 -14  -1   -0.44    1.36
   0 -14   1   47.53    3.28
   0  14  -1   40.48    2.39
   0 -14  -1   46.91    3.37
   0  14   1   41.37    2.41
  -1  14  -1    0.27    0.86
   1  14   1   -1.33    0.82
  -1 -14  -1   -0.51    1.52
  -2 -14  -1    2.08    1.73
  -2  14  -1    3.85    1.15
  -3  14  -1   -0.46    0.91
  -3 -14  -1   -1.29    1.67
  -4 -14  -1   -2.05    1.48
 -12   0   2    0.17    0.96
 -11   0   2   -0.21    0.80
 -10   0   2    4.70    1.03
 -10   0   2    6.43    1.20
  -9   0   2    0.52    0.68
  -9   0   2    0.69    0.71
  -8   0   2   24.60    1.85
  -8   0   2   25.42    1.75
  -7   0   2    0.17    0.56
  -7   0   2    0.50    0.60
   5   0  -2   -0.17    0.39
   4   0  -2   23.61    1.12
   3   0  -2    0.07    0.28
   3   0  -2   -0.12    0.27
   2   0  -2  387.74    8.77
   1   0  -2   -1.11    0.18
   1   0  -2   -0.45    0.25
   0   0  -2 1439.21   31.97
  -1   0  -2    0.02    0.16
  -2   0  -2   21.87    0.82
  -3   0  -2   -0.20    0.20
  -3   0  -2    1.92    0.35
  -4   0  -2  226.44    5.52
  -4   0  -2  203.19    5.08
  -5   0  -2    0.01    0.29
  -5   0  -2    1.86    0.50
  -6   0  -2   28.33    1.54
  -6   0  -2   30.74    1.51
  -7   0  -2   -0.12    0.51
  -8   0  -2    5.29    0.97
  -9   0  -2    0.56    0.70
 -10   0  -2   42.30    2.54
 -11   0  -2    0.08    0.90
 -12  -1   2    6.56    1.49
 -12   1   2    5.98    1.41
 -11  -1   2    5.56    1.29
 -11   1   2    5.87    1.19
 -11   1   2    5.27    1.24
 -10  -1   2    5.34    1.20
 -10   1   2    7.09    1.26
 -10   1   2    6.96    1.17
  -9   1   2   60.83    2.77
  -9   1   2   63.37    2.95
  -9  -1   2   63.55    2.99
  -8  -1   2   45.07    2.27
  -8   1   2   40.46    2.21
  -8   1   2   39.74    2.13
  -8  -1   2   42.76    2.36
   7  -1  -2   23.88    1.48
  -7  -1   2   24.11    1.60
  -7  -1   2   22.38    1.46
  -6  -1   2  146.26    4.22
  -6  -1   2  149.28    4.52
   6  -1  -2  151.49    4.31
   5  -1  -2  395.77    9.61
  -5  -1   2  403.27    9.19
  -5  -1   2  395.72    9.83
  -4  -1   2 1392.02   31.32
   4  -1  -2 1381.43   31.15
  -4  -1   2 1408.95   29.17
  -3  -1   2   93.94    2.53
   3   1  -2   95.43    2.56
   3  -1  -2   95.76    2.48
  -3  -1   2   92.33    2.70
   3  -1  -2   92.90    2.63
  -2  -1   2 1577.94   34.86
   2  -1  -2 1578.40   34.81
  -2  -1   2 1573.07   32.43
   2   1  -2 1569.40   34.45
  -1  -1   2   -0.15    0.21
   1  -1  -2   -0.04    0.30
   1   1  -2    0.54    0.30
  -1  -1   2   -0.20    0.21
   0  -1  -2  115.40    3.16
   0   1  -2  110.63    3.07
  -1  -1  -2 2736.36   59.76
  -1   1  -2 2623.55   59.25
  -2  -1  -2    3.63    0.36
   2  -1   2    3.96    0.34
   3  -1   2  427.91   11.00
  -3  -1  -2  545.27   11.34
  -4  -1  -2  236.37    6.03
  -5   1  -2    1.42    0.43
  -5  -1  -2    1.96    0.53
  -5   1  -2    1.98    0.46
  -6  -1  -2   40.98    1.93
  -6   1  -2   41.26    1.74
  -6   1  -2   39.37    1.85
  -7   1  -2   28.10    1.68
  -7  -1  -2   26.67    1.67
  -7   1  -2   27.23    1.56
  -8   1  -2   73.20    3.12
  -8  -1  -2   85.81    3.33
  -8   1  -2   79.79    3.01
  -9   1  -2    2.65    0.88
  -9  -1  -2    0.12    0.69
 -10  -1  -2    5.80    1.19
 -10   1  -2    4.07    1.08
 -11  -1  -2   13.15    1.71
 -12   2   2    1.02    0.99
 -12   2   2    2.11    1.04
 -12  -2   2    3.30    1.24
 -11   2   2    1.04    0.92
 -11  -2   2    1.30    0.95
 -11   2   2    1.54    0.96
 -10   2   2    0.26    0.63
 -10  -2   2   -0.10    0.70
 -10   2   2    0.38    0.76
  -9  -2   2   -0.10    0.71
   9  -2  -2   -0.40    0.67
   8  -2  -2   -0.45    0.61
  -8  -2   2   -0.13    0.58
  -7  -2   2   34.26    1.94
   7  -2  -2   30.35    1.68
   6  -2  -2   94.77    3.09
  -6  -2   2   92.19    3.27
  -5  -2   2    6.59    0.81
   5  -2  -2    5.41    0.68
  -4  -2   2  143.46    4.05
   4  -2  -2  143.37    3.92
   3  -2  -2   -0.56    0.27
  -3   2   2    0.03    0.17
   3   2  -2    0.01    0.29
  -3  -2   2    0.93    0.33
  -2   2   2  410.08    8.51
   2   2  -2  416.33    9.42
   2  -2  -2  417.16    9.62
   2  -2  -2  415.66    9.24
  -2  -2   2  414.87    9.62
   1   2  -2 6836.06  140.69
  -1  -2   2 6986.60  155.31
   1  -2  -2 6944.95  156.06
  -1   2   2 7132.75  140.68
   1   2  -2 7183.56  153.91
   0   2  -2  806.92   17.95
   0  -2   2  829.32   18.17
   0   2  -2  807.86   16.43
   0   2   2  792.98   16.39
   0  -2  -2  831.15   18.34
  -1   2  -2  977.33   21.56
  -1  -2  -2  977.01   21.90
   1  -2   2  980.99   21.72
   2  -2   2    3.22    0.33
  -2  -2  -2    3.85    0.45
  -2   2  -2    3.70    0.39
   3  -2   2  430.24    9.79
  -3  -2  -2  420.54   10.06
   4  -2   2   20.54    0.96
   5  -2   2    1.62    0.36
  -5  -2  -2    4.00    0.65
  -6  -2  -2   88.80    3.16
   6  -2   2   87.65    2.84
  -7   2  -2   28.27    1.69
  -7  -2  -2   28.64    1.77
  -7   2  -2   31.47    1.64
  -8   2  -2    5.64    1.01
  -8  -2  -2    6.78    1.09
  -8   2  -2    6.10    0.92
  -9   2  -2   19.85    1.56
  -9   2  -2   20.41    1.68
  -9  -2  -2   19.96    1.69
 -10  -2  -2    7.01    1.31
 -11  -2  -2   -0.51    0.77
 -12   3   2   12.98    1.76
 -12  -3   2   11.54    1.80
 -12   3   2   10.77    1.59
 -11  -3   2    2.33    1.09
 -11   3   2    2.03    1.01
 -11   3   2    2.27    1.03
  10  -3  -2    0.17    0.77
 -10  -3   2    0.81    0.80
  -9  -3   2    0.43    0.70
   9  -3  -2   -0.26    0.66
  -8  -3   2   97.82    3.75
   8  -3  -2   93.69    3.46
   7  -3  -2   56.83    2.38
  -7  -3   2   55.97    2.61
  -6  -3   2  158.86    4.83
   6  -3  -2  156.43    4.58
   5  -3  -2  205.49    5.51
  -5  -3   2  207.59    5.72
  -4  -3   2  195.81    5.32
   4  -3  -2  203.09    5.24
  -4   3   2  196.95    4.50
   3   3  -2   52.34    1.70
  -3   3   2   50.08    1.45
  -3  -3   2   51.10    1.84
   3  -3  -2   50.58    1.80
   2   3  -2    6.74    0.59
   2   3  -2    6.47    0.49
  -2   3   2    7.87    0.49
  -2  -3   2    7.92    0.64
   2  -3  -2    7.99    0.70
  -1  -3   2 1354.22   30.19
   1  -3  -2 1376.97   30.37
  -1   3   2 1358.75   27.30
   1   3  -2 1345.13   27.30
   1   3  -2 1366.29   29.80
   0   3  -2  451.14    9.34
   0   3   2  442.58    9.30
   0   3  -2  450.01   10.07
   0  -3  -2  452.32   10.59
  -1   3  -2  234.12    5.25
  -1  -3  -2  239.69    6.05
  -1   3  -2  242.40    5.62
   1  -3   2  245.55    5.72
  -2  -3  -2   38.47    1.52
  -2   3  -2   39.22    1.29
   2  -3   2   39.40    1.30
   3  -3   2    6.18    0.52
  -3  -3  -2    6.04    0.65
  -3   3  -2    4.92    0.51
   4  -3   2   24.33    1.13
  -4  -3  -2   23.67    1.30
  -5  -3  -2  164.38    4.79
  -6  -3  -2   -0.07    0.48
   6  -3   2    0.35    0.31
   7  -3   2   21.54    1.42
  -7  -3  -2   18.63    1.50
  -8  -3  -2   -0.20    0.59
  -8   3  -2    0.67    0.67
  -8   3  -2   -1.09    0.51
  -9   3  -2   -0.76    0.60
  -9   3  -2    0.56    0.61
  -9  -3  -2    0.27    0.70
 -10  -3  -2   11.65    1.57
 -11  -3  -2   21.94    2.15
 -11  -4   2    7.43    1.46
 -11   4   2    4.80    1.23
 -10  -4   2   -0.84    0.71
  10  -4  -2   -0.75    0.64
   9  -4  -2   -0.23    0.71
  -9  -4   2    0.54    0.78
  -8  -4   2    5.62    1.06
   8  -4  -2    5.08    0.94
  -7   4   2  115.79    3.21
   7  -4  -2  118.34    3.86
  -7  -4   2  109.68    4.04
  -6  -4   2   31.60    1.81
  -6   4   2   30.74    1.36
   6  -4  -2   34.64    1.76
  -5   4   2    8.69    0.72
   5  -4  -2   10.03    0.95
  -5  -4   2    9.68    0.97
  -4  -4   2  115.34    3.55
  -4   4   2  112.51    2.90
   4  -4  -2  111.87    3.42
  -3   4   2    1.81    0.35
   3   4  -2    4.06    0.49
   3  -4  -2    1.75    0.51
  -3  -4   2    2.33    0.49
   2   4  -2    1.68    0.36
   2  -4  -2    2.68    0.56
  -2  -4   2    2.12    0.43
  -2   4   2    2.17    0.36
   2   4  -2    2.41    0.37
   1  -4  -2   -0.37    0.42
   1   4  -2    0.24    0.23
   1   4  -2    0.03    0.26
  -1   4   2    0.34    0.24
  -1  -4   2    0.71    0.36
   0  -4   2    0.20    0.28
   0  -4  -2    1.10    0.51
   0  -4  -2    0.55    0.17
   0   4  -2    0.67    0.26
   0   4   2    0.48    0.27
  -2   4  -2    0.28    0.28
  -2   4  -2   -0.29    0.23
  -2  -4  -2   -0.13    0.39
   2  -4   2   -0.30    0.34
  -3   4  -2   15.74    0.85
  -3   4  -2   15.56    0.88
   3  -4   2   14.20    0.86
  -3  -4  -2   15.73    1.08
  -4  -4  -2   51.56    2.17
   4  -4   2   52.40    1.85
  -4   4  -2   55.45    1.91
  -5   4  -2   22.85    1.29
   5  -4   2   21.91    1.22
  -5  -4  -2   24.29    1.51
  -6  -4  -2   64.18    2.70
  -7  -4  -2  308.63    8.55
   8  -4   2   -1.14    0.55
  -8  -4  -2   -0.02    0.67
  -9  -4  -2    1.80    0.91
 -10  -4  -2    0.36    0.98
 -11  -4  -2    0.06    1.02
  11  -5  -2    5.55    1.24
 -11  -5   2    3.87    1.33
 -10  -5   2    3.62    1.14
  10  -5  -2    3.21    0.98
   9  -5  -2    0.91    0.78
  -9  -5   2    1.39    0.89
  -8  -5   2    2.04    0.87
   8  -5  -2    1.06    0.73
  -7  -5   2  157.36    5.27
   7  -5  -2  169.82    5.06
  -7   5   2  165.32    4.30
   6  -5  -2   37.80    1.90
  -6  -5   2   42.58    2.15
  -6   5   2   38.24    1.59
   5  -5  -2    0.28    0.51
  -5   5   2    0.22    0.38
  -5  -5   2    0.45    0.52
  -4   5   2   21.65    1.07
   4  -5  -2   21.60    1.36
  -4  -5   2   22.52    1.37
  -3  -5   2  511.58   12.24
   3   5  -2  505.30   10.79
  -3   5   2  517.28   10.83
   3   5  -2  515.22   11.74
   3  -5  -2  497.90   12.17
   2  -5  -2   32.82    1.61
   2   5  -2   31.21    1.23
  -2   5   2   33.26    1.26
  -2  -5   2   31.62    1.53
   2   5  -2   32.89    1.27
  -1   5   2   47.65    1.55
   1   5  -2   48.77    1.50
  -1  -5   2   49.79    1.97
   1   5  -2   47.88    1.57
   1  -5  -2   49.07    2.04
   0   5  -2  592.86   12.43
   0  -5  -2  586.53   14.11
   0  -5   2  599.09   13.91
   0   5  -2  598.93   13.20
   0   5   2  584.63   12.40
  -1  -5  -2   18.58    1.32
  -1   5  -2   17.42    0.86
  -1   5  -2   18.38    0.95
   1   5   2   19.18    0.96
  -2  -5  -2  461.41   11.59
  -2   5  -2  475.06   10.74
  -2   5  -2  475.60   10.19
   2  -5   2  477.89   11.11
   3  -5   2   29.43    1.35
  -3  -5  -2   25.96    1.53
  -3   5  -2   27.72    1.27
  -3   5  -2   29.02    1.18
   4  -5   2    0.04    0.41
  -4   5  -2    0.71    0.38
  -4  -5  -2    0.76    0.58
  -4   5  -2    0.57    0.38
  -5   5  -2   33.07    1.51
  -5  -5  -2   34.80    1.90
   5  -5   2   34.98    1.60
  -5   5  -2   33.28    1.54
  -6  -5  -2   -0.17    0.57
   6  -5   2   -0.44    0.45
  -6   5  -2    0.59    0.52
  -7   5  -2    8.48    1.02
  -7  -5  -2    7.15    1.11
  -8  -5  -2    9.92    1.33
  -9  -5  -2   13.84    1.63
 -10  -5  -2   -0.33    0.81
 -11  -5  -2   28.12    2.52
 -11  -6   2    9.19    1.70
 -10  -6   2    0.32    0.91
  10  -6  -2    0.75    0.83
   9  -6  -2    3.44    0.99
  -9  -6   2    2.96    1.11
   8  -6  -2   80.62    3.28
  -8  -6   2   76.20    3.50
   7  -6  -2   38.88    2.10
  -7  -6   2   38.48    2.31
  -7   6   2   39.08    1.75
   6  -6  -2   90.93    3.37
  -6  -6   2   95.47    3.63
  -6   6   2   94.37    2.88
  -5   6   2   12.35    0.97
  -5  -6   2   12.43    1.20
   5  -6  -2   13.44    1.22
  -4   6   2   14.39    0.98
  -4  -6   2   14.93    1.30
   4  -6  -2   15.05    1.31
  -3   6   2   29.64    1.33
   3   6  -2   31.28    1.31
   3  -6  -2   31.43    1.75
  -3  -6   2   28.38    1.61
  -2  -6   2   54.93    2.25
   2   6  -2   52.26    1.78
   2   6  -2   52.52    1.74
   2  -6  -2   50.92    2.27
  -2   6   2   54.74    1.81
   1   6  -2   58.21    1.76
  -1  -6   2   56.44    2.37
  -1   6   2   63.18    1.94
   1  -6  -2   58.07    2.47
   1   6  -2   59.84    1.92
   0  -6  -2   14.72    1.34
   0   6   2   14.75    0.94
   0   6  -2   15.85    0.77
   0  -6   2   14.61    1.23
   0   6  -2   15.90    0.98
  -1  -6  -2   75.54    2.91
  -1   6  -2   77.69    2.02
  -1   6  -2   72.52    2.26
   1  -6   2   65.56    2.49
   1   6   2   74.74    2.24
  -2   6  -2   23.13    1.05
  -2   6  -2   23.08    1.16
  -2  -6  -2   24.09    1.64
  -3  -6  -2   74.88    3.05
   3  -6   2   77.52    2.63
  -3   6  -2   80.13    2.37
  -3   6  -2   81.34    2.51
   4  -6   2    1.35    0.58
  -4  -6  -2    0.93    0.73
  -4   6  -2    0.69    0.44
  -4   6  -2    1.13    0.47
   5  -6   2   29.62    1.54
  -5  -6  -2   28.98    1.85
  -5   6  -2   27.12    1.43
  -6   6  -2   15.66    1.24
  -6  -6  -2   14.05    1.47
   6  -6   2   13.58    1.19
  -7   6  -2   23.61    1.53
  -7  -6  -2   23.91    1.89
  -8  -6  -2   35.63    2.38
  -8   6  -2   38.44    1.94
  -9   6  -2    1.63    0.76
  -9  -6  -2    1.26    0.97
 -10  -6  -2    0.80    1.12
 -10  -7   2    2.89    1.19
   9  -7  -2    0.20    0.81
  -9  -7   2   -0.29    0.75
   8  -7  -2   42.40    2.36
  -8  -7   2   37.05    2.44
   7  -7  -2    2.64    0.88
  -7   7   2    2.21    0.69
  -7  -7   2    1.81    0.87
  -6  -7   2    7.10    1.15
   6  -7  -2    9.35    1.11
  -6   7   2    9.03    0.93
  -5  -7   2   20.39    1.61
  -5   7   2   19.58    1.20
   5  -7  -2   15.88    1.38
  -4   7   2    7.34    0.79
   4  -7  -2    8.51    1.10
  -4  -7   2    6.99    1.01
   3   7  -2    1.79    0.57
  -3   7   2    1.11    0.51
   3  -7  -2    2.42    0.77
  -3  -7   2    1.83    0.73
   2   7  -2   23.32    1.11
  -2  -7   2   25.49    1.69
   2   7  -2   23.96    1.23
  -2   7   2   25.63    1.28
   2  -7  -2   24.10    1.66
  -1  -7   2   62.66    2.69
   1   7  -2   67.50    2.20
  -1   7   2   63.91    2.15
   1   7  -2   66.37    1.95
   1  -7  -2   66.83    2.77
   0   7  -2  109.35    3.14
   0  -7  -2  111.52    3.95
   0  -7   2  120.29    3.85
   0   7  -2  115.53    2.89
   0   7   2  109.35    3.14
   1   7   2   11.38    0.94
  -1   7  -2   11.33    0.93
   1  -7   2   14.04    1.23
  -1  -7  -2   12.15    1.38
  -2  -7  -2   15.57    1.49
  -2   7  -2   14.37    1.01
  -3  -7  -2    4.87    1.06
  -3   7  -2    5.31    0.71
  -4   7  -2   -0.12    0.44
   4  -7   2    1.03    0.62
  -4  -7  -2    0.81    0.76
  -5   7  -2   14.15    1.12
   5  -7   2   14.17    1.21
  -5  -7  -2   13.25    1.46
  -6  -7  -2  103.03    4.06
  -6   7  -2  104.25    3.39
  -7  -7  -2   36.83    2.47
  -7   7  -2   36.13    1.86
  -8  -7  -2    2.38    1.09
  -8   7  -2    2.53    0.83
  -9  -7  -2   -1.19    0.81
  -9   7  -2   -0.35    0.66
 -10  -7  -2   -0.06    1.14
 -10  -8   2    1.08    1.04
   9  -8  -2   -0.12    0.86
  -9  -8   2    0.77    0.99
   8  -8  -2    7.74    1.19
  -8  -8   2    7.48    1.40
  -7   8   2   12.46    1.18
   7  -8  -2   13.29    1.39
  -7  -8   2   14.85    1.70
  -6   8   2   14.30    1.17
  -6  -8   2   15.09    1.63
   6  -8  -2   13.68    1.43
  -5  -8   2    8.48    1.24
  -5   8   2    8.99    0.96
   5  -8  -2   10.52    1.23
  -4  -8   2   37.02    2.19
   4  -8  -2   37.33    2.16
  -4   8   2   33.58    1.64
  -3  -8   2   37.59    2.20
   3  -8  -2   35.66    2.05
   3   8  -2   35.24    1.62
  -3   8   2   35.10    1.61
  -2  -8   2   15.91    1.52
  -2   8   2   18.11    1.22
   2   8  -2   17.84    1.17
   2  -8  -2   20.07    1.66
   1  -8  -2    9.38    1.28
  -1  -8   2   10.89    1.36
   1   8  -2   10.78    0.95
  -1   8   2    9.47    0.88
   0   8  -2   21.84    1.27
   0  -8   2   22.28    1.83
   0  -8  -2   22.26    1.89
   0   8   2   19.25    1.26
  -1  -8  -2   -0.22    0.97
  -1   8  -2    0.69    0.53
   1  -8   2    0.37    0.82
   1   8   2    0.82    0.56
   2  -8   2    5.35    0.97
  -2   8  -2    6.58    0.82
  -2  -8  -2    7.01    1.27
  -3   8  -2   28.43    1.57
  -3  -8  -2   29.10    2.26
  -4   8  -2   33.71    1.71
  -4  -8  -2   35.98    2.37
  -5   8  -2   39.14    1.95
  -5  -8  -2   37.40    2.45
  -6  -8  -2   18.95    1.89
  -6   8  -2   17.18    1.35
  -7   8  -2   20.81    1.51
  -7  -8  -2   17.12    1.92
  -8   8  -2   17.06    1.48
  -8  -8  -2   17.63    1.97
  -9  -8  -2    2.50    1.21
  -9   8  -2    1.89    0.89
  -9  -9   2    0.70    1.08
  -8  -9   2    2.25    1.19
   8  -9  -2    0.86    0.91
  -7   9   2    9.72    1.12
  -7  -9   2   11.43    1.61
   7  -9  -2   10.06    1.38
   6  -9  -2    6.49    1.21
  -6  -9   2    8.25    1.47
  -6   9   2    8.02    1.05
  -5   9   2   46.45    2.10
  -5  -9   2   43.11    2.63
   5  -9  -2   47.02    2.50
   4  -9  -2   63.48    2.91
  -4   9   2   66.11    2.49
  -4  -9   2   65.60    3.20
   3  -9  -2    9.02    1.33
  -3   9   2    9.37    0.97
  -3  -9   2    7.29    1.38
   3   9  -2    7.79    0.92
   2   9  -2    6.55    0.89
   2  -9  -2    8.06    1.28
  -2   9   2    7.80    0.90
  -2  -9   2    8.92    1.42
   1  -9  -2    0.29    1.01
   1   9  -2    1.96    0.67
  -1   9   2    1.59    0.70
  -1  -9   2    2.41    1.17
   0   9   2   97.01    3.14
   0   9  -2   94.83    3.11
   0  -9  -2   99.55    4.05
   0  -9   2  103.34    3.84
  -1   9  -2   21.10    1.35
   1   9   2   20.89    1.35
  -1  -9  -2   23.69    2.12
   1  -9   2   20.00    1.81
  -2   9  -2   39.12    1.87
   2  -9   2   36.06    2.11
  -2  -9  -2   37.73    2.59
  -3  -9  -2  157.68    5.40
  -3   9  -2  149.78    4.16
   3  -9   2  113.95    4.21
  -4  -9  -2   48.73    2.99
  -4   9  -2   44.49    2.09
  -5   9  -2  107.76    3.59
  -5  -9  -2  106.26    4.61
  -6  -9  -2   38.28    2.71
  -6   9  -2   38.41    2.08
  -7   9  -2    8.19    1.18
  -7  -9  -2    9.07    1.64
  -8   9  -2   -0.24    0.71
  -8  -9  -2   -0.18    1.09
  -9   9  -2    0.69    0.89
  -9  -9  -2    0.41    1.35
  -9 -10   2   -0.77    1.21
  -8 -10   2    2.13    1.35
  -7 -10   2    4.86    1.45
  -7  10   2    3.89    0.96
   7 -10  -2    3.67    1.11
   6 -10  -2   19.27    1.81
  -6  10   2   19.38    1.58
  -6 -10   2   18.61    2.02
  -5  10   2   72.35    2.81
  -5 -10   2   67.97    3.60
   5 -10  -2   71.68    3.31
   4 -10  -2    4.73    1.20
  -4  10   2    2.01    0.79
  -4 -10   2    3.15    1.32
   3  10  -2    0.74    0.66
  -3  10   2    1.09    0.75
  -3 -10   2    0.47    1.16
   3 -10  -2    1.82    1.05
   2  10  -2   -0.03    0.55
   2 -10  -2    0.01    0.95
  -2 -10   2   -0.60    1.02
  -2  10   2   -0.36    0.61
   1  10  -2   68.05    2.61
  -1 -10   2   73.34    3.53
  -1  10   2   73.94    2.70
   1 -10  -2   72.86    3.37
   0  10   2   12.35    1.15
   0  10  -2   12.06    1.14
   0 -10  -2   13.70    1.72
   0 -10   2   14.36    1.66
   1 -10   2   42.50    2.50
  -1 -10  -2   44.18    2.80
   1  10   2   42.86    2.04
  -1  10  -2   38.06    1.94
  -2 -10  -2   18.47    2.05
  -2  10  -2   21.00    1.50
   2 -10   2   19.63    1.76
  -3 -10  -2   17.63    2.00
  -3  10  -2   16.87    1.38
   3 -10   2   19.36    1.65
  -4  10  -2    2.94    0.81
  -4 -10  -2    2.42    1.41
  -5  10  -2    0.16    0.64
  -5 -10  -2    2.19    1.32
  -6  10  -2    2.54    0.91
  -6 -10  -2    3.24    1.46
  -7 -10  -2   16.18    2.13
  -7  10  -2   19.46    1.63
  -8 -10  -2    1.65    1.37
  -8  10  -2    1.55    0.90
  -8 -11   2   -0.94    1.28
  -7 -11   2    1.27    1.33
  -7  11   2   -0.27    0.80
  -6 -11   2   53.47    3.50
   6 -11  -2   58.20    3.10
  -6  11   2   62.04    2.71
  -5  11   2   -0.04    0.71
  -5 -11   2    0.05    1.14
   5 -11  -2    0.25    0.91
   4 -11  -2   53.95    2.95
  -4  11   2   50.19    2.44
  -4 -11   2   51.67    3.38
   3 -11  -2    4.24    1.26
   3  11  -2    2.70    0.84
  -3  11   2    2.07    0.90
  -3 -11   2    2.12    1.29
  -2  11   2    1.71    0.75
   2 -11  -2    0.87    1.07
   2  11  -2    0.50    0.75
  -2 -11   2    0.19    1.17
  -1  11   2   50.82    2.35
   1 -11  -2   51.18    2.96
   1  11  -2   52.46    2.33
  -1 -11   2   51.58    3.01
   0  11  -2    0.85    0.70
   0 -11   2   -0.19    1.02
   0 -11  -2    1.52    1.22
   0  11   2    0.74    0.74
   1  11   2    4.68    0.90
  -1  11  -2    6.32    1.00
   1 -11   2    7.46    1.43
  -1 -11  -2    6.32    1.58
   2 -11   2    1.80    1.04
  -2  11  -2    1.86    0.76
  -2 -11  -2    0.39    1.43
  -3  11  -2   72.43    2.95
  -3 -11  -2   76.71    4.05
  -4  11  -2   12.85    1.38
  -4 -11  -2   16.55    2.17
  -5  11  -2   21.62    1.73
  -5 -11  -2   23.44    2.49
  -6  11  -2   -0.20    0.76
  -6 -11  -2   -2.04    1.20
  -7 -11  -2    0.24    1.48
  -7  11  -2    1.59    0.93
  -7  12   2    0.15    0.90
  -7 -12   2    0.16    1.53
  -6  12   2    8.06    1.28
  -6 -12   2    3.66    1.72
  -5  12   2    5.03    1.07
  -5 -12   2    1.86    1.53
   5 -12  -2    2.06    1.16
  -4 -12   2    1.40    1.51
   4 -12  -2    1.34    1.06
  -4  12   2    0.88    0.88
   3 -12  -2    1.65    1.16
  -3  12   2   -0.21    0.77
  -3 -12   2    1.38    1.52
   3  12  -2   -0.46    0.67
  -2  12   2   40.73    2.23
  -2 -12   2   41.94    3.10
   2  12  -2   40.62    2.19
   2 -12  -2   38.69    2.78
  -1  12   2   34.85    2.00
  -1 -12   2   31.97    2.71
   1 -12  -2   33.29    2.55
   1  12  -2   33.29    1.95
   0  12   2    0.52    0.73
   0  12  -2   -1.71    0.61
   0 -12   2   -0.78    1.14
   0 -12  -2   -0.88    1.11
  -1 -12  -2    6.49    1.66
   1 -12   2    6.42    1.44
   1  12   2    5.44    0.99
  -1  12  -2    5.39    1.05
  -2 -12  -2    3.59    1.61
  -2  12  -2    5.98    1.07
  -3 -12  -2   18.55    2.40
  -3  12  -2   22.30    1.78
  -4  12  -2   25.05    1.87
  -4 -12  -2   21.00    2.64
  -5 -12  -2    9.49    2.15
  -5  12  -2    8.57    1.26
  -6 -12  -2   -0.62    1.40
  -6  12  -2    0.99    0.93
  -6  13   2    4.32    1.20
  -6 -13   2    2.99    1.97
  -5  13   2    5.73    1.17
  -5 -13   2    6.52    1.94
   4 -13  -2   10.05    1.67
  -4  13   2    7.28    1.28
  -4 -13   2    6.09    1.90
   3  13  -2    1.47    0.93
   3 -13  -2    3.09    1.30
  -3 -13   2    0.54    1.47
  -3  13   2    2.68    1.00
   2  13  -2    2.88    0.92
  -2  13   2    1.49    0.88
  -2 -13   2   -1.29    1.37
   2 -13  -2    1.00    1.25
   1  13  -2    1.84    0.88
  -1  13   2    1.75    0.86
   1 -13  -2    0.67    1.23
  -1 -13   2   -0.26    1.29
   0  13   2   13.03    1.43
   0 -13   2   10.78    1.84
   0 -13  -2   10.15    1.84
   0  13  -2   14.79    1.49
  -1 -13  -2   -2.50    1.28
   1  13   2    0.27    0.76
  -1  13  -2   -0.45    0.76
  -2 -13  -2    9.24    1.98
  -2  13  -2   14.25    1.51
  -3  13  -2    1.83    0.98
  -3 -13  -2   -1.30    1.43
  -4  13  -2    8.02    1.35
  -4 -13  -2    9.00    2.12
  -5 -13  -2   -3.78    1.51
  -5  13  -2    0.17    0.84
  -4  14   2   -0.23    0.81
  -4 -14   2   -0.60    1.72
  -3  14   2   -0.50    0.75
   3 -14  -2   -0.13    1.11
  -3 -14   2   -0.93    1.62
   2 -14  -2   13.25    2.01
  -2 -14   2   13.01    2.26
  -2  14   2   12.06    1.46
   2  14  -2   10.66    1.41
   1  14  -2    2.45    0.99
   1 -14  -2    3.47    1.59
  -1  14   2    3.67    1.11
  -1 -14   2    2.00    1.55
   0 -14  -2    0.77    1.40
   0  14  -2    1.75    0.92
   0  14   2    1.60    1.00
  -1 -14  -2   -3.05    1.33
  -1  14  -2   -0.57    0.73
  -2  14  -2    5.66    1.28
  -2 -14  -2    6.70    2.04
  -3  14  -2    1.13    0.98
  -3 -14  -2    0.19    1.72
 -12   0   3    0.15    0.97
 -11   0   3   11.53    1.56
 -11   0   3   11.13    1.44
 -10   0   3    0.51    0.75
 -10   0   3   -0.21    0.59
  -9   0   3   27.05    1.94
  -9   0   3   27.69    1.86
  -8   0   3    1.03    0.73
  -8   0   3    1.08    0.70
  -7   0   3   37.99    2.01
  -7   0   3   40.42    1.92
   6   0  -3    0.00    0.48
   5   0  -3  341.01    8.38
   4   0  -3   -0.56    0.32
   4   0  -3   -0.13    0.33
   3   0  -3 2258.05   49.69
   3   0  -3 2296.19   50.23
   2   0  -3   -0.39    0.27
   2   0  -3    0.00    0.24
   1   0  -3    2.69    0.36
   1   0  -3    1.80    0.27
   0   0  -3   -0.71    0.26
  -1   0  -3    2.19    0.35
  -2   0  -3    0.47    0.20
  -3   0  -3  353.20    8.30
  -4   0  -3    0.02    0.27
  -5   0  -3  231.77    6.06
  -6   0  -3    0.29    0.41
  -7   0  -3    2.84    0.74
  -8   0  -3   -1.24    0.53
  -9   0  -3   -0.61    0.61
 -10   0  -3    1.19    0.89
 -12   1   3    4.35    1.18
 -12   1   3    3.65    1.21
 -12  -1   3    6.03    1.42
 -11   1   3    1.68    0.86
 -11   1   3   -1.49    0.70
 -11  -1   3    0.61    0.87
 -10   1   3   11.48    1.50
 -10  -1   3   10.81    1.44
 -10   1   3   12.75    1.46
  -9  -1   3   11.57    1.27
  -9   1   3   10.57    1.26
  -9  -1   3   12.11    1.40
  -9   1   3    8.61    1.25
  -8  -1   3   57.36    2.75
   8  -1  -3   57.07    2.56
  -8  -1   3   62.28    2.66
  -7  -1   3    9.02    1.02
  -7  -1   3    8.09    1.06
   7  -1  -3    9.93    1.05
   6  -1  -3    6.24    0.79
  -6  -1   3    6.59    0.81
  -6  -1   3    5.37    0.80
   5  -1  -3 1420.43   32.34
  -5  -1   3 1451.69   32.57
  -5  -1   3 1447.64   30.30
   4   1  -3   29.59    1.25
   4  -1  -3   29.19    1.17
  -4  -1   3   30.12    1.38
  -4  -1   3   29.92    1.29
   4  -1  -3   28.70    1.31
   3  -1  -3 1599.50   35.61
   3   1  -3 1544.49   35.52
   3  -1  -3 1636.91   35.14
   3   1  -3 1636.64   35.23
   2   1  -3  832.51   17.45
   2   1  -3  794.05   17.53
   2  -1  -3  809.04   17.63
   2  -1  -3  702.97   17.29
   1   1  -3  284.63    6.51
   1  -1  -3  284.06    6.67
   1   1  -3  290.44    6.60
   0   1  -3   75.21    2.06
   0  -1  -3   75.18    1.99
   0  -1  -3   76.52    2.08
  -1  -1  -3  315.98    7.25
  -1   1  -3  307.51    7.21
  -1  -1  -3  311.83    7.22
  -2   1  -3  659.27   14.89
  -2   1  -3  669.15   13.74
  -2  -1  -3  643.70   14.89
  -2   1  -3  667.45   14.77
  -3   1  -3    0.37    0.24
  -3   1  -3    0.42    0.24
  -3  -1  -3    0.96    0.33
  -4  -1  -3  354.46    8.71
  -4   1  -3  360.97    8.62
  -4   1  -3  363.59    8.04
  -5   1  -3    1.18    0.42
  -5   1  -3    0.94    0.42
  -5  -1  -3    0.32    0.36
  -6  -1  -3    1.01    0.50
  -6   1  -3   -0.16    0.41
  -6   1  -3   -0.50    0.38
  -7   1  -3   29.96    1.75
  -7   1  -3   31.75    1.67
  -7  -1  -3   35.38    1.87
  -8   1  -3    3.08    0.88
  -8  -1  -3    5.42    1.01
  -9  -1  -3   13.32    1.41
  -9   1  -3    9.98    1.30
 -10  -1  -3   18.36    1.79
 -12   2   3    1.76    1.11
 -12   2   3    2.37    1.04
 -12  -2   3    2.34    1.10
 -11   2   3    3.56    1.04
 -11  -2   3    2.61    1.11
 -11   2   3    2.35    1.04
 -10   2   3    4.33    1.10
 -10  -2   3    3.89    1.14
 -10   2   3    2.87    0.93
  -9  -2   3   25.44    1.97
   9  -2  -3   26.57    1.84
  -8  -2   3   -0.89    0.58
   8  -2  -3    0.41    0.65
  -7  -2   3  142.46    4.62
  -7  -2   3  143.78    4.34
   7  -2  -3  142.16    4.37
  -6  -2   3   52.78    2.31
   6  -2  -3   52.77    2.18
  -5  -2   3    1.52    0.53
   5  -2  -3   -0.04    0.41
  -5  -2   3   -0.76    0.32
   4   2  -3  175.57    4.49
  -4  -2   3  169.74    4.39
  -4  -2   3  171.16    4.70
  -4   2   3  172.74    3.82
   4  -2  -3  172.40    4.61
   3  -2  -3   86.70    2.35
   3   2  -3   88.31    2.53
  -3  -2   3   90.32    2.50
   3  -2  -3   90.10    2.66
  -3  -2   3   92.08    2.68
  -3   2   3   92.67    2.11
   2   2  -3   67.76    1.99
   2   2  -3   70.19    1.65
  -2   2   3   68.49    1.64
  -2  -2   3   68.40    2.03
   2  -2  -3   69.41    2.14
   2  -2  -3   70.84    1.83
   1   2  -3 7076.39  151.33
   1  -2  -3 6910.51  151.44
  -1   2   3 7072.22  138.25
   1  -2  -3 6561.24  153.01
   0   2  -3  103.23    2.72
   0  -2  -3   97.82    2.56
   0  -2  -3  103.68    2.89
   0   2  -3  101.90    2.43
  -1   2  -3   54.67    1.64
  -1  -2  -3   54.10    1.81
  -1  -2  -3   50.05    1.60
  -2  -2  -3  334.87    8.01
  -2   2  -3  338.12    7.89
   2  -2   3  336.42    7.66
   3  -2   3  144.32    3.55
  -3  -2  -3  138.60    3.84
  -3   2  -3  142.61    3.83
  -4  -2  -3  144.26    4.11
   4  -2   3  148.80    3.81
   5  -2   3   83.07    2.52
  -5  -2  -3   79.27    2.77
  -6   2  -3  138.36    3.89
  -6   2  -3  141.73    4.21
  -6  -2  -3  142.60    4.37
  -7  -2  -3   93.26    3.43
  -7   2  -3   91.58    3.07
  -7   2  -3   92.25    3.29
  -8   2  -3  100.45    3.44
  -8   2  -3  100.77    3.67
  -8  -2  -3  100.31    3.79
  -9  -2  -3    5.63    1.12
 -10  -2  -3   -0.41    0.72
 -11  -2  -3    2.18    1.08
 -12  -3   3    3.98    1.37
 -12   3   3    3.02    1.15
 -12   3   3    3.57    1.25
 -11  -3   3    6.27    1.40
 -11   3   3    7.26    1.27
 -11   3   3    6.64    1.31
  10  -3  -3    5.01    1.11
 -10  -3   3    5.76    1.20
   9  -3  -3   54.96    2.63
  -9  -3   3   56.95    2.93
   8  -3  -3    5.80    0.96
  -8  -3   3    5.64    1.07
  -7  -3   3  101.98    3.74
   7  -3  -3  103.58    3.53
   6  -3  -3   13.93    1.15
  -6   3   3   12.95    0.82
  -6  -3   3   14.84    1.28
  -5  -3   3   17.35    1.21
  -5   3   3   18.06    0.85
   5  -3  -3   14.04    1.08
  -4   3   3  262.53    5.74
   4   3  -3  261.69    6.51
  -4  -3   3  272.62    6.84
   4  -3  -3  260.78    6.70
  -3   3   3   60.40    1.58
   3   3  -3   57.00    1.85
   3  -3  -3   59.71    1.62
  -3  -3   3   55.77    1.96
   3  -3  -3   56.74    2.00
   3   3  -3   56.50    1.54
   2  -3  -3  259.39    5.82
  -2   3   3  255.80    5.48
   2  -3  -3  254.12    6.36
  -2  -3   3  257.11    6.24
   2   3  -3  254.97    6.10
   1   3  -3 2372.95   47.47
   1   3  -3 2368.14   51.90
  -1   3   3 2399.17   47.45
   1  -3  -3 2380.90   52.64
   0  -3   3   69.47    1.98
   0  -3  -3   69.38    2.30
   0   3  -3   67.05    1.81
   0   3  -3   66.81    1.98
   0  -3  -3   69.83    1.82
  -1   3  -3  256.20    6.08
  -1   3  -3  255.81    5.66
   1  -3   3  260.10    6.00
  -1  -3  -3  254.76    6.48
   2  -3   3  109.12    2.80
  -2  -3  -3  109.29    3.21
  -2   3  -3  110.93    2.98
  -3  -3  -3    0.42    0.38
  -3   3  -3    0.27    0.30
   3  -3   3    0.16    0.26
   4  -3   3    7.61    0.65
  -4   3  -3    9.26    0.81
  -4  -3  -3    9.10    0.84
   5  -3   3   99.72    2.97
  -5  -3  -3  101.77    3.37
   6  -3   3   56.22    2.14
  -6  -3  -3   55.44    2.46
  -7   3  -3  193.49    5.56
  -7  -3  -3  191.60    5.86
  -7   3  -3  194.12    5.20
  -8  -3  -3   10.91    1.33
  -8   3  -3   10.36    1.22
  -8   3  -3    9.41    1.10
  -9  -3  -3    8.33    1.29
 -10  -3  -3    4.66    1.26
 -11   3  -3    4.83    1.26
 -11  -3  -3    5.30    1.39
 -12  -4   3    1.25    1.10
 -12   4   3    0.51    0.97
 -11  -4   3    1.56    1.07
  11  -4  -3    2.78    1.02
  10  -4  -3   -0.58    0.65
 -10  -4   3    0.33    0.78
  -9  -4   3    4.71    1.10
   9  -4  -3    5.39    1.04
  -8  -4   3   10.96    1.37
   8  -4  -3   12.10    1.31
  -7   4   3   12.87    0.97
   7  -4  -3   13.46    1.25
  -7  -4   3   12.67    1.32
  -6   4   3    3.08    0.51
   6  -4  -3    2.37    0.68
  -6  -4   3    2.50    0.72
  -5  -4   3  145.26    4.45
  -5   4   3  146.11    3.58
   5  -4  -3  145.78    4.31
   4   4  -3   64.48    2.18
   4  -4  -3   66.74    2.39
  -4  -4   3   63.34    2.38
  -4   4   3   65.62    1.88
   3   4  -3   15.50    0.94
  -3  -4   3   17.20    1.06
   3   4  -3   17.41    0.80
  -3   4   3   15.47    0.78
   3  -4  -3   14.89    1.08
  -2  -4   3    0.48    0.33
  -2   4   3    0.46    0.28
   2   4  -3    0.37    0.25
   2   4  -3   -0.13    0.34
   2  -4  -3   -0.29    0.43
  -1  -4   3    3.77    0.49
   1   4  -3    5.16    0.51
   1  -4  -3    3.77    0.71
   1   4  -3    3.83    0.41
   0  -4   3   60.70    1.95
   0  -4  -3   60.49    1.63
   0   4   3   57.83    1.71
   0   4  -3   61.12    1.82
   0  -4  -3   57.55    2.22
   0   4  -3   59.84    1.75
  -1   4  -3    2.06    0.47
   1  -4   3    2.59    0.47
  -1  -4  -3    1.52    0.55
  -1   4  -3    1.54    0.33
  -2   4  -3   14.13    0.86
  -2  -4  -3   15.16    1.10
   2  -4   3   15.45    0.83
  -2   4  -3   13.35    0.79
  -3  -4  -3   17.93    1.19
  -3   4  -3   18.09    0.97
   3  -4   3   17.20    0.90
   4  -4   3   11.14    0.83
  -4  -4  -3    9.34    0.95
  -4   4  -3   11.38    0.90
  -5   4  -3   43.85    1.86
   5  -4   3   42.73    1.71
  -5  -4  -3   43.71    2.09
  -6  -4  -3    0.23    0.57
  -6   4  -3    1.93    0.62
   6  -4   3    0.29    0.51
  -7  -4  -3   39.69    2.21
  -7   4  -3   38.46    2.06
   7  -4   3   41.03    1.93
  -8  -4  -3   22.35    1.77
  -8   4  -3   24.36    1.78
  -9   4  -3    3.41    1.01
  -9  -4  -3    3.58    1.04
 -10   4  -3    0.64    0.73
 -10  -4  -3   -0.55    0.82
 -11  -4  -3    2.26    1.19
 -11  -5   3    0.52    1.06
  11  -5  -3    0.66    0.87
 -10  -5   3    5.33    1.27
  10  -5  -3    4.02    1.13
   9  -5  -3   37.69    2.23
  -9  -5   3   32.12    2.25
   8  -5  -3    0.74    0.78
  -8  -5   3   -0.24    0.65
   7  -5  -3   11.57    1.20
  -7   5   3   10.38    0.91
  -7  -5   3   11.44    1.35
   6  -5  -3  122.29    3.99
  -6  -5   3  119.86    4.14
  -6   5   3  122.80    3.31
  -5  -5   3   85.46    3.12
   5  -5  -3   85.37    3.02
  -5   5   3   85.68    2.49
   4   5  -3    5.93    0.72
  -4  -5   3    6.35    0.83
  -4   5   3    6.07    0.60
   4  -5  -3    7.69    0.87
   3  -5  -3   23.13    1.46
  -3   5   3   23.56    1.04
   3   5  -3   24.02    1.14
   3   5  -3   22.37    1.04
  -3  -5   3   23.55    1.30
   2  -5  -3  776.09   18.16
  -2   5   3  774.43   16.13
   2   5  -3  785.29   16.15
   2   5  -3  793.59   17.54
  -2  -5   3  777.44   17.99
  -1  -5   3  138.49    3.93
   1   5  -3  137.02    3.42
   1  -5  -3  137.64    4.13
  -1   5   3  139.27    3.42
   1   5  -3  140.85    3.57
   0   5   3  615.39   12.93
   0   5  -3  624.86   13.87
   0  -5  -3  628.43   13.74
   0   5  -3  610.38   12.96
   0  -5  -3  612.52   14.73
  -1  -5  -3  313.70    8.23
  -1   5  -3  322.97    7.46
  -1   5  -3  314.79    7.11
   1  -5   3  324.42    7.75
  -2   5  -3   77.27    2.31
  -2   5  -3   79.29    2.33
   2  -5   3   77.22    2.39
  -2  -5  -3   74.68    2.87
  -3   5  -3   47.33    1.72
   3  -5   3   47.14    1.70
  -3   5  -3   46.30    1.72
  -3  -5  -3   45.52    2.10
  -4   5  -3   19.27    1.11
  -4   5  -3   17.55    1.12
   4  -5   3   19.62    1.14
  -4  -5  -3   21.51    1.46
  -5  -5  -3  117.20    4.00
   5  -5   3  116.10    3.46
  -5   5  -3  115.27    3.53
  -6   5  -3    2.03    0.63
   6  -5   3    1.64    0.64
  -6  -5  -3    1.53    0.79
  -7   5  -3   31.68    1.78
  -7  -5  -3   27.37    1.93
  -8  -5  -3    0.19    0.80
  -8   5  -3    1.42    0.78
  -9  -5  -3    8.44    1.39
 -10  -5  -3    4.26    1.34
 -11  -5  -3   12.87    1.96
 -11  -6   3    0.27    1.10
  11  -6  -3    2.52    1.13
  10  -6  -3    6.31    1.28
 -10  -6   3    5.42    1.33
  -9  -6   3    6.34    1.31
   9  -6  -3    6.41    1.19
   8  -6  -3   70.79    3.03
  -8  -6   3   68.20    3.28
  -7   6   3   59.75    2.17
   7  -6  -3   57.54    2.67
  -7  -6   3   58.74    2.87
  -6   6   3    7.90    0.81
  -6  -6   3    6.96    1.07
   6  -6  -3    8.16    1.10
  -5  -6   3   15.59    1.36
  -5   6   3   13.49    0.99
   5  -6  -3   14.94    1.32
  -4   6   3    3.11    0.54
   4  -6  -3    2.26    0.77
  -4  -6   3    3.08    0.72
  -3  -6   3  382.64    9.56
   3   6  -3  375.66    8.36
  -3   6   3  374.16    8.36
   3  -6  -3  378.85    9.61
   3   6  -3  388.91    9.07
   2   6  -3   42.44    1.56
   2  -6  -3   42.79    2.11
   2   6  -3   41.75    1.53
  -2   6   3   43.17    1.57
  -2  -6   3   42.64    1.92
   1  -6  -3   10.05    1.10
  -1   6   3   12.13    0.82
   1   6  -3   10.95    0.77
  -1  -6   3   11.25    1.01
   1   6  -3   11.85    0.87
   0   6  -3  215.37    5.02
   0   6   3  202.78    4.91
   0   6  -3  204.27    4.94
   0  -6  -3  207.42    4.83
   0  -6  -3  204.16    5.91
  -1   6  -3    9.69    0.74
   1  -6   3    8.72    0.95
  -1  -6  -3   12.05    1.29
  -1   6  -3    9.51    0.78
  -2   6  -3   25.90    1.27
   2  -6   3   27.74    1.43
  -2  -6  -3   26.94    1.78
  -2   6  -3   27.07    1.25
   3  -6   3  291.12    7.22
  -3   6  -3  288.99    6.82
  -3   6  -3  293.49    7.07
  -3  -6  -3  285.11    7.95
  -4   6  -3   57.34    2.08
  -4   6  -3   55.62    2.09
   4  -6   3   56.99    2.11
  -4  -6  -3   57.75    2.61
   5  -6   3   38.72    1.73
  -5  -6  -3   40.68    2.26
  -5   6  -3   36.62    1.72
  -6  -6  -3   46.49    2.50
  -6   6  -3   51.52    2.18
  -7  -6  -3    6.65    1.23
  -7   6  -3    5.69    0.95
  -8   6  -3    0.70    0.71
  -8  -6  -3   -0.24    0.87
  -9   6  -3    2.96    0.85
  -9  -6  -3    1.51    1.11
 -10  -6  -3    9.21    1.71
 -11  -7   3   -0.12    0.85
  10  -7  -3    0.49    0.88
 -10  -7   3   -1.06    0.82
  -9  -7   3    1.67    0.95
   9  -7  -3    1.42    0.88
  -8  -7   3    9.58    1.39
   8  -7  -3    8.99    1.24
   7  -7  -3   44.44    2.37
  -7   7   3   46.09    1.98
  -7  -7   3   42.51    2.47
   6  -7  -3    2.06    0.78
  -6  -7   3    2.95    0.92
  -6   7   3    2.47    0.64
  -5  -7   3    2.48    0.82
   5  -7  -3    3.78    0.86
  -5   7   3    3.36    0.66
  -4   7   3    8.77    0.84
  -4  -7   3    8.92    1.13
   4  -7  -3    9.85    1.15
  -3  -7   3   23.19    1.58
   3  -7  -3   23.21    1.66
   3   7  -3   23.67    1.24
  -3   7   3   25.40    1.30
   3   7  -3   24.35    1.23
  -2  -7   3   16.88    1.46
   2   7  -3   13.97    1.02
   2  -7  -3   16.40    1.49
  -2   7   3   14.33    1.02
   2   7  -3   14.96    0.96
   1  -7  -3   92.98    3.52
  -1   7   3  101.10    2.90
   1   7  -3   97.76    2.75
  -1  -7   3   97.69    3.41
   1   7  -3  104.66    2.93
   0   7   3    1.67    0.51
   0  -7  -3    0.11    0.84
   0   7  -3    2.38    0.48
   0  -7   3    1.62    0.79
   0   7  -3    1.23    0.46
  -1  -7  -3  358.85    9.59
   1   7   3  362.24    8.11
  -1   7  -3  350.80    8.12
  -2   7  -3    1.03    0.51
  -2  -7  -3    1.54    0.90
   2  -7   3    4.13    0.77
   3  -7   3  262.06    6.77
  -3   7  -3  259.61    6.37
  -3  -7  -3  262.24    7.60
   4  -7   3   40.13    1.83
  -4  -7  -3   36.58    2.27
  -4   7  -3   38.47    1.77
  -5  -7  -3   19.73    1.78
  -5   7  -3   19.40    1.36
  -6  -7  -3   56.07    2.97
  -6   7  -3   58.35    2.42
  -7   7  -3    2.80    0.78
  -7  -7  -3    1.70    1.03
  -8   7  -3    7.78    1.08
  -8  -7  -3    6.37    1.35
  -9   7  -3    1.69    0.81
  -9  -7  -3    2.64    1.23
 -10  -7  -3    2.27    1.38
  10  -8  -3    6.79    1.37
 -10  -8   3    6.75    1.59
   9  -8  -3    1.12    0.85
  -9  -8   3    1.04    0.98
  -8  -8   3    0.07    0.81
   8  -8  -3    0.51    0.78
  -7  -8   3    7.83    1.32
   7  -8  -3    9.69    1.27
  -7   8   3    8.28    1.00
  -6   8   3    0.57    0.57
   6  -8  -3    0.90    0.77
  -6  -8   3   -0.40    0.72
  -5  -8   3    1.01    0.86
  -5   8   3   -0.02    0.54
   5  -8  -3    0.73    0.77
   4  -8  -3    0.14    0.81
  -4   8   3    0.85    0.51
  -4  -8   3    1.00    0.80
   4   8  -3    0.21    0.56
  -3  -8   3    0.52    0.80
  -3   8   3   -0.15    0.50
   3  -8  -3    0.55    0.88
   3   8  -3    1.57    0.60
   2   8  -3    9.58    0.86
   2   8  -3    9.35    0.87
   2  -8  -3    8.53    1.22
  -2  -8   3    8.32    1.19
  -2   8   3    8.88    0.88
  -1   8   3    3.11    0.66
   1  -8  -3    2.51    0.99
  -1  -8   3    1.76    0.94
   1   8  -3    2.21    0.63
   0   8  -3    4.11    0.67
   0   8   3    4.53    0.70
   0  -8  -3    4.17    1.13
   0  -8   3    4.75    1.07
  -1  -8  -3   11.55    1.48
  -1   8  -3   10.54    0.95
   1   8   3   10.76    0.97
  -2   8  -3    1.71    0.59
   2  -8   3    1.03    0.74
  -2  -8  -3    0.50    0.98
   3  -8   3   43.18    2.02
  -3   8  -3   45.70    1.96
  -3  -8  -3   41.25    2.58
  -4  -8  -3  122.88    4.76
  -4   8  -3  126.59    3.81
  -5   8  -3   29.77    1.75
  -5  -8  -3   30.17    2.38
  -6  -8  -3    8.13    1.43
  -6   8  -3    4.55    0.93
  -7   8  -3   28.17    1.76
  -7  -8  -3   26.57    2.26
  -8  -8  -3   18.64    2.13
  -8   8  -3   18.33    1.58
  -9  -8  -3   -0.73    1.05
  -9   8  -3    0.98    0.86
  -9  -9   3   -0.65    0.92
   9  -9  -3    0.64    0.87
   8  -9  -3    0.80    0.85
  -8  -9   3   -0.60    0.87
  -7   9   3    3.00    0.82
  -7  -9   3    3.04    1.16
   7  -9  -3    1.59    0.95
  -6   9   3   27.81    1.69
  -6  -9   3   29.86    2.23
   6  -9  -3   30.27    2.16
  -5   9   3   45.24    2.02
   5  -9  -3   48.06    2.54
  -5  -9   3   47.19    2.70
  -4  -9   3   27.93    2.06
   4   9  -3   24.79    1.50
  -4   9   3   24.30    1.46
   4  -9  -3   20.25    1.78
   3   9  -3   20.06    1.33
  -3  -9   3   21.49    1.92
  -3   9   3   20.59    1.40
   3  -9  -3   19.87    1.78
   2  -9  -3    4.75    1.25
  -2   9   3    5.72    0.84
  -2  -9   3    6.22    1.30
   2   9  -3    4.25    0.78
   1  -9  -3  184.80    6.11
  -1  -9   3  204.62    6.21
  -1   9   3  197.87    5.16
   1   9  -3  199.69    5.18
   0   9   3   21.61    1.38
   0   9  -3   22.02    1.40
   0  -9  -3   20.22    1.89
   0  -9   3   18.54    1.71
   1   9   3   45.24    1.96
  -1   9  -3   44.65    1.98
   1  -9   3   43.12    2.33
  -1  -9  -3   46.10    2.88
  -2  -9  -3   18.72    2.07
  -2   9  -3   19.87    1.35
  -3   9  -3   12.83    1.21
  -3  -9  -3   16.63    1.90
   3  -9   3   14.82    1.33
  -4   9  -3   85.22    3.05
  -4  -9  -3   88.03    4.05
  -5  -9  -3   24.27    2.25
  -5   9  -3   23.91    1.62
  -6   9  -3   14.23    1.33
  -6  -9  -3   13.31    1.95
  -7   9  -3    9.24    1.26
  -7  -9  -3    6.92    1.63
  -8   9  -3    2.27    0.90
  -8  -9  -3    2.08    1.37
  -9   9  -3    2.62    1.00
  -9  -9  -3    1.04    1.39
  -9 -10   3    6.79    1.63
   8 -10  -3    1.25    1.00
  -8 -10   3   -0.36    1.11
   7 -10  -3    0.70    0.87
  -7 -10   3    3.77    1.39
  -6 -10   3    6.05    1.47
   6 -10  -3   11.05    1.48
  -6  10   3    6.96    1.05
   5 -10  -3   80.17    3.58
  -5 -10   3   76.71    3.78
  -5  10   3   82.41    3.02
   4 -10  -3  233.02    7.13
  -4 -10   3  232.42    7.55
  -4  10   3  234.88    6.15
   4  10  -3  237.14    6.15
  -3  10   3   25.17    1.59
   3  10  -3   25.53    1.64
  -3 -10   3   26.14    2.35
   3 -10  -3   27.51    2.10
   2  10  -3   26.58    1.65
  -2 -10   3   26.64    2.22
  -2  10   3   29.90    1.72
   2 -10  -3   27.53    2.15
  -1 -10   3    7.19    1.36
  -1  10   3    7.41    1.00
   1  10  -3    6.66    0.99
   1 -10  -3    8.89    1.47
   0  10  -3    0.51    0.65
   0  10   3    0.27    0.63
   0 -10  -3    0.87    1.18
   0 -10   3    1.62    1.07
   1 -10   3   43.54    2.47
  -1  10  -3   46.10    2.09
   1  10   3   43.43    2.03
  -1 -10  -3   50.04    3.00
  -2  10  -3   12.44    1.17
  -2 -10  -3   13.63    1.87
  -3  10  -3   22.01    1.58
  -3 -10  -3   24.85    2.43
  -4  10  -3   14.75    1.38
  -4 -10  -3   13.36    2.00
  -5 -10  -3   19.50    2.26
  -5  10  -3   22.55    1.69
  -6  10  -3   64.66    2.83
  -6 -10  -3   58.52    3.72
  -7  10  -3    3.86    1.01
  -7 -10  -3    4.19    1.66
  -8 -10  -3    3.23    1.65
  -8  10  -3    2.59    1.02
  -8 -11   3   10.21    2.01
   7 -11  -3   20.23    1.95
  -7 -11   3   12.44    2.04
  -6  11   3    4.98    1.05
  -6 -11   3    4.18    1.56
   6 -11  -3    3.64    1.15
  -5 -11   3    0.19    1.24
   5 -11  -3    2.36    1.14
  -5  11   3    3.16    0.90
  -4  11   3   -0.62    0.64
  -4 -11   3   -0.96    1.08
   4 -11  -3    1.83    1.05
   3 -11  -3  135.79    5.03
   3  11  -3  139.99    4.26
  -3 -11   3  137.51    5.33
  -3  11   3  138.17    4.30
  -2  11   3    4.45    0.98
  -2 -11   3    6.85    1.52
   2 -11  -3    4.51    1.39
   2  11  -3    3.56    0.94
   1  11  -3  115.22    3.70
  -1  11   3  112.21    3.71
   1 -11  -3  110.41    4.60
  -1 -11   3  107.87    4.43
   0  11   3   88.73    3.21
   0 -11  -3   87.26    4.05
   0  11  -3   88.13    3.18
   0 -11   3   89.83    3.85
  -1  11  -3    0.76    0.66
  -1 -11  -3   -1.20    1.22
   1  11   3    0.25    0.63
   1 -11   3    0.40    1.00
  -2  11  -3    2.42    0.81
  -2 -11  -3    1.69    1.53
  -3 -11  -3   -1.88    1.28
  -3  11  -3    1.08    0.71
  -4  11  -3    3.04    0.92
  -4 -11  -3    3.78    1.60
  -5  11  -3   -0.83    0.70
  -5 -11  -3    0.69    1.44
  -6 -11  -3    2.47    1.50
  -6  11  -3    3.24    0.97
  -7 -11  -3    5.04    1.80
  -7  11  -3    6.83    1.21
  -7 -12   3    0.46    1.51
  -6  12   3   23.55    1.91
   6 -12  -3   26.94    2.32
  -6 -12   3   24.30    2.69
  -5 -12   3    1.24    1.44
   5 -12  -3    3.18    1.20
  -5  12   3    1.81    0.96
  -4 -12   3    0.85    1.43
  -4  12   3    1.82    0.91
   4 -12  -3    3.28    1.23
  -3 -12   3    0.26    1.40
   3 -12  -3    1.56    1.11
   3  12  -3    0.08    0.77
  -3  12   3    1.39    0.81
   2  12  -3   40.56    2.16
   2 -12  -3   45.12    2.97
  -2 -12   3   43.15    3.08
  -2  12   3   39.44    2.14
  -1 -12   3    2.72    1.41
   1  12  -3    1.83    0.81
   1 -12  -3    4.08    1.51
  -1  12   3    2.93    0.88
   0 -12  -3   37.08    2.80
   0  12   3   38.83    2.09
   0  12  -3   38.45    2.10
   0 -12   3   41.28    2.77
  -1 -12  -3    1.80    1.37
  -1  12  -3    2.10    0.81
  -2  12  -3    0.57    0.79
  -2 -12  -3   -0.42    1.43
  -3  12  -3   17.76    1.55
  -3 -12  -3   14.35    2.23
  -4  12  -3    0.90    0.90
  -4 -12  -3    1.42    1.53
  -5  12  -3    0.11    0.78
  -5 -12  -3   -0.23    1.51
  -6  12  -3   -1.08    0.80
  -6 -12  -3    1.60    1.68
  -6  13   3   19.28    1.74
  -6 -13   3   23.45    2.81
  -5  13   3    4.34    1.10
   5 -13  -3    6.55    1.45
  -5 -13   3    4.63    1.92
  -4  13   3    0.37    0.81
  -4 -13   3   -0.74    1.42
   4 -13  -3    1.07    1.20
   3  13  -3    6.02    1.16
   3 -13  -3    6.21    1.53
  -3 -13   3    3.69    1.72
  -3  13   3    5.14    1.13
   2 -13  -3    1.58    1.28
  -2 -13   3   -1.56    1.14
   2  13  -3   -0.28    0.77
  -2  13   3    0.09    0.75
   1 -13  -3    1.62    1.47
  -1 -13   3    3.30    1.52
   1  13  -3    3.49    1.00
  -1  13   3    2.29    0.90
   0  13  -3   22.82    1.72
   0 -13  -3   23.44    2.50
   0  13   3   21.62    1.79
  -1 -13  -3    3.41    1.68
  -1  13  -3    5.76    1.14
  -2 -13  -3    2.02    1.63
  -2  13  -3    1.45    0.92
  -3  13  -3   -0.74    0.80
  -3 -13  -3   -0.43    1.60
  -4  13  -3    0.78    1.00
  -4 -13  -3    1.71    1.73
  -5  13  -3    2.50    1.08
  -5 -13  -3    1.97    1.82
  -4  14   3   12.31    1.51
  -4 -14   3   11.60    2.31
   4 -14  -3   11.30    1.85
  -3 -14   3    0.15    1.57
   3  14  -3    0.61    0.87
  -3  14   3    0.37    0.84
   3 -14  -3    1.95    1.38
  -2 -14   3   11.41    2.15
  -2  14   3    8.36    1.29
   2  14  -3   10.01    1.38
   2 -14  -3   12.34    1.99
   1  14  -3    0.31    0.80
  -1  14   3    0.72    0.93
   1 -14  -3    2.11    1.49
   0  14  -3    1.18    0.90
   0  14   3    1.52    0.97
   0 -14  -3    0.10    1.46
  -1  14  -3   -0.68    0.75
  -1 -14  -3   -1.74    1.43
  -2 -14  -3   14.76    2.36
  -2  14  -3   14.09    1.65
  -3  14  -3    9.16    1.43
  -3 -14  -3    5.81    2.02
 -12   0   4    5.92    1.44
 -11   0   4   -1.18    0.64
 -11   0   4   -0.78    0.71
 -10   0   4    1.20    0.88
 -10   0   4    1.55    0.86
  -9   0   4    0.28    0.70
  -9   0   4    0.06    0.71
  -8   0   4  390.36    9.60
  -8   0   4  381.29   10.26
   7   0  -4   -0.19    0.51
   6   0  -4  311.63    7.94
   5   0  -4   -0.28    0.41
   5   0  -4    0.26    0.43
   4   0  -4  909.46   20.44
   4   0  -4  918.09   20.74
   3   0  -4   -0.33    0.30
   3   0  -4   -0.25    0.27
   2   0  -4  785.50   17.39
   2   0  -4  777.83   17.54
   0   0  -4 2240.50   48.94
  -1   0  -4    0.26    0.23
  -1   0  -4   -0.15    0.23
  -2   0  -4   23.84    1.06
  -2   0  -4   22.41    0.86
  -3   0  -4    2.50    0.39
  -4   0  -4   84.19    2.56
  -5   0  -4    0.11    0.37
  -6   0  -4  107.79    3.48
  -7   0  -4   -0.76    0.45
  -8   0  -4   15.91    1.42
  -9   0  -4    0.06    0.68
 -12   1   4    0.20    0.93
 -12  -1   4    0.58    0.98
 -12   1   4   -0.03    0.94
 -11   1   4    2.67    0.97
 -11   1   4    1.61    0.94
 -11  -1   4    2.92    1.11
 -10  -1   4   14.74    1.63
 -10   1   4   13.16    1.46
 -10  -1   4   17.45    1.62
 -10   1   4   17.93    1.72
  -9   1   4   52.15    2.66
  -9  -1   4   51.29    2.67
  -9  -1   4   48.23    2.52
  -9   1   4   47.01    2.41
  -8  -1   4   38.65    2.23
  -8  -1   4   37.58    2.14
   8  -1  -4   39.26    2.16
   7  -1  -4   45.33    2.10
  -7  -1   4   40.37    2.18
  -7  -1   4   44.29    2.12
   6  -1  -4    0.15    0.47
  -6  -1   4    0.06    0.48
  -6  -1   4   -0.23    0.38
   5  -1  -4  758.81   17.25
   5   1  -4  759.97   17.36
  -5  -1   4  768.81   17.81
   5  -1  -4  767.99   17.65
  -5  -1   4  755.71   16.58
   4  -1  -4  255.49    6.32
   4   1  -4  246.82    6.24
   4   1  -4  251.33    6.16
   4  -1  -4  251.07    6.07
   3  -1  -4  170.97    4.47
   3   1  -4  174.83    4.41
   3  -1  -4  178.65    4.33
   2   1  -4 1597.12   35.49
   2   1  -4 1615.39   35.74
   2  -1  -4 1630.91   35.87
   2  -1  -4 1632.52   35.44
   1   1  -4   56.78    1.81
   1  -1  -4   56.82    1.74
   1   1  -4   56.32    1.50
   1  -1  -4   54.50    1.68
   0   1  -4 7931.11  176.15
   0  -1  -4 8232.42  177.42
   0  -1  -4 7835.77  175.84
  -1  -1  -4  309.75    7.20
  -1  -1  -4  303.30    7.16
  -1   1  -4  301.13    7.19
  -2  -1  -4  180.87    4.63
  -2  -1  -4  179.42    4.45
  -2   1  -4  177.32    4.23
  -2   1  -4  180.11    4.59
  -3   1  -4  301.79    7.16
  -3   1  -4  308.88    6.67
  -3  -1  -4  300.21    7.33
  -3   1  -4  305.53    7.48
  -4   1  -4  277.14    6.76
  -4   1  -4  276.56    6.29
  -4  -1  -4  274.66    6.89
  -5  -1  -4   41.53    1.83
  -5   1  -4   48.94    1.84
  -5   1  -4   45.27    1.68
  -6  -1  -4   23.45    1.45
  -6   1  -4   23.26    1.39
  -7  -1  -4   29.93    1.71
  -7   1  -4   24.53    1.59
  -8  -1  -4   27.05    1.82
  -8   1  -4   24.62    1.72
  -9  -1  -4    4.23    1.01
 -10  -1  -4    9.28    1.36
 -12  -2   4    2.03    1.16
 -12   2   4    3.02    1.13
 -12   2   4    2.70    1.07
 -11   2   4    5.68    1.29
 -11  -2   4    1.97    1.08
 -11   2   4    5.04    1.16
 -10  -2   4    0.66    0.82
  10  -2  -4    2.09    0.89
   9  -2  -4   76.53    3.17
  -9  -2   4   78.66    3.43
   8  -2  -4  236.65    6.74
  -8  -2   4  238.94    6.62
  -8  -2   4  241.58    7.08
  -7  -2   4    5.71    0.89
  -7  -2   4    9.08    1.09
   7  -2  -4    4.61    0.86
   6  -2  -4   13.88    1.20
  -6  -2   4   15.53    1.24
  -6  -2   4   16.66    1.25
  -5  -2   4  286.64    7.37
  -5   2   4  282.26    6.05
  -5  -2   4  289.77    6.92
   5   2  -4  282.75    7.05
   5  -2  -4  275.63    7.20
  -4   2   4  255.28    5.32
   4   2  -4  242.35    6.18
  -4  -2   4  258.69    6.05
  -4  -2   4  250.99    6.44
   4  -2  -4  248.66    6.36
  -3  -2   4    8.64    0.70
   3  -2  -4    6.68    0.63
  -3   2   4    7.85    0.40
   3  -2  -4    5.15    0.47
  -3  -2   4    7.47    0.60
   3   2  -4    8.16    0.42
   3   2  -4    8.08    0.69
   2  -2  -4 1543.78   34.44
   2   2  -4 1525.70   34.02
   2   2  -4 1571.84   30.96
  -2  -2   4 1514.68   34.34
   2  -2  -4 1567.07   33.89
  -2  -2   4 1567.03   31.97
  -2   2   4 1555.07   30.94
   1  -2  -4   53.05    1.91
   1   2  -4   56.45    1.85
  -1  -2   4   56.48    1.61
   1  -2  -4   58.62    1.73
   0   2  -4 9641.07  215.57
   0  -2  -4 9999.00  217.51
  -1  -2  -4  122.69    3.35
  -1  -2  -4  119.98    3.16
  -1   2  -4  117.66    3.20
   2  -2   4   68.27    1.75
  -2  -2  -4   68.70    2.17
  -2   2  -4   66.60    2.12
  -3   2  -4    3.51    0.50
   3  -2   4    4.41    0.39
  -3  -2  -4    3.21    0.51
  -4   2  -4    1.39    0.42
  -4   2  -4    1.59    0.38
  -4  -2  -4    1.13    0.42
  -4   2  -4    1.92    0.52
  -5   2  -4    0.20    0.36
  -5   2  -4    0.54    0.48
  -5   2  -4   -0.23    0.32
  -5  -2  -4   -0.51    0.37
  -6   2  -4   94.79    2.93
  -6  -2  -4   96.14    3.31
  -6   2  -4   92.53    3.10
  -7   2  -4   91.09    3.02
  -7   2  -4   84.54    3.14
  -7  -2  -4   90.02    3.36
  -8  -2  -4   66.34    2.97
  -9  -2  -4    0.83    0.81
 -10  -2  -4    4.26    1.21
 -11   2  -4    1.77    0.99
 -12   3   4    0.46    1.01
 -12   3   4    0.29    0.91
 -12  -3   4   -0.24    1.03
 -11  -3   4   16.02    1.87
  10  -3  -4   23.90    1.83
 -10  -3   4   20.91    1.91
  -9  -3   4   19.24    1.75
   9  -3  -4   20.68    1.63
  -8  -3   4   -0.08    0.64
   8  -3  -4   -0.24    0.64
   7  -3  -4   11.25    1.12
  -7  -3   4   10.88    1.26
   6  -3  -4   28.18    1.57
  -6   3   4   26.76    1.09
  -6  -3   4   27.37    1.68
  -5   3   4    0.09    0.27
   5   3  -4    0.34    0.43
  -5  -3   4    0.07    0.38
   5  -3  -4    0.38    0.50
   4  -3  -4  442.92    9.99
   4   3  -4  438.69   10.29
  -4  -3   4  428.05   10.58
  -4   3   4  443.47    9.11
   4  -3  -4  432.14   10.53
  -3  -3   4  154.36    4.21
   3  -3  -4  150.69    4.22
   3   3  -4  157.35    3.49
   3  -3  -4  160.90    3.80
  -3   3   4  152.48    3.48
   3   3  -4  157.04    4.09
   2  -3  -4   52.27    1.89
  -2   3   4   50.54    1.38
   2  -3  -4   51.43    1.45
   2   3  -4   49.34    1.68
  -2  -3   4   49.30    1.68
   1   3  -4 1752.33   39.20
   1  -3  -4 1846.04   39.13
   1  -3  -4 1803.37   39.83
  -1  -3   4 1763.21   39.49
   1   3  -4 1799.08   35.83
  -1   3   4 1772.59   35.77
   0  -3  -4  909.27   20.93
   0   3  -4  925.73   20.47
   0  -3  -4  928.64   20.35
   0   3  -4  899.94   18.70
   0  -3   4  933.27   20.52
  -1   3  -4   81.70    2.35
   1  -3   4   75.39    2.01
  -1  -3  -4   78.28    2.57
   2  -3   4   53.20    1.49
  -2   3  -4   53.99    1.82
  -2  -3  -4   50.97    1.97
   3  -3   4  158.31    3.86
  -3   3  -4  152.78    4.17
  -3  -3  -4  153.12    4.34
   4  -3   4  189.67    4.70
  -4  -3  -4  185.93    5.16
  -4   3  -4  186.04    5.05
  -5  -3  -4   94.91    3.23
  -5   3  -4   91.84    3.15
   5  -3   4   98.28    2.84
  -6   3  -4    9.61    0.93
  -6   3  -4   11.26    1.13
  -6  -3  -4    9.58    1.05
  -7   3  -4  245.68    6.93
  -7  -3  -4  243.21    7.01
  -8   3  -4   36.78    2.19
  -8  -3  -4   41.16    2.33
  -9   3  -4    8.60    1.29
  -9  -3  -4    6.79    1.24
 -10   3  -4   16.14    1.73
 -10  -3  -4   14.85    1.72
 -11  -3  -4   15.92    1.94
 -11   3  -4   19.93    2.02
 -12  -4   4   15.12    1.97
 -12   4   4   16.13    1.93
 -12   4   4   17.91    1.86
 -11  -4   4    4.84    1.33
  11  -4  -4    5.57    1.24
 -10  -4   4    0.64    0.83
  10  -4  -4    1.58    0.87
   9  -4  -4   26.30    1.91
  -9  -4   4   28.18    2.10
   8  -4  -4   88.76    3.40
  -8  -4   4   87.64    3.60
  -7  -4   4  449.66   11.51
   7  -4  -4  437.89   11.21
   6  -4  -4  120.19    3.92
  -6  -4   4  119.50    4.01
  -6   4   4  120.33    3.11
  -5  -4   4    2.03    0.59
   5   4  -4    1.46    0.58
  -5   4   4    0.65    0.34
   5  -4  -4    1.25    0.59
   4   4  -4  118.90    3.37
  -4  -4   4  115.66    3.58
   4  -4  -4  113.24    3.58
  -4   4   4  115.77    2.87
   3  -4  -4   88.50    2.25
   3   4  -4   88.85    2.65
  -3  -4   4   88.26    2.78
   3  -4  -4   84.88    2.85
  -3   4   4   86.46    2.25
   2   4  -4   27.77    1.24
  -2  -4   4   28.95    1.26
   2  -4  -4   31.12    1.52
  -2   4   4   28.12    1.04
   2  -4  -4   29.04    0.93
   2   4  -4   27.39    1.06
  -1  -4   4 1105.38   24.88
   1  -4  -4 1103.49   25.25
   1   4  -4 1120.79   22.58
   1   4  -4 1126.28   24.63
   1  -4  -4 1116.25   24.43
  -1   4   4 1098.80   22.52
   0   4  -4  208.78    4.74
   0  -4  -4  211.92    4.92
   0   4  -4  203.56    5.08
   0  -4  -4  201.83    5.57
   0  -4   4  204.17    5.12
  -1   4  -4  117.23    3.06
   1  -4   4  122.68    3.15
  -1  -4  -4  122.05    3.75
  -1  -4  -4  120.92    3.23
  -1   4  -4  120.62    3.30
  -2   4  -4    5.07    0.63
   2  -4   4    4.48    0.46
  -2  -4  -4    4.62    0.74
   3  -4   4  130.16    3.37
  -3   4  -4  128.40    3.62
  -3  -4  -4  129.44    3.94
  -4  -4  -4   10.32    1.04
   4  -4   4   10.72    0.79
  -4   4  -4    9.54    0.85
  -5   4  -4   15.81    1.17
  -5  -4  -4   15.95    1.31
   5  -4   4   16.28    1.01
  -6  -4  -4   76.06    3.08
  -6   4  -4   80.61    2.90
  -7   4  -4    4.55    0.87
  -7  -4  -4    2.85    0.88
  -8   4  -4   30.61    2.02
  -8  -4  -4   31.85    2.14
  -9  -4  -4    1.06    0.85
  -9   4  -4    1.03    0.80
 -10  -4  -4    2.77    1.15
 -10   4  -4    3.80    1.08
 -11  -4  -4   -0.62    1.08
  11  -5  -4    0.17    0.89
 -11  -5   4    0.05    0.88
 -10  -5   4    2.37    1.04
  10  -5  -4    1.53    0.87
  -9  -5   4    2.06    0.91
   9  -5  -4    3.50    0.96
   8  -5  -4   45.67    2.38
  -8  -5   4   48.00    2.64
   7  -5  -4    3.52    0.87
  -7  -5   4    0.91    0.77
  -6   5   4   33.01    1.37
  -6  -5   4   27.42    1.78
   6  -5  -4   34.69    1.92
  -5  -5   4  286.79    7.70
  -5   5   4  286.29    6.46
   5  -5  -4  294.62    7.67
   5   5  -4  281.18    7.27
   4   5  -4   72.23    2.49
  -4   5   4   76.42    2.19
   4  -5  -4   72.80    2.72
  -4  -5   4   79.63    2.81
   3  -5  -4   68.09    2.57
   3   5  -4   71.65    2.05
  -3   5   4   69.67    2.02
   3   5  -4   70.01    2.28
  -3  -5   4   69.66    2.45
  -2  -5   4    0.58    0.40
  -2   5   4    0.07    0.32
   2   5  -4    0.04    0.32
   2   5  -4   -0.19    0.40
   2  -5  -4   -0.69    0.49
   1  -5  -4  250.22    5.76
  -1   5   4  249.09    5.66
   1   5  -4  254.46    5.72
   1   5  -4  253.21    6.09
   1  -5  -4  252.83    6.70
   0  -5  -4  117.06    3.89
   0   5  -4  120.50    3.19
   0   5  -4  128.89    3.36
   0  -5  -4  126.22    3.13
   0  -5   4  124.82    3.55
  -1   5  -4  315.89    7.14
  -1  -5  -4  321.24    7.55
   1  -5   4  321.03    7.67
  -1  -5  -4  317.51    8.34
  -1   5  -4  319.10    7.59
  -2   5  -4    4.53    0.58
  -2   5  -4    4.64    0.66
   2  -5   4    4.64    0.56
  -2  -5  -4    4.97    0.91
   3  -5   4   11.97    0.82
  -3  -5  -4   12.31    1.21
  -3   5  -4   11.84    0.89
  -3   5  -4   10.72    0.92
  -4   5  -4  172.07    4.66
   4  -5   4  167.19    4.43
  -4  -5  -4  165.31    5.07
  -5   5  -4   27.60    1.50
  -5  -5  -4   27.75    1.78
  -6   5  -4   56.34    2.33
  -6  -5  -4   50.49    2.54
  -7   5  -4   10.81    1.15
  -7  -5  -4    9.28    1.30
  -8  -5  -4   23.40    1.99
  -8   5  -4   21.52    1.69
  -9  -5  -4    2.89    1.15
 -10  -5  -4    5.89    1.40
  11  -6  -4    2.30    1.11
 -11  -6   4    3.80    1.31
  10  -6  -4   -0.15    0.84
 -10  -6   4   -0.16    0.75
  -9  -6   4   -0.86    0.73
   9  -6  -4   -0.56    0.75
   8  -6  -4   12.02    1.35
  -8  -6   4   10.81    1.42
   7  -6  -4   92.56    3.48
  -7  -6   4   87.51    3.65
  -6   6   4   -0.13    0.48
   6  -6  -4    0.11    0.67
  -6  -6   4    0.08    0.61
  -5   6   4    0.51    0.44
  -5  -6   4   -0.46    0.53
   5  -6  -4    0.78    0.67
  -4   6   4   11.05    0.86
   4  -6  -4   11.48    1.15
   4   6  -4   11.42    0.88
  -4  -6   4   11.78    1.10
   4   6  -4   11.13    0.96
  -3   6   4   79.29    2.37
   3   6  -4   82.74    2.40
   3   6  -4   80.69    2.57
  -3  -6   4   80.65    2.87
   3  -6  -4   81.23    3.02
  -2  -6   4    0.93    0.53
   2   6  -4    0.38    0.43
   2  -6  -4    1.22    0.71
   2   6  -4   -0.19    0.31
  -2   6   4   -0.60    0.32
   1  -6  -4   -0.54    0.64
  -1   6   4    0.93    0.40
   1   6  -4   -0.10    0.41
   1   6  -4    0.20    0.36
  -1  -6   4   -0.13    0.41
   0   6  -4  214.81    5.36
   0  -6  -4  221.14    6.27
   0   6   4  214.65    5.17
   0   6  -4  218.08    5.23
   0  -6  -4  226.20    5.20
   0  -6   4  219.87    5.84
  -1   6  -4   92.02    2.70
  -1  -6  -4   87.63    2.59
  -1  -6  -4   94.81    3.49
   1  -6   4   92.80    2.88
  -1   6  -4   91.97    2.68
  -2   6  -4   37.28    1.55
  -2   6  -4   35.98    1.58
  -2  -6  -4   35.79    2.08
   2  -6   4   37.08    1.57
  -3  -6  -4  132.05    4.53
   3  -6   4  136.09    3.72
  -3   6  -4  131.49    3.70
  -3   6  -4  134.49    3.81
   4  -6   4    0.79    0.51
  -4   6  -4    0.84    0.54
  -4  -6  -4    2.54    0.87
  -4   6  -4    1.87    0.65
  -5   6  -4    4.58    0.78
  -5  -6  -4    4.44    1.07
  -5   6  -4    5.48    0.84
  -6   6  -4    7.66    1.02
  -6  -6  -4    8.44    1.26
  -7  -6  -4   94.18    3.86
  -7   6  -4   89.76    3.24
  -8  -6  -4    2.19    1.02
  -9  -6  -4   -0.54    0.87
  -9   6  -4    0.70    0.77
 -10   6  -4    5.76    1.14
 -10  -6  -4    5.50    1.54
 -11  -7   4    1.01    1.11
  11  -7  -4    1.00    1.04
 -10  -7   4   -0.27    0.90
  10  -7  -4    0.21    0.86
   9  -7  -4    3.79    1.06
  -9  -7   4    3.19    1.17
  -8  -7   4    5.08    1.21
   8  -7  -4    6.41    1.15
   7  -7  -4    6.12    1.13
  -7  -7   4    5.98    1.18
   6  -7  -4   27.25    1.82
  -6   7   4   23.13    1.34
  -6  -7   4   23.98    1.78
   5  -7  -4    1.59    0.79
  -5   7   4    1.51    0.56
  -5  -7   4    1.10    0.70
   4   7  -4    2.62    0.67
  -4   7   4    2.33    0.59
   4   7  -4    3.18    0.57
   4  -7  -4    4.07    0.92
  -4  -7   4    1.87    0.72
   3  -7  -4   13.87    1.34
  -3  -7   4   15.05    1.29
   3   7  -4   14.70    1.06
  -3   7   4   15.31    1.04
   3   7  -4   14.97    1.05
   2   7  -4   64.28    2.12
  -2   7   4   64.53    2.13
   2  -7  -4   55.80    2.63
  -2  -7   4   64.58    2.64
   2   7  -4   61.33    2.09
   1   7  -4    0.55    0.44
   1  -7  -4   -0.26    0.72
  -1   7   4    0.08    0.41
  -1  -7   4    1.26    0.71
   1   7  -4    0.40    0.42
   0  -7   4   39.61    1.99
   0  -7  -4   41.55    2.42
   0   7  -4   43.39    1.70
   0   7  -4   43.82    1.58
   0   7   4   40.62    1.64
  -1  -7  -4  148.13    3.82
  -1  -7  -4  147.42    4.96
  -1   7  -4  145.91    3.86
   1  -7   4  147.40    4.28
  -1   7  -4  142.24    3.91
   2  -7   4    7.83    0.86
  -2  -7  -4    5.91    1.16
  -2   7  -4    5.60    0.76
  -3  -7  -4    9.13    1.34
  -3   7  -4    6.13    0.83
   3  -7   4   10.52    0.96
  -4  -7  -4   40.57    2.51
  -4   7  -4   36.96    1.80
  -5   7  -4    2.17    0.69
  -5  -7  -4    2.40    1.01
  -6  -7  -4   95.42    3.95
  -6   7  -4   91.66    3.24
  -7   7  -4   34.01    1.93
  -7  -7  -4   29.24    2.27
  -8   7  -4    0.37    0.73
  -8  -7  -4    0.26    1.04
  -9   7  -4    0.04    0.70
  -9  -7  -4   -0.87    0.88
 -10  -7  -4    5.97    1.70
  10  -8  -4    7.62    1.44
 -10  -8   4    5.71    1.48
  -9  -8   4    2.65    1.25
   9  -8  -4    3.48    1.11
   8  -8  -4   22.32    1.93
  -8  -8   4   19.33    1.92
  -7  -8   4   27.52    2.10
   7  -8  -4   30.93    2.06
   6  -8  -4   12.33    1.40
  -6  -8   4   13.34    1.49
  -6   8   4   13.11    1.11
   5  -8  -4   37.42    2.24
  -5  -8   4   33.90    2.15
  -5   8   4   38.39    1.73
   4   8  -4   56.40    2.12
  -4   8   4   53.10    2.08
  -4  -8   4   55.80    2.65
   4   8  -4   53.81    2.18
   4  -8  -4   56.35    2.74
   3  -8  -4    3.40    0.98
  -3  -8   4    0.09    0.78
   3   8  -4    1.07    0.53
  -3   8   4    0.60    0.54
   3   8  -4    0.33    0.54
  -2  -8   4    5.13    1.08
   2   8  -4    7.29    0.83
   2   8  -4    6.74    0.75
  -2   8   4    4.34    0.69
   2  -8  -4    5.20    1.11
   1   8  -4   23.19    1.31
   1  -8  -4   22.12    1.96
  -1  -8   4   16.72    1.53
  -1   8   4   20.33    1.23
   0  -8  -4   11.27    1.45
   0   8   4   11.29    0.95
   0   8  -4   10.69    0.98
   1  -8   4    6.23    1.03
  -1   8  -4    6.31    0.80
  -1  -8  -4    6.99    1.33
   2  -8   4    0.26    0.70
  -2   8  -4    0.28    0.48
  -2  -8  -4    0.35    0.97
  -3   8  -4   57.02    2.27
  -3  -8  -4   54.99    3.06
  -4   8  -4  116.72    3.67
  -4  -8  -4  113.79    4.62
  -5  -8  -4   85.92    4.00
  -5   8  -4   86.45    3.12
  -6  -8  -4    2.44    1.18
  -6   8  -4    2.26    0.79
  -7  -8  -4    1.39    1.10
  -7   8  -4    1.24    0.81
  -8   8  -4    0.37    0.75
  -8  -8  -4   -0.20    1.14
  -9  -8  -4    0.24    1.24
  -9   8  -4    1.18    0.84
  10  -9  -4    0.09    1.01
 -10  -9   4    0.17    1.05
  -9  -9   4    3.02    1.26
   9  -9  -4    6.31    1.32
  -8  -9   4    0.05    0.98
   8  -9  -4    0.53    0.91
   7  -9  -4   27.70    2.05
  -7  -9   4   25.74    2.22
  -6  -9   4    3.79    1.14
   6  -9  -4    4.90    1.16
  -6   9   4    2.78    0.80
  -5  -9   4   70.74    3.29
   5  -9  -4   67.87    3.21
  -5   9   4   67.68    2.56
  -4  -9   4  294.66    8.59
   4   9  -4  315.17    7.34
  -4   9   4  294.10    7.25
   4  -9  -4  298.94    8.48
  -3   9   4  217.86    5.51
   3  -9  -4  206.64    6.45
   3   9  -4  213.82    5.48
  -3  -9   4  207.86    6.60
  -2   9   4    6.24    0.88
   2  -9  -4    7.22    1.32
   2   9  -4    6.46    0.87
  -2  -9   4    5.88    1.26
   1   9  -4  334.96    8.03
  -1  -9   4  334.47    9.22
  -1   9   4  344.96    8.02
   1  -9  -4  340.02    9.43
   0   9  -4   59.06    2.24
   0   9   4   60.38    2.29
   0  -9  -4   54.95    2.96
   0  -9   4   42.01    2.41
  -1  -9  -4   82.01    3.80
  -1   9  -4   83.90    2.89
   1  -9   4   87.35    3.27
  -2   9  -4    2.60    0.76
  -2  -9  -4    1.48    1.27
  -3  -9  -4    0.09    1.13
  -3   9  -4    0.11    0.58
  -4   9  -4   72.21    2.81
  -4  -9  -4   71.15    3.65
  -5  -9  -4    2.22    1.32
  -5   9  -4    2.42    0.80
  -6  -9  -4    4.20    1.41
  -6   9  -4    4.96    0.99
  -7  -9  -4    7.93    1.69
  -7   9  -4    9.56    1.27
  -8   9  -4   -0.19    0.80
  -8  -9  -4    1.83    1.35
   9 -10  -4    7.02    1.38
  -9 -10   4    7.11    1.66
  -8 -10   4    0.35    1.03
   8 -10  -4    0.84    0.98
   7 -10  -4   19.86    1.87
  -7 -10   4   24.82    2.34
  -6 -10   4   20.21    2.04
   6 -10  -4   25.50    2.02
  -6  10   4   20.72    1.55
  -5 -10   4    9.68    1.52
  -5  10   4    6.97    1.03
   5 -10  -4    8.71    1.42
   4  10  -4  130.58    3.95
  -4  10   4  122.17    3.89
  -4 -10   4  125.22    4.93
   4 -10  -4  129.68    4.77
  -3 -10   4  130.14    4.99
   3  10  -4  138.08    4.10
  -3  10   4  136.80    4.08
   3 -10  -4  136.20    4.95
   2 -10  -4   20.04    1.95
  -2  10   4   17.97    1.43
   2  10  -4   14.99    1.25
  -2 -10   4   21.46    1.97
   1  10  -4   19.53    1.38
   1 -10  -4   20.50    1.97
  -1  10   4   17.70    1.42
  -1 -10   4   17.55    1.80
   0  10   4    4.06    0.81
   0 -10   4    3.93    1.17
   0 -10  -4    2.50    1.25
   0  10  -4    3.05    0.82
  -1  10  -4   50.15    2.23
  -1 -10  -4   52.94    3.14
  -2  10  -4  111.14    3.68
  -2 -10  -4  114.41    4.85
  -3 -10  -4   10.54    1.78
  -3  10  -4   10.05    1.12
  -4  10  -4   -0.76    0.58
  -4 -10  -4   -1.22    1.22
  -5  10  -4   -0.15    0.70
  -5 -10  -4   -0.44    1.19
  -6 -10  -4    3.24    1.57
  -6  10  -4    2.42    0.89
  -7 -10  -4   20.13    2.52
  -7  10  -4   20.26    1.75
  -8  10  -4    0.48    0.79
  -8 -10  -4   -1.87    1.40
  -8 -11   4    1.16    1.47
   8 -11  -4    2.97    1.20
  -7 -11   4    7.04    1.70
   7 -11  -4    8.99    1.54
  -6 -11   4    7.34    1.62
  -6  11   4    7.77    1.16
   6 -11  -4    4.56    1.29
  -5 -11   4    1.17    1.25
  -5  11   4    0.93    0.78
   5 -11  -4    0.32    1.00
   4  11  -4    7.71    1.10
  -4 -11   4    6.76    1.60
   4 -11  -4    7.08    1.38
  -4  11   4    7.74    1.14
  -3 -11   4    1.06    1.16
  -3  11   4    0.77    0.72
   3  11  -4    1.61    0.73
   3 -11  -4    0.98    1.06
  -2 -11   4   43.31    2.92
   2  11  -4   45.44    2.16
  -2  11   4   43.74    2.18
   2 -11  -4   38.64    2.67
  -1  11   4    4.80    0.95
   1 -11  -4    1.99    1.35
   1  11  -4    4.53    0.93
  -1 -11   4    4.37    1.29
   0  11  -4    3.83    0.88
   0  11   4    5.13    0.94
   0 -11   4    0.09    1.10
   0 -11  -4    3.38    1.47
  -1  11  -4    1.54    0.77
  -1 -11  -4    0.30    1.32
  -2  11  -4    4.64    0.96
  -2 -11  -4    5.33    1.68
  -3  11  -4    0.54    0.71
  -3 -11  -4    2.12    1.49
  -4  11  -4    1.64    0.86
  -4 -11  -4    2.64    1.60
  -5  11  -4    3.28    1.01
  -5 -11  -4    2.73    1.54
  -6 -11  -4   21.85    2.56
  -6  11  -4   18.35    1.69
  -7 -11  -4    9.25    2.14
  -7  11  -4    7.68    1.32
   7 -12  -4   17.66    2.05
  -7 -12   4   17.03    2.37
   6 -12  -4   11.51    1.71
  -6  12   4   11.99    1.42
  -6 -12   4    7.98    1.92
  -5 -12   4   18.19    2.31
   5 -12  -4   22.06    2.09
  -5  12   4   17.92    1.62
   4 -12  -4    4.56    1.39
   4  12  -4    3.92    1.01
  -4  12   4    3.53    0.96
  -4 -12   4    3.07    1.60
  -3 -12   4   -0.08    1.33
  -3  12   4    0.14    0.71
   3  12  -4    0.65    0.72
   3 -12  -4    1.20    1.12
  -2  12   4    2.11    0.83
  -2 -12   4    1.96    1.47
   2 -12  -4    0.87    1.20
   2  12  -4    2.76    0.91
   1 -12  -4   34.14    2.68
   1  12  -4   36.51    2.01
  -1 -12   4   34.07    2.68
  -1  12   4   34.72    2.07
   0  12  -4    0.86    0.80
   0 -12  -4    0.82    1.32
   0  12   4    0.34    0.76
  -1  12  -4    2.96    0.93
  -1 -12  -4    3.18    1.50
  -2 -12  -4   -0.43    1.47
  -2  12  -4    2.69    0.92
  -3 -12  -4    9.28    1.94
  -3  12  -4    9.47    1.25
  -4 -12  -4    8.66    2.06
  -4  12  -4   13.38    1.43
  -5 -12  -4    2.18    1.65
  -5  12  -4   -0.28    0.87
  -6  12  -4    2.96    1.06
  -6 -12  -4    1.44    1.80
   6 -13  -4   17.87    1.99
  -6 -13   4   13.02    2.47
  -5  13   4   11.66    1.47
  -5 -13   4   12.89    2.35
   5 -13  -4   12.94    1.83
  -4  13   4   -0.12    0.83
   4 -13  -4    0.35    1.14
  -4 -13   4   -1.24    1.37
   3  13  -4    3.77    1.05
   3 -13  -4    3.73    1.44
  -3  13   4    2.74    1.00
  -3 -13   4    4.98    1.78
   2  13  -4   29.84    2.02
   2 -13  -4   27.89    2.52
  -2 -13   4   28.22    2.55
  -2  13   4   28.68    2.01
   1  13  -4    1.83    0.90
  -1  13   4    0.82    0.83
   1 -13  -4    0.96    1.30
   0  13  -4    8.56    1.24
   0 -13  -4    8.19    1.93
  -1  13  -4   15.33    1.56
  -1 -13  -4   14.39    2.18
  -2 -13  -4   24.92    2.79
  -2  13  -4   20.91    1.77
  -3  13  -4    5.65    1.16
  -3 -13  -4    5.06    1.99
  -4  13  -4    1.90    0.98
  -4 -13  -4    2.57    1.79
  -5 -13  -4    8.94    2.30
   4 -14  -4    2.56    1.37
  -4 -14   4    0.76    1.77
   3 -14  -4    1.50    1.32
  -3  14   4    0.08    0.90
   3  14  -4    0.22    0.91
   2 -14  -4    7.65    1.75
   2  14  -4    8.09    1.31
  -2  14   4    6.15    1.21
   1  14  -4    0.27    0.86
  -1  14   4    0.25    0.92
   1 -14  -4   -0.34    1.40
   0 -14  -4    0.37    1.45
   0  14  -4    0.35    0.77
  -1 -14  -4    0.57    1.56
  -1  14  -4   -0.30    0.81
  -2 -14  -4   13.29    2.27
  -2  14  -4   14.83    1.62
  -3 -14  -4    9.57    2.27
 -12   0   5    0.89    1.00
 -12   0   5    0.19    0.84
 -11   0   5    2.54    0.98
 -11   0   5    2.98    1.14
 -10   0   5    0.34    0.70
 -10   0   5    0.36    0.79
  -9   0   5   10.77    1.35
  -9   0   5   11.50    1.33
  -8   0   5    0.71    0.68
  -8   0   5   -0.51    0.61
   7   0  -5   26.16    1.60
   6   0  -5    0.04    0.45
   6   0  -5   -0.01    0.47
   5   0  -5    6.68    0.74
   5   0  -5    5.73    0.72
   4   0  -5   -0.13    0.37
   4   0  -5   -0.29    0.30
   3   0  -5  301.34    7.17
   2   0  -5   -0.03    0.24
   2   0  -5   -0.20    0.41
   1   0  -5  299.08    6.98
   1   0  -5  289.17    6.80
   0   0  -5    0.59    0.39
   0   0  -5    0.24    0.26
  -1   0  -5    3.86    0.41
  -1   0  -5    3.12    0.46
  -2   0  -5    0.05    0.26
  -2   0  -5    0.11    0.22
  -3   0  -5  357.08    8.50
  -3   0  -5  368.26    8.87
  -4   0  -5    0.29    0.43
  -4   0  -5   -0.35    0.28
  -5   0  -5  193.25    5.19
  -6   0  -5   -0.21    0.48
  -7   0  -5    2.39    0.71
  -8   0  -5   -0.25    0.63
 -11   0  -5    2.00    1.05
 -12   1   5    2.49    1.16
 -12  -1   5    3.72    1.31
 -12   1   5    4.08    1.23
 -11   1   5   22.75    2.01
 -11   1   5   17.90    1.75
 -11  -1   5   20.68    2.03
 -10   1   5    2.80    0.92
 -10   1   5    1.69    0.92
 -10  -1   5    2.60    0.92
 -10  -1   5    2.99    1.00
  -9  -1   5   30.37    1.96
  -9  -1   5   28.81    2.02
   9  -1  -5   28.65    1.88
  -8  -1   5  278.31    8.01
  -8  -1   5  281.00    7.52
   8  -1  -5  285.10    7.71
  -7  -1   5   88.88    3.18
   7  -1  -5   90.81    3.23
  -7  -1   5   92.53    3.43
  -6  -1   5   44.61    1.94
  -6  -1   5   43.69    2.08
   6   1  -5   44.93    1.90
   6  -1  -5   42.60    1.94
   6  -1  -5   43.57    1.78
  -5   1   5   23.19    0.74
   5  -1  -5   23.32    1.25
   5  -1  -5   24.62    1.33
   5   1  -5   21.54    1.31
   5   1  -5   23.38    1.28
   4   1  -5    7.53    0.70
   4  -1  -5    8.68    0.78
   4   1  -5    7.60    0.72
   4  -1  -5    8.80    0.72
   3   1  -5   23.84    1.14
   3   1  -5   29.17    1.13
   3  -1  -5   24.72    1.17
   3  -1  -5   24.26    1.07
   2  -1  -5    0.61    0.40
   2   1  -5    0.66    0.41
   2  -1  -5    0.25    0.33
   2   1  -5    0.61    0.14
   2   1  -5    0.92    0.27
   1  -1  -5  595.34   13.44
   1  -1  -5  595.88   13.37
   1   1  -5  579.58   13.42
   1   1  -5  597.60   13.25
   0   1  -5  684.41   15.62
   0  -1  -5  694.80   15.60
   0  -1  -5  694.46   15.58
  -1   1  -5  177.62    4.61
  -1  -1  -5  182.84    4.53
  -1  -1  -5  178.78    4.56
  -2  -1  -5   11.60    0.74
  -2   1  -5   10.57    0.50
  -2  -1  -5   11.77    0.81
  -2   1  -5   10.43    0.79
  -3   1  -5  342.31    8.02
  -3  -1  -5  345.93    8.25
  -3   1  -5  338.50    8.43
  -3  -1  -5  354.10    8.52
  -4  -1  -5  455.43   10.92
  -4   1  -5  454.54   10.74
  -4   1  -5  469.18   11.16
  -5   1  -5   36.48    1.55
  -5   1  -5   34.22    1.81
  -5  -1  -5   32.58    1.58
  -6   1  -5   54.81    2.18
  -6  -1  -5   51.18    2.21
  -7  -1  -5   -1.01    0.50
  -7   1  -5   -1.01    0.49
  -8  -1  -5   -0.70    0.56
  -9  -1  -5    0.69    0.78
 -10   1  -5    4.90    1.21
 -11   1  -5    1.20    0.97
 -12   2   5    1.37    0.92
 -12  -2   5    1.02    1.00
 -12   2   5    0.32    0.92
 -11   2   5   11.89    1.52
 -11   2   5   14.12    1.74
 -11  -2   5   10.61    1.62
  10  -2  -5   33.92    2.20
 -10  -2   5   32.98    2.31
  -9  -2   5   40.17    2.27
  -9  -2   5   44.22    2.49
   9  -2  -5   40.44    2.30
   8  -2  -5  254.09    7.06
  -8  -2   5  243.05    7.28
  -8  -2   5  250.99    6.87
  -7  -2   5  380.51    9.34
  -7  -2   5  376.07    9.96
   7  -2  -5  384.56    9.77
  -6  -2   5  232.24    6.50
  -6  -2   5  236.54    6.10
   6  -2  -5  232.50    6.33
   6   2  -5  232.91    6.15
  -5  -2   5  193.37    5.45
  -5  -2   5  200.44    5.14
   5  -2  -5  195.03    5.02
  -5   2   5  196.26    4.25
   5   2  -5  202.19    5.22
   5  -2  -5  190.15    5.32
   4  -2  -5   11.24    0.72
   4   2  -5   12.95    0.92
  -4  -2   5   11.98    0.91
  -4  -2   5   12.79    0.88
  -4   2   5   12.48    0.52
  -3  -2   5  107.18    3.12
   3   2  -5  112.10    2.45
   3   2  -5  107.45    3.07
  -3  -2   5  111.60    2.95
  -3   2   5  109.19    2.41
   3  -2  -5  106.57    3.16
   2   2  -5  198.34    4.20
   2  -2  -5  196.41    5.01
   2   2  -5  194.01    4.91
   1   2  -5  633.16   14.40
   1  -2  -5  640.58   14.57
  -1  -2   5  634.85   14.27
   0  -2  -5 1690.26   37.28
   0  -2  -5 1649.43   36.82
   0   2  -5 1690.58   36.94
  -1  -2  -5  557.16   12.79
  -1   2  -5  555.23   12.87
  -1  -2  -5  567.18   13.02
  -2   2  -5  114.07    3.20
  -2   2  -5  109.06    2.67
  -2  -2  -5  109.37    3.20
  -2  -2  -5  110.36    3.19
  -3  -2  -5   -0.49    0.30
  -3   2  -5   -0.03    0.19
  -3   2  -5    0.39    0.37
  -3  -2  -5    0.67    0.39
  -3   2  -5    0.14    0.22
  -4   2  -5   10.30    0.71
  -4   2  -5   10.22    0.74
  -4   2  -5    8.69    0.86
  -4  -2  -5   10.53    0.92
  -5   2  -5  253.57    6.84
  -5   2  -5  257.95    6.47
  -5   2  -5  255.27    6.02
  -5  -2  -5  252.95    6.72
  -6  -2  -5   17.24    1.37
  -6   2  -5   18.89    1.49
  -6   2  -5   19.22    1.29
  -6   2  -5   18.92    1.20
  -7  -2  -5    0.88    0.72
  -7   2  -5    0.79    0.73
  -8  -2  -5   42.30    2.35
  -8   2  -5   38.47    2.32
  -9  -2  -5    3.64    1.05
  -9   2  -5    1.55    0.82
 -10   2  -5    0.86    0.87
 -11   2  -5    0.89    0.97
 -12   3   5   11.32    1.72
 -12   3   5   12.32    1.63
 -12  -3   5    9.23    1.65
  11  -3  -5    3.02    1.02
 -11  -3   5    0.73    0.98
  10  -3  -5    0.53    0.78
 -10  -3   5    0.03    0.80
  -9  -3   5   10.75    1.41
   9  -3  -5    9.30    1.24
  -8  -3   5   27.71    1.95
   8  -3  -5   27.42    1.89
  -7  -3   5    6.63    1.03
   7  -3  -5    6.09    0.96
   6  -3  -5   71.95    2.77
   6   3  -5   76.71    2.68
  -6  -3   5   76.20    2.93
   5  -3  -5    7.48    0.89
   5  -3  -5    7.50    0.67
   5   3  -5    8.11    0.85
  -5  -3   5    7.88    0.89
  -5   3   5    6.82    0.53
   4  -3  -5  213.14    5.66
  -4  -3   5  209.36    5.63
  -4   3   5  211.92    4.60
   4   3  -5  208.87    5.45
   4  -3  -5  213.07    5.15
  -3  -3   5   49.30    1.83
  -3   3   5   52.12    1.39
   3   3  -5   48.06    1.81
   3  -3  -5   48.75    1.91
   3  -3  -5   52.64    1.59
   3   3  -5   50.44    1.40
   2   3  -5  835.76   19.53
   2  -3  -5  867.00   19.93
   2  -3  -5  875.31   19.32
  -2   3   5  867.34   17.66
   2   3  -5  919.60   17.73
   1  -3  -5  169.27    4.69
   1   3  -5  174.72    3.98
   1   3  -5  176.14    4.49
   1  -3  -5  178.00    4.33
  -1  -3   5  180.88    4.31
   0  -3  -5   74.65    2.18
   0  -3   5   73.83    1.99
   0   3  -5   73.95    2.35
   0   3  -5   74.88    2.05
   0  -3  -5   73.91    2.51
  -1   3  -5   89.14    2.70
  -1  -3  -5   88.32    2.92
  -1  -3  -5   90.85    2.60
  -2  -3  -5  505.12   11.57
   2  -3   5  488.90   11.04
  -2   3  -5  481.46   11.52
  -2  -3  -5  495.90   11.85
   3  -3   5   38.39    1.24
  -3   3  -5   38.57    1.64
  -3  -3  -5   39.14    1.72
  -4  -3  -5    5.00    0.71
   4  -3   5    4.03    0.46
  -4   3  -5    4.08    0.64
  -5   3  -5    0.65    0.50
  -5   3  -5    0.33    0.40
  -5  -3  -5    0.56    0.53
  -5   3  -5    0.15    0.36
  -6  -3  -5   33.51    1.85
  -6   3  -5   31.97    1.84
  -7  -3  -5   71.95    3.07
  -7   3  -5   78.90    3.17
  -8   3  -5  185.77    5.90
  -8  -3  -5  190.77    5.93
  -9   3  -5    7.68    1.24
  -9  -3  -5    6.35    1.21
 -10  -3  -5   15.18    1.76
 -10   3  -5   14.59    1.71
 -11   3  -5    5.51    1.33
  12  -4  -5    4.16    1.29
 -12  -4   5    3.51    1.30
  11  -4  -5    0.79    0.95
 -11  -4   5    1.17    0.97
  10  -4  -5    0.99    0.83
 -10  -4   5    0.90    0.81
   9  -4  -5   14.79    1.51
  -9  -4   5   14.07    1.57
   8  -4  -5    9.37    1.20
  -8  -4   5    7.57    1.20
   7  -4  -5   13.24    1.30
  -7  -4   5   10.90    1.27
   6   4  -5   -0.04    0.60
  -6   4   5    1.07    0.40
  -6  -4   5    0.46    0.60
   6  -4  -5    0.04    0.58
   5   4  -5   12.77    1.11
  -5   4   5   13.56    0.77
  -5  -4   5   14.34    1.14
   5  -4  -5   13.84    1.18
   4   4  -5  678.69   13.82
   4  -4  -5  691.00   15.03
  -4   4   5  658.61   13.79
   4  -4  -5  653.73   15.78
   4   4  -5  663.37   15.42
  -4  -4   5  675.89   15.79
   3   4  -5   19.93    0.88
   3   4  -5   20.42    1.18
   3  -4  -5   21.18    1.37
  -3   4   5   21.40    0.88
   3  -4  -5   21.05    0.89
  -3  -4   5   20.43    1.14
   2   4  -5   29.48    1.14
   2   4  -5   32.65    1.37
   2  -4  -5   35.29    1.72
  -2   4   5   30.77    1.12
   2  -4  -5   35.41    1.13
   1   4  -5  306.10    6.64
  -1  -4   5  301.35    7.22
   1  -4  -5  306.16    7.71
   1   4  -5  300.83    7.28
   1  -4  -5  303.99    7.05
   0  -4  -5  300.99    6.92
   0   4  -5  285.54    6.46
   0   4  -5  288.76    7.07
   0  -4  -5  295.31    7.55
   0  -4   5  289.93    6.94
   1  -4   5  249.55    5.65
  -1  -4  -5  249.47    6.50
  -1   4  -5  251.44    6.02
  -1  -4  -5  204.54    5.77
  -1   4  -5  239.42    5.51
   2  -4   5   73.93    2.01
  -2  -4  -5   74.44    2.77
  -2   4  -5   74.22    2.46
  -2  -4  -5   74.73    2.43
  -3   4  -5    0.77    0.48
   3  -4   5    0.92    0.32
  -3  -4  -5    0.56    0.58
  -4  -4  -5  130.55    4.19
  -4   4  -5  136.03    4.00
   4  -4   5  137.89    3.57
  -5  -4  -5   55.15    2.44
  -5   4  -5   51.56    2.20
  -6  -4  -5   20.50    1.60
  -6   4  -5   22.15    1.54
  -7  -4  -5   34.69    2.16
  -7   4  -5   31.91    1.91
  -8   4  -5   64.65    2.96
  -8  -4  -5   64.95    3.09
  -9  -4  -5   -0.52    0.86
  -9   4  -5    0.09    0.74
 -10   4  -5    0.75    0.88
 -10  -4  -5   -0.24    0.92
 -11  -5   5    1.64    1.04
  11  -5  -5    1.87    1.05
  10  -5  -5    0.55    0.81
 -10  -5   5    0.31    0.82
   9  -5  -5   29.26    2.02
  -9  -5   5   31.40    2.26
   8  -5  -5   68.02    3.01
  -8  -5   5   65.18    3.17
   7  -5  -5   80.57    3.22
  -7  -5   5   78.61    3.31
   6  -5  -5   86.60    3.28
  -6   5   5   86.53    2.49
  -6  -5   5   90.86    3.40
   6   5  -5   88.61    3.07
   5  -5  -5   45.06    2.19
  -5   5   5   43.59    1.54
  -5  -5   5   40.66    2.02
   5   5  -5   42.90    1.96
   4  -5  -5  217.91    5.90
   4   5  -5  217.54    5.55
   4   5  -5  177.76    4.75
  -4   5   5  215.30    4.86
  -4  -5   5  224.64    5.84
  -3   5   5   20.43    0.99
   3  -5  -5   19.23    1.37
   3  -5  -5   21.07    0.79
  -3  -5   5   20.05    1.18
   3   5  -5   18.31    0.95
   3   5  -5   18.95    1.12
   2  -5  -5   39.06    1.20
   2   5  -5   39.09    1.59
  -2   5   5   39.34    1.39
  -2  -5   5   41.27    1.64
   2  -5  -5   38.62    1.90
   1  -5  -5  455.72   11.40
  -1   5   5  467.29    9.92
   1   5  -5  458.58   10.79
   1  -5  -5  475.27   10.52
  -1  -5   5  477.84   10.99
   1   5  -5  456.99    9.95
   0   5  -5  253.62    5.97
   0  -5  -5  262.93    7.07
   0  -5  -5  262.24    6.23
   0   5  -5  265.39    6.44
   0  -5   5  263.03    6.50
  -1  -5  -5  488.45   12.40
  -1   5  -5  505.57   11.70
  -1   5  -5  493.01   10.82
  -1  -5  -5  520.26   11.61
   1  -5   5  503.43   11.58
  -2  -5  -5   49.10    2.34
  -2   5  -5   52.87    2.03
   2  -5   5   53.12    1.67
  -2   5  -5   49.67    1.82
  -3   5  -5   10.44    0.94
  -3  -5  -5    8.96    1.12
   3  -5   5    9.47    0.73
  -4  -5  -5    0.52    0.73
  -4   5  -5    1.90    0.62
  -5   5  -5    1.42    0.63
  -5  -5  -5    0.45    0.69
  -6   5  -5    5.85    0.92
  -6  -5  -5    7.20    1.20
  -7   5  -5   13.22    1.30
  -7  -5  -5   10.89    1.43
  -8  -5  -5   11.34    1.54
  -8   5  -5   11.34    1.33
  -9  -5  -5    1.56    1.13
 -10  -5  -5    9.23    1.68
 -11  -6   5   -0.47    0.80
  11  -6  -5   -1.65    0.81
 -10  -6   5    0.38    0.86
  10  -6  -5    1.31    0.95
   9  -6  -5    0.93    0.84
  -9  -6   5    0.78    0.88
  -8  -6   5    0.12    0.75
   8  -6  -5    0.34    0.80
  -7  -6   5   -0.02    0.68
   7  -6  -5    1.59    0.83
  -6   6   5   91.82    2.69
  -6  -6   5   92.17    3.55
   6  -6  -5   91.46    3.47
  -5   6   5  127.15    3.40
   5  -6  -5  130.92    4.31
   5   6  -5  130.99    3.95
  -5  -6   5  130.15    4.30
   4  -6  -5  117.84    3.91
  -4  -6   5  114.03    3.74
  -4   6   5  115.97    3.10
   4   6  -5  112.92    3.48
   4   6  -5  117.93    3.12
   3   6  -5   30.76    1.31
   3  -6  -5   28.96    1.77
  -3  -6   5   29.96    1.60
  -3   6   5   27.47    1.26
   3   6  -5   29.18    1.45
   2  -6  -5    7.09    1.00
  -2  -6   5    6.40    0.78
  -2   6   5    6.65    0.66
   2   6  -5    7.19    0.75
   2   6  -5    5.43    0.63
  -1  -6   5   86.00    2.88
   1   6  -5   84.65    2.50
   1   6  -5   86.98    2.60
   1  -6  -5   81.97    3.16
   1  -6  -5   87.41    2.28
  -1   6   5   84.47    2.46
   0  -6  -5   67.64    2.92
   0   6  -5   67.17    2.19
   0  -6  -5   71.12    2.08
   0   6  -5   72.35    2.33
   0  -6   5   71.40    2.50
  -1  -6  -5    0.13    0.74
  -1   6  -5    0.90    0.64
   1  -6   5    0.62    0.53
  -1  -6  -5    0.79    0.37
  -1   6  -5    0.39    0.41
   2  -6   5   11.50    0.92
  -2   6  -5   13.91    1.11
  -2  -6  -5   11.89    0.91
  -2   6  -5   13.95    0.99
  -2  -6  -5   11.74    1.37
  -3   6  -5  130.20    3.77
  -3  -6  -5  140.53    4.67
  -3   6  -5  132.28    3.90
  -4   6  -5   14.09    1.22
  -4  -6  -5   11.90    1.39
  -4   6  -5   12.21    1.08
  -5   6  -5   14.10    1.20
  -5  -6  -5   12.81    1.49
  -5   6  -5   14.52    1.24
  -6  -6  -5  132.09    4.74
  -7  -6  -5   10.84    1.48
  -8  -6  -5    4.79    1.27
  -9  -6  -5    1.65    1.19
 -10  -6  -5    0.40    1.25
  11  -7  -5    4.60    1.34
 -11  -7   5    1.88    1.25
 -10  -7   5   -0.55    0.87
  10  -7  -5    0.63    0.97
   9  -7  -5    0.58    0.89
  -9  -7   5    2.82    1.09
   8  -7  -5   39.29    2.36
  -8  -7   5   42.06    2.57
   7  -7  -5    9.09    1.31
  -7  -7   5    7.99    1.25
  -6   7   5    8.88    0.87
  -6  -7   5    9.71    1.21
   6  -7  -5    6.90    1.14
  -5   7   5   24.95    1.33
   5   7  -5   23.36    1.54
  -5  -7   5   23.49    1.75
   5  -7  -5   22.66    1.73
   4   7  -5    7.84    0.92
   4  -7  -5    6.44    1.10
   4   7  -5    6.87    0.77
  -4   7   5    6.86    0.74
  -4  -7   5    6.54    1.02
  -3  -7   5  119.49    3.90
   3   7  -5  121.04    3.32
  -3   7   5  117.41    3.26
   3   7  -5  120.65    3.54
   3  -7  -5  117.69    4.08
   2   7  -5    5.94    0.75
  -2   7   5    4.19    0.61
   2   7  -5    5.76    0.72
  -2  -7   5    6.12    0.92
   2  -7  -5    4.91    1.02
   1  -7  -5    6.21    1.10
  -1  -7   5    4.92    0.78
  -1   7   5    4.58    0.66
   1   7  -5    5.69    0.69
   1   7  -5    6.71    0.74
   0  -7   5    5.10    0.89
   0  -7  -5    3.25    1.01
   0   7  -5    4.75    0.73
   0   7  -5    4.60    0.69
  -1   7  -5   11.10    0.93
  -1  -7  -5   10.50    1.41
  -1   7  -5   11.44    0.98
   1  -7   5   11.47    1.06
   2  -7   5   16.99    1.18
  -2  -7  -5   16.09    1.08
  -2   7  -5   16.67    1.15
  -2  -7  -5   18.47    1.79
  -3   7  -5    2.76    0.67
  -3  -7  -5    4.78    1.19
  -4   7  -5   62.50    2.43
  -4  -7  -5   64.96    3.19
  -5   7  -5   13.58    1.23
  -5  -7  -5    9.32    1.45
  -6   7  -5    3.04    0.86
  -6  -7  -5    0.59    0.94
  -7  -7  -5    3.43    1.29
  -7   7  -5    5.29    0.98
  -8  -7  -5    0.63    1.13
  -8   7  -5    0.13    0.63
  -9  -7  -5    2.17    1.29
  -9   7  -5    4.95    1.11
  10  -8  -5    5.38    1.26
 -10  -8   5    4.69    1.38
   9  -8  -5   14.74    1.67
  -9  -8   5   18.34    1.97
   8  -8  -5    0.33    0.85
  -8  -8   5    0.72    0.95
  -7  -8   5    4.93    1.16
   7  -8  -5    5.28    1.10
   6  -8  -5   25.80    1.99
  -6   8   5   22.43    1.39
  -6  -8   5   24.36    1.90
  -5   8   5    0.42    0.58
  -5  -8   5    0.37    0.75
   5  -8  -5    1.49    0.94
   4   8  -5    0.07    0.62
   4  -8  -5    1.59    0.93
  -4  -8   5   -0.20    0.76
  -4   8   5    0.23    0.55
   4   8  -5    0.43    0.56
  -3  -8   5   76.71    3.08
   3   8  -5   75.86    2.57
   3  -8  -5   78.24    3.30
   3   8  -5   70.55    2.46
  -3   8   5   72.57    2.49
   2   8  -5   21.66    1.26
  -2   8   5   22.89    1.29
  -2  -8   5   23.83    1.80
   2   8  -5   22.49    1.29
   2  -8  -5   22.97    1.90
   1  -8  -5   -0.40    0.83
  -1  -8   5   -0.67    0.27
  -1   8   5   -0.70    0.42
   1   8  -5    0.93    0.53
   0   8  -5    7.97    0.89
   0  -8   5    9.73    1.19
   0  -8  -5    8.33    1.44
   1  -8   5   76.79    2.86
  -1  -8  -5   76.44    3.48
  -1   8  -5   76.29    2.64
  -2   8  -5   25.10    1.45
  -2  -8  -5   19.41    2.03
  -3   8  -5   16.11    1.26
  -3  -8  -5   14.75    1.73
  -4  -8  -5   23.26    2.18
  -4   8  -5   20.53    1.45
  -5   8  -5  114.53    3.81
  -5  -8  -5  116.94    4.84
  -6   8  -5    0.21    0.69
  -6  -8  -5    0.00    1.01
  -7   8  -5    8.31    1.20
  -7  -8  -5    7.55    1.59
  -8   8  -5   11.61    1.41
  -8  -8  -5   11.22    1.92
  -9  -8  -5   -1.73    1.23
  -9   8  -5   -0.71    0.78
  10  -9  -5    1.31    1.04
   9  -9  -5    2.16    1.09
  -9  -9   5    1.00    1.09
   8  -9  -5    3.40    1.15
  -8  -9   5    1.79    1.10
   7  -9  -5    0.05    0.83
  -7  -9   5   -0.78    0.83
  -6  -9   5    3.31    1.09
  -6   9   5    2.57    0.78
   6  -9  -5    3.47    1.05
   5  -9  -5   -0.07    0.91
  -5  -9   5    0.12    0.82
  -5   9   5    0.78    0.65
   4  -9  -5    9.40    1.44
   4   9  -5    9.83    1.02
  -4  -9   5    8.58    1.38
   4   9  -5   10.86    1.08
  -4   9   5   10.48    1.07
   3   9  -5   39.40    1.87
   3  -9  -5   41.25    2.46
  -3  -9   5   38.12    2.36
  -3   9   5   38.65    1.86
   2   9  -5   13.33    1.12
   2  -9  -5   10.31    1.49
  -2  -9   5   11.65    1.49
  -2   9   5    9.67    1.03
   1   9  -5   54.11    2.25
  -1   9   5   58.40    2.28
  -1  -9   5   49.01    2.61
   1  -9  -5   56.91    3.07
   0  -9  -5   83.94    3.76
   0  -9   5   87.55    3.36
   0   9  -5   84.31    2.90
  -1  -9  -5   50.98    3.07
  -1   9  -5   48.04    2.13
  -2   9  -5   51.44    2.20
  -2  -9  -5   50.62    3.14
  -3   9  -5    1.63    0.73
  -3  -9  -5    1.19    1.21
  -4   9  -5    0.96    0.68
  -4  -9  -5    3.07    1.39
  -5   9  -5   -0.56    0.56
  -5  -9  -5    0.48    1.16
  -6  -9  -5   28.42    2.54
  -6   9  -5   24.87    1.76
  -7  -9  -5    3.97    1.63
  -7   9  -5    3.53    1.01
  -8   9  -5    2.53    1.03
  -8  -9  -5    0.77    1.29
   9 -10  -5   -0.09    0.91
  -9 -10   5   -0.55    1.13
   8 -10  -5    2.51    1.15
  -8 -10   5    1.51    1.24
  -7 -10   5   -0.06    1.09
   7 -10  -5    0.35    0.92
   6 -10  -5   -0.25    0.89
  -6 -10   5   -0.66    0.93
   5 -10  -5   17.79    1.83
  -5 -10   5   13.94    1.80
  -5  10   5   17.15    1.39
  -4  10   5    0.12    0.68
   4 -10  -5    2.26    1.11
  -4 -10   5    1.80    1.16
   4  10  -5    2.39    0.72
   3  10  -5   47.29    2.16
  -3 -10   5   51.26    2.84
   3 -10  -5   45.66    2.72
  -3  10   5   48.09    2.19
  -2  10   5   15.57    1.28
   2  10  -5   14.24    1.22
   2 -10  -5   16.38    1.86
  -2 -10   5   14.42    1.70
  -1 -10   5    8.56    1.40
   1 -10  -5    9.07    1.61
  -1  10   5    7.63    0.99
   1  10  -5    9.40    1.05
   0  10  -5    3.83    0.84
   0 -10  -5    2.02    1.29
  -1  10  -5    2.43    0.75
  -1 -10  -5    0.64    1.26
  -2  10  -5    5.63    0.92
  -2 -10  -5    9.50    1.69
  -3  10  -5    4.87    0.91
  -3 -10  -5    3.70    1.45
  -4  10  -5    0.18    0.65
  -4 -10  -5    0.13    1.31
  -5 -10  -5   17.99    2.22
  -5  10  -5   16.06    1.48
  -6  10  -5   -0.16    0.78
  -6 -10  -5    1.12    1.41
  -7 -10  -5   13.69    2.22
  -7  10  -5   18.63    1.74
  -8 -10  -5    2.16    1.62
  -8 -11   5    6.21    1.68
   8 -11  -5    7.50    1.48
   7 -11  -5   21.98    2.15
  -7 -11   5   21.59    2.42
  -6 -11   5    0.52    1.16
   6 -11  -5    0.12    0.95
   5 -11  -5   36.01    2.60
  -5 -11   5   31.26    2.70
  -5  11   5   33.11    1.94
   4  11  -5   11.71    1.25
   4 -11  -5   11.57    1.63
  -4 -11   5   15.36    2.00
  -4  11   5   14.93    1.37
   3 -11  -5    4.64    1.29
   3  11  -5    3.03    0.87
  -3  11   5    5.82    0.97
  -3 -11   5    3.90    1.37
   2  11  -5    1.93    0.77
   2 -11  -5    1.57    1.26
  -2  11   5    1.17    0.83
  -2 -11   5   -0.61    1.16
   1  11  -5  237.33    6.41
  -1  11   5  248.14    6.44
   1 -11  -5  237.85    7.72
   0  11  -5    2.76    0.80
   0 -11  -5    1.69    1.34
  -1  11  -5    0.45    0.67
  -1 -11  -5    1.05    1.36
  -2  11  -5   38.55    2.10
  -2 -11  -5   39.25    2.98
  -3  11  -5    0.99    0.77
  -3 -11  -5   -0.79    1.37
  -4  11  -5    4.85    1.08
  -4 -11  -5    2.52    1.58
  -5  11  -5    0.79    0.84
  -5 -11  -5    0.04    1.38
  -6 -11  -5    0.55    1.45
  -6  11  -5    1.09    0.90
  -7  11  -5   55.65    2.91
  -7 -11  -5   54.71    4.07
   7 -12  -5    1.13    1.09
  -7 -12   5   -0.43    1.34
  -6 -12   5    6.38    1.87
   6 -12  -5    6.74    1.50
  -5  12   5   20.58    1.67
  -5 -12   5   20.42    2.37
   5 -12  -5   18.71    2.02
  -4  12   5    5.47    1.11
   4 -12  -5    6.22    1.41
  -4 -12   5    5.65    1.65
   4  12  -5    6.97    1.13
  -3 -12   5    1.24    1.44
  -3  12   5    1.10    0.86
   3  12  -5    2.78    0.88
   3 -12  -5    2.65    1.23
  -2  12   5    9.81    1.21
   2 -12  -5   11.58    1.84
   2  12  -5   12.16    1.34
   1 -12  -5    9.80    1.76
  -1  12   5    9.61    1.26
   1  12  -5    8.00    1.19
   0 -12  -5   -0.41    1.38
   0  12  -5    0.82    0.80
  -1  12  -5    0.74    0.83
  -1 -12  -5   -0.82    1.32
  -2 -12  -5    0.85    1.53
  -2  12  -5   -0.33    0.72
  -3  12  -5   -0.50    0.72
  -3 -12  -5   -1.66    1.44
  -4  12  -5   -1.39    0.70
  -4 -12  -5   -0.32    1.40
  -5 -12  -5   -0.27    1.56
  -5  12  -5   -0.53    0.76
  -6 -12  -5   15.98    2.52
   5 -13  -5   27.70    2.51
  -5 -13   5   22.80    2.66
  -5  13   5   29.59    2.09
   4  13  -5    6.79    1.22
  -4  13   5    6.34    1.22
  -4 -13   5    3.93    1.81
   4 -13  -5    5.62    1.49
   3  13  -5    1.78    0.96
  -3  13   5    2.65    0.96
   3 -13  -5    3.44    1.42
  -2  13   5    5.16    1.07
   2  13  -5    5.62    1.15
   2 -13  -5    3.16    1.51
   1  13  -5    1.14    0.88
  -1  13   5    2.15    0.92
   1 -13  -5    2.30    1.42
   0 -13  -5   -0.03    1.30
   0  13  -5   -0.47    0.65
  -1  13  -5    1.53    0.94
  -1 -13  -5    2.27    1.70
  -2 -13  -5   28.97    2.85
  -2  13  -5   31.40    2.10
  -3  13  -5   68.92    3.16
  -3 -13  -5   65.46    4.20
  -4 -13  -5   16.98    2.62
  -4  13  -5   19.25    1.86
   3 -14  -5    1.21    1.41
  -3  14   5    0.82    0.93
   3  14  -5    0.20    0.83
   2  14  -5   -0.26    0.78
  -2  14   5   -0.15    0.87
   2 -14  -5   -0.25    1.24
   1  14  -5    4.24    1.13
   1 -14  -5    4.32    1.63
   0  14  -5   -0.09    0.87
   0 -14  -5   -0.01    1.50
  -1 -14  -5    1.08    1.58
  -1  14  -5    1.31    0.97
  -2  14  -5    0.64    1.00
  -2 -14  -5    1.50    1.67
 -12   0   6    9.99    1.56
 -12   0   6   11.11    1.71
 -11   0   6    0.67    0.90
 -11   0   6   -0.06    0.73
 -10   0   6    2.40    0.91
 -10   0   6    3.45    1.11
  -9   0   6   -1.46    0.57
  -9   0   6   -1.02    0.54
   8   0  -6  303.92    8.19
   7   0  -6    1.22    0.64
   6   0  -6   53.02    2.12
   6   0  -6   53.93    2.20
   5   0  -6    0.39    0.49
   5   0  -6    0.12    0.42
   4   0  -6  156.93    4.32
   4   0  -6  161.79    4.26
   3   0  -6   -0.17    0.26
   3   0  -6   -0.20    0.35
   2   0  -6  357.22    8.41
   2   0  -6  356.38    8.34
   1   0  -6    0.03    0.25
   1   0  -6    0.08    0.46
   0   0  -6 1002.89   22.19
   0   0  -6  995.53   22.36
  -1   0  -6    0.28    0.33
  -1   0  -6   -0.32    0.28
  -2   0  -6  778.72   17.03
  -2   0  -6  734.98   17.29
  -3   0  -6   -0.10    0.28
  -3   0  -6    0.07    0.37
  -4   0  -6   42.50    1.66
  -4   0  -6   46.71    2.00
  -5   0  -6    0.89    0.54
  -5   0  -6    0.21    0.40
  -6   0  -6    7.96    0.88
  -6   0  -6    7.31    1.03
  -7   0  -6   -0.33    0.67
  -7   0  -6   -0.58    0.53
  -8   0  -6   11.19    1.43
  -9   0  -6    0.34    0.78
 -10   0  -6    4.16    1.17
 -11   0  -6    1.17    0.95
 -12   1   6    7.41    1.38
 -12  -1   6    8.35    1.57
 -12   1   6    8.29    1.55
 -11   1   6    0.08    0.77
 -11  -1   6    1.34    1.00
 -11   1   6   -0.09    0.76
 -11  -1   6    0.48    0.78
 -10   1   6    1.06    0.79
 -10  -1   6   -0.24    0.67
 -10  -1   6    1.35    0.87
 -10   1   6    1.24    0.85
  -9  -1   6   31.55    2.01
   9  -1  -6   31.59    1.97
  -9  -1   6   27.32    2.02
  -8  -1   6   56.97    2.64
  -8  -1   6   58.37    2.80
   8  -1  -6   60.01    2.63
  -7  -1   6   -0.09    0.54
   7   1  -6   -0.24    0.56
   7  -1  -6    1.43    0.67
  -7  -1   6   -0.76    0.52
   6  -1  -6   17.23    1.15
   6   1  -6   16.42    1.19
   6   1  -6   15.77    1.18
   6  -1  -6   16.16    1.23
   5   1  -6  640.97   14.92
   5  -1  -6  630.01   14.97
   5   1  -6  621.63   14.69
   5  -1  -6  651.30   14.64
   4   1  -6   65.82    2.19
   4   1  -6   65.91    2.25
   4  -1  -6   65.23    2.13
   4  -1  -6   67.77    2.28
   3   1  -6  145.43    3.94
   3  -1  -6  150.53    3.90
   3  -1  -6  146.70    4.01
   3   1  -6  153.62    3.93
   2  -1  -6   34.71    1.36
   2   1  -6   34.37    1.21
   2  -1  -6   35.24    1.43
   2   1  -6   34.67    1.47
   1  -1  -6  804.00   18.13
   1  -1  -6  804.15   18.09
   1   1  -6  809.22   18.16
   1   1  -6  802.54   17.91
   0  -1  -6    1.34    0.45
   0   1  -6    4.68    0.64
   0  -1  -6    1.63    0.50
  -1  -1  -6    6.13    0.64
  -1   1  -6    6.62    0.70
  -1  -1  -6    7.11    0.64
  -2   1  -6   83.96    2.11
  -2   1  -6   77.17    2.60
  -2  -1  -6   81.26    2.48
  -2  -1  -6   83.22    2.62
  -3   1  -6  372.11    9.16
  -3  -1  -6  379.45    9.21
  -3  -1  -6  373.97    8.92
  -3   1  -6  371.15    8.65
  -4   1  -6   89.88    3.11
  -4  -1  -6   91.44    2.87
  -4  -1  -6   94.97    3.21
  -4   1  -6   95.23    2.70
  -5  -1  -6    0.44    0.44
  -5   1  -6    0.69    0.44
  -5  -1  -6    1.31    0.60
  -5   1  -6   -0.23    0.45
  -6  -1  -6   61.22    2.46
  -6   1  -6   63.33    2.73
  -6   1  -6   58.35    2.31
  -7   1  -6   15.15    1.45
  -7  -1  -6   14.35    1.30
  -8   1  -6    0.23    0.72
  -9   1  -6   12.74    1.53
 -10   1  -6   19.39    1.98
 -10  -1  -6   20.68    2.01
 -11  -1  -6   11.92    1.74
 -11   1  -6   12.77    1.81
 -12  -2   6   -0.15    0.97
 -12   2   6    0.16    0.86
 -12   2   6    1.19    0.95
 -11  -2   6    1.84    1.00
 -11   2   6    1.40    1.00
 -11   2   6    2.25    0.92
 -10  -2   6   48.04    2.78
  10  -2  -6   48.61    2.62
   9  -2  -6   46.86    2.44
  -9  -2   6   42.70    2.52
  -9  -2   6   46.29    2.44
   8  -2  -6  153.78    4.92
  -8  -2   6  159.51    4.91
  -8  -2   6  153.22    5.17
  -7  -2   6  125.10    4.29
   7  -2  -6  127.60    4.14
  -7  -2   6  127.57    4.08
   7   2  -6  126.35    3.97
   6  -2  -6  159.28    4.72
   6  -2  -6  160.84    4.38
   6   2  -6  154.61    4.54
  -6  -2   6  160.37    4.56
  -6  -2   6  159.00    4.85
  -5  -2   6   50.65    2.00
  -5  -2   6   48.98    2.08
   5  -2  -6   47.71    2.01
   5  -2  -6   49.60    1.82
  -5   2   6   49.82    1.26
   5   2  -6   49.94    1.98
   4   2  -6    1.98    0.54
  -4  -2   6    2.13    0.48
   4  -2  -6    2.17    0.48
  -4   2   6    1.71    0.22
  -4  -2   6    2.42    0.50
   4  -2  -6    2.43    0.57
  -3  -2   6    2.42    0.42
   3  -2  -6    2.07    0.37
   3   2  -6    3.35    0.61
   3  -2  -6    2.43    0.52
   3   2  -6    3.06    0.28
  -3  -2   6    2.42    0.42
   2   2  -6  215.35    4.46
   2   2  -6  206.50    5.22
  -2  -2   6  187.31    4.72
  -2  -2   6  211.25    5.11
   2  -2  -6  212.32    5.31
   1  -2  -6  394.74    9.15
  -1  -2   6  393.72    8.94
   1   2  -6  389.12    9.25
  -1  -2   6  395.83    8.34
   1  -2  -6  385.44    9.28
   0  -2  -6   32.43    1.49
   0  -2  -6   33.49    1.41
   0   2  -6   33.44    1.49
  -1   2  -6  319.65    7.77
  -1  -2  -6  316.84    7.80
  -1  -2  -6  314.63    7.67
  -2  -2  -6   -0.07    0.31
  -2  -2  -6    0.71    0.48
  -2   2  -6    0.03    0.40
  -3   2  -6   10.20    0.59
  -3  -2  -6   12.76    1.00
  -3  -2  -6   10.50    0.87
  -3   2  -6    9.17    0.86
  -4   2  -6   75.21    2.25
  -4  -2  -6   76.57    2.61
  -4   2  -6   74.19    2.70
  -4  -2  -6   75.16    2.77
  -5  -2  -6   57.35    2.30
  -5   2  -6   55.69    2.41
  -5   2  -6   57.06    2.04
  -6  -2  -6  116.24    3.83
  -6   2  -6  116.73    3.97
  -7  -2  -6  137.92    4.46
  -7   2  -6  133.62    4.57
  -8   2  -6   11.80    1.39
  -8  -2  -6   13.33    1.41
  -9   2  -6    2.63    0.95
 -10   2  -6    5.16    1.25
 -12  -3   6    2.76    1.22
 -12   3   6    2.11    1.09
 -12   3   6    2.33    1.04
 -11  -3   6    1.87    1.03
  11  -3  -6    0.60    0.93
 -10  -3   6   -0.36    0.78
  10  -3  -6   -0.22    0.79
   9  -3  -6    4.98    1.11
  -9  -3   6    6.16    1.19
  -8  -3   6   11.36    1.36
   8  -3  -6   11.55    1.30
  -7  -3   6    0.03    0.57
   7  -3  -6    1.49    0.76
   7   3  -6    0.39    0.66
  -6  -3   6    7.99    0.99
   6  -3  -6    8.18    0.98
   6   3  -6   10.13    1.00
   5  -3  -6    7.26    0.89
  -5   3   6    6.78    0.50
   5   3  -6    6.03    0.78
  -5  -3   6    6.49    0.82
   5  -3  -6    5.75    0.63
   4   3  -6   19.30    0.76
  -4   3   6   19.99    0.75
   4   3  -6   20.36    1.19
   4  -3  -6   19.56    0.99
   4  -3  -6   19.47    1.26
  -4  -3   6   19.38    1.16
   3   3  -6  169.18    4.52
   3   3  -6  173.78    3.80
   3  -3  -6  167.49    4.24
  -3   3   6  171.09    3.75
  -3  -3   6  171.44    4.55
   3  -3  -6  167.10    4.67
  -2  -3   6    1.10    0.33
   2   3  -6    0.62    0.26
   2  -3  -6    0.42    0.47
   2   3  -6    0.34    0.52
   2  -3  -6    0.49    0.44
   1  -3  -6   67.44    2.38
  -1  -3   6   70.10    1.94
   1   3  -6   67.08    2.30
   1  -3  -6   66.95    2.15
   1   3  -6   69.26    1.89
   0  -3  -6  638.90   14.71
   0   3  -6  616.69   14.42
  -1   3  -6    0.54    0.53
  -1  -3  -6   -0.01    0.31
  -1  -3  -6   -0.15    0.54
  -2   3  -6   30.33    1.45
  -2  -3  -6   29.79    1.40
  -2  -3  -6   26.36    1.57
  -3  -3  -6    2.66    0.59
  -3   3  -6    3.94    0.38
  -3   3  -6    3.23    0.63
  -3   3  -6    3.78    0.35
  -3  -3  -6    4.11    0.73
  -4  -3  -6   42.17    1.98
  -4   3  -6   45.97    2.00
  -4  -3  -6   43.38    1.95
  -5  -3  -6    1.33    0.66
  -5   3  -6    1.70    0.68
  -6  -3  -6    1.86    0.77
  -6   3  -6    1.49    0.76
  -7  -3  -6    1.74    0.82
  -7   3  -6    1.23    0.81
  -8   3  -6    6.32    1.15
  -8  -3  -6    6.35    1.18
  -9   3  -6    1.65    0.95
  -9  -3  -6    2.59    1.08
 -10   3  -6    8.45    1.42
  12  -4  -6   15.50    1.86
 -12  -4   6   11.79    1.86
  11  -4  -6   -0.91    0.74
 -11  -4   6   -1.01    0.76
 -10  -4   6    1.70    0.96
  10  -4  -6    1.85    0.95
   9  -4  -6    5.26    1.08
  -9  -4   6    5.33    1.18
  -8  -4   6  164.60    5.46
   8  -4  -6  157.42    5.20
   7   4  -6  222.59    6.10
   7  -4  -6  210.96    6.25
  -7  -4   6  210.94    6.43
  -6  -4   6   71.13    2.91
   6   4  -6   74.09    2.77
   6  -4  -6   74.25    2.89
   5  -4  -6    7.21    0.67
  -5   4   6    7.28    0.59
  -5  -4   6    7.21    0.87
   5  -4  -6    6.36    0.89
   5   4  -6    5.93    0.87
   4   4  -6    2.57    0.61
  -4  -4   6    3.49    0.59
   4  -4  -6    1.87    0.63
   4   4  -6    2.72    0.40
   4  -4  -6    2.86    0.47
  -4   4   6    3.05    0.42
   3  -4  -6  336.02    7.62
  -3  -4   6  320.17    8.07
  -3   4   6  324.59    7.01
   3  -4  -6  324.02    8.30
   3   4  -6  335.94    8.03
   3   4  -6  326.63    7.05
   2  -4  -6   38.92    1.39
  -2  -4   6   41.58    1.54
   2  -4  -6   39.01    1.82
   2   4  -6   36.18    1.63
   1   4  -6 2006.85   44.64
   1  -4  -6 2086.45   44.48
  -1  -4   6 2038.69   44.82
   1   4  -6 2039.13   40.76
   1  -4  -6 1974.43   45.34
   0  -4  -6 1153.11   24.97
   0  -4  -6 1095.82   25.63
   0   4  -6 1107.45   22.91
   0  -4   6 1116.94   24.98
   0   4  -6 1134.54   25.13
  -1  -4  -6   16.76    1.47
   1  -4   6   16.24    0.72
  -1   4  -6   18.66    1.26
  -2  -4  -6    4.74    0.61
  -2   4  -6    5.95    0.79
   2  -4   6    5.93    0.44
  -2  -4  -6    5.28    0.90
  -3  -4  -6   21.95    1.36
  -3  -4  -6   27.44    1.73
  -3   4  -6   26.07    1.43
  -4   4  -6   57.96    2.35
  -4  -4  -6   60.67    2.57
  -5  -4  -6    2.91    0.82
  -5   4  -6    2.69    0.75
  -6   4  -6    2.88    0.81
  -6  -4  -6    2.80    0.92
  -7   4  -6   15.73    1.49
  -7  -4  -6   15.86    1.60
  -8  -4  -6    1.49    0.99
  -8   4  -6    2.21    0.95
  -9  -4  -6    2.56    1.09
  -9   4  -6    2.78    0.97
 -10   4  -6    0.45    0.97
 -11  -5   6   31.32    2.56
  11  -5  -6   32.98    2.36
  10  -5  -6    1.19    0.89
 -10  -5   6    0.26    0.88
  -9  -5   6    2.12    1.00
   9  -5  -6    1.50    0.89
   8  -5  -6    8.09    1.21
  -8  -5   6    9.68    1.35
   7  -5  -6  132.79    4.54
  -7  -5   6  134.70    4.66
  -6  -5   6    0.09    0.62
   6   5  -6    0.20    0.61
   6  -5  -6    0.97    0.75
  -5  -5   6  100.09    3.44
   5  -5  -6   94.40    3.46
  -5   5   6   99.49    2.63
   5   5  -6  100.23    3.25
   4   5  -6   50.94    1.66
  -4   5   6   50.11    1.63
   4  -5  -6   50.88    1.61
   4  -5  -6   50.83    2.25
   4   5  -6   53.14    2.09
  -4  -5   6   48.85    2.08
   3  -5  -6    0.08    0.61
   3   5  -6   -0.17    0.14
   3  -5  -6    0.32    0.33
  -3   5   6   -0.13    0.30
  -3  -5   6   -0.13    0.37
   3   5  -6   -0.34    0.50
   2   5  -6  269.30    6.70
  -2  -5   6  265.88    6.73
   2   5  -6  274.93    6.09
  -2   5   6  266.81    6.01
   2  -5  -6  269.81    7.16
   2  -5  -6  270.91    6.29
   1   5  -6   40.14    1.71
   1  -5  -6   48.62    1.62
   1  -5  -6   45.21    2.14
   1   5  -6   42.37    1.57
  -1  -5   6   44.70    1.67
   0  -5  -6   73.91    2.89
   0  -5   6   73.22    2.35
   0   5  -6   77.26    2.56
   0   5  -6   73.39    2.25
   0  -5  -6   75.25    2.30
   1  -5   6    1.97    0.47
  -1  -5  -6    2.19    0.80
  -1  -5  -6    1.10    0.41
  -1   5  -6    1.88    0.71
  -1   5  -6    3.46    0.53
  -2   5  -6   28.80    1.58
   2  -5   6   28.61    1.07
  -2  -5  -6   23.56    1.29
  -2  -5  -6   29.47    1.90
  -2   5  -6   28.61    1.37
  -3   5  -6  388.04    9.52
  -3  -5  -6  394.62    9.57
  -3  -5  -6  372.20   10.03
  -4  -5  -6    1.51    0.85
  -4   5  -6    0.75    0.66
  -5  -5  -6    0.25    0.78
  -5   5  -6    0.48    0.63
  -6   5  -6   92.44    3.38
  -6  -5  -6   89.56    3.61
  -7  -5  -6    0.03    0.82
  -7   5  -6   -0.19    0.71
  -8  -5  -6   18.41    1.86
  -8   5  -6   21.73    1.76
  -9  -5  -6    8.08    1.53
 -10  -5  -6   -1.92    1.02
  11  -6  -6    0.22    0.93
 -11  -6   6   -0.41    0.91
  10  -6  -6   -0.18    0.79
 -10  -6   6    0.21    0.90
  -9  -6   6    0.06    0.86
   9  -6  -6   -0.05    0.82
  -8  -6   6   20.17    1.85
   8  -6  -6   21.94    1.85
   7  -6  -6   -0.46    0.71
  -7  -6   6   -0.13    0.68
   6   6  -6   11.00    1.18
   6  -6  -6    8.56    1.24
  -6  -6   6    8.84    1.15
  -5  -6   6    4.14    0.86
   5  -6  -6    3.69    0.90
   5   6  -6    4.44    0.87
  -5   6   6    5.89    0.66
   4   6  -6   15.55    1.23
  -4   6   6   15.99    0.98
   4  -6  -6   18.15    1.50
  -4  -6   6   17.28    1.27
  -3   6   6   25.15    1.19
   3  -6  -6   29.23    1.81
   3   6  -6   25.21    1.37
  -3  -6   6   28.74    1.53
   3   6  -6   25.26    1.21
   2  -6  -6  114.43    3.97
   2   6  -6  121.30    3.18
   2   6  -6  114.32    3.42
  -2   6   6  119.78    3.14
  -1  -6   6   77.13    2.66
   1  -6  -6   75.11    3.08
   1   6  -6   77.15    2.53
   1  -6  -6   75.74    2.23
   1   6  -6   77.82    2.38
   0   6  -6   32.63    1.58
   0   6  -6   29.83    1.37
   0  -6  -6   30.84    1.97
   0  -6  -6   32.40    1.36
   0  -6   6   31.63    1.57
  -1   6  -6  131.69    3.84
  -1  -6  -6  128.74    4.49
   1  -6   6  130.37    3.60
  -1  -6  -6  132.89    3.65
  -1   6  -6  128.55    3.57
  -2   6  -6    2.82    0.60
  -2  -6  -6    3.67    1.05
  -2  -6  -6    3.94    0.61
  -2   6  -6    4.39    0.86
  -3   6  -6   33.82    1.77
  -3  -6  -6   31.31    1.65
  -3   6  -6   33.44    1.65
  -3  -6  -6   32.50    2.17
  -4   6  -6  148.78    4.48
  -4  -6  -6  150.77    5.16
  -4   6  -6  144.58    4.24
  -5  -6  -6   23.20    1.91
  -5   6  -6   21.39    1.61
  -6  -6  -6   16.37    1.68
  -7  -6  -6    7.00    1.42
  -8  -6  -6    3.80    1.31
  -9  -6  -6   -0.90    1.05
 -11  -7   6    2.67    1.27
  11  -7  -6    2.58    1.14
 -10  -7   6   -0.50    0.89
  10  -7  -6    1.15    0.92
   9  -7  -6   -0.68    0.81
  -9  -7   6    1.43    0.98
   8  -7  -6    0.47    0.79
  -8  -7   6   -0.30    0.80
  -7  -7   6    3.45    1.04
   7  -7  -6    3.82    1.01
   6  -7  -6   78.80    3.36
   6   7  -6   80.85    3.04
  -6  -7   6   80.81    3.32
   5  -7  -6  297.27    8.33
  -5   7   6  298.59    6.98
  -5  -7   6  303.22    8.30
   5   7  -6  312.69    7.91
   4   7  -6   73.73    2.34
   4   7  -6   68.73    2.55
   4  -7  -6   71.28    3.04
  -4   7   6   70.72    2.28
  -4  -7   6   68.12    2.83
   3   7  -6  199.04    5.21
   3   7  -6  189.26    4.77
   3  -7  -6  189.16    5.78
  -3   7   6  186.48    4.72
  -3  -7   6  192.13    5.50
   2  -7  -6    7.02    1.16
   2   7  -6    7.06    0.83
   2   7  -6    4.60    0.67
  -2   7   6    5.79    0.70
  -1  -7   6   -0.26    0.61
   1   7  -6   -0.24    0.42
   1  -7  -6   -0.32    0.78
   1   7  -6    0.33    0.55
   0   7  -6   47.31    1.87
   0   7  -6   46.73    1.91
   0  -7   6   45.32    2.07
   0  -7  -6   43.31    2.46
  -1   7  -6   11.54    1.08
  -1  -7  -6    9.30    1.45
  -1   7  -6    9.23    0.88
  -2  -7  -6   72.75    2.47
  -2   7  -6   67.49    2.47
  -2   7  -6   67.78    2.57
  -2  -7  -6   68.09    3.26
  -3   7  -6  103.14    3.17
  -3  -7  -6   98.90    3.95
  -3  -7  -6   82.12    3.04
  -4  -7  -6   28.91    2.35
  -4   7  -6   28.15    1.61
  -4  -7  -6   28.18    1.74
  -5   7  -6   -0.10    0.56
  -5  -7  -6   -0.72    0.97
  -6  -7  -6    2.35    1.16
  -6   7  -6    3.53    0.88
  -7  -7  -6    2.70    1.22
  -7   7  -6    2.57    0.89
  -8  -7  -6   -2.23    1.00
  -8   7  -6    0.73    0.75
  -9  -7  -6    6.58    1.76
  -9   7  -6    5.70    1.17
  10  -8  -6   13.03    1.74
 -10  -8   6   11.20    1.72
  -9  -8   6    3.70    1.22
   9  -8  -6    5.19    1.21
  -8  -8   6    5.10    1.26
   8  -8  -6    3.04    1.08
  -7  -8   6   -0.86    0.68
   7  -8  -6    1.44    0.94
   6  -8  -6   65.85    3.16
  -6  -8   6   66.44    3.10
   5  -8  -6  110.57    4.18
  -5   8   6  109.89    3.32
   5   8  -6  119.39    3.39
  -5  -8   6  114.37    4.15
   5   8  -6  110.16    3.67
   4   8  -6  115.83    3.65
   4  -8  -6  113.13    4.22
   4   8  -6  116.17    3.39
  -4  -8   6  113.25    4.07
  -4   8   6  116.60    3.37
   3   8  -6   16.31    1.24
  -3  -8   6   15.88    1.46
  -3   8   6   13.80    1.14
   3   8  -6   16.22    1.18
   3  -8  -6   17.11    1.63
   2   8  -6   72.65    2.43
   2   8  -6   70.77    2.48
  -2   8   6   72.53    2.43
   2  -8  -6   70.57    3.18
  -2  -8   6   62.43    2.80
   1   8  -6   15.92    1.15
  -1  -8   6   12.41    1.30
  -1   8   6   15.63    1.11
   1  -8  -6   12.95    1.55
   1   8  -6   15.63    1.19
   0  -8   6   37.79    2.04
   0   8  -6   44.14    1.88
   0  -8  -6   41.03    2.52
  -1  -8  -6   28.90    2.28
  -1   8  -6   28.82    1.58
  -2   8  -6   20.26    1.40
  -2  -8  -6   14.52    1.78
  -3  -8  -6   28.19    2.32
  -3   8  -6   30.23    1.67
  -4  -8  -6   18.59    2.06
  -4   8  -6   20.10    1.51
  -5  -8  -6    1.12    1.13
  -5   8  -6    0.47    0.70
  -6   8  -6   17.06    1.51
  -6  -8  -6   14.18    2.01
  -7  -8  -6    9.17    1.82
  -7   8  -6    7.14    1.15
  -8  -8  -6    0.42    1.26
  -8   8  -6    0.74    0.85
  -9  -8  -6    0.03    1.28
   9  -9  -6    0.68    0.93
  -9  -9   6   -0.62    0.89
   8  -9  -6    3.17    1.15
  -8  -9   6    2.08    1.14
   7  -9  -6    6.79    1.26
  -7  -9   6    4.77    1.23
   6  -9  -6    0.55    0.82
  -6  -9   6   -1.15    0.77
  -5   9   6   52.64    2.16
   5   9  -6   50.31    2.14
   5  -9  -6   51.38    2.79
   5   9  -6   52.49    2.32
  -5  -9   6   48.46    2.73
  -4  -9   6    5.54    1.15
   4   9  -6    4.72    0.93
  -4   9   6    6.87    0.91
   4  -9  -6    7.21    1.34
   4   9  -6    5.21    0.83
   3   9  -6   10.09    1.04
  -3   9   6   10.83    1.03
   3  -9  -6   12.55    1.52
  -3  -9   6   10.65    1.35
   2  -9  -6   24.66    2.07
   2   9  -6   22.03    1.43
  -2   9   6   21.32    1.36
  -2  -9   6   21.50    1.87
  -1  -9   6   31.34    2.11
  -1   9   6   34.43    1.74
   1  -9  -6   29.61    2.29
   1   9  -6   34.41    1.76
   0   9  -6   -0.49    0.51
   0  -9  -6   -0.70    0.97
  -1  -9  -6    2.87    1.34
  -1   9  -6    1.46    0.64
  -2   9  -6   34.10    1.83
  -2  -9  -6   32.53    2.66
  -3   9  -6    0.96    0.66
  -3  -9  -6    1.62    1.22
  -4  -9  -6    7.14    1.57
  -4   9  -6    7.18    1.04
  -5   9  -6    1.48    0.77
  -5  -9  -6    2.97    1.38
  -6   9  -6   20.48    1.66
  -6  -9  -6   24.66    2.55
  -7  -9  -6   58.29    3.80
  -7   9  -6   53.34    2.68
  -8   9  -6    0.10    0.87
  -8  -9  -6   -1.49    1.31
   9 -10  -6    2.73    1.19
  -9 -10   6    0.18    1.20
  -8 -10   6    2.69    1.26
   8 -10  -6    1.86    1.09
  -7 -10   6    5.45    1.38
   7 -10  -6    5.30    1.27
   6 -10  -6   10.57    1.50
  -6 -10   6    7.60    1.46
   5  10  -6   16.62    1.32
   5 -10  -6   13.76    1.67
  -5 -10   6   14.65    1.78
  -5  10   6   14.27    1.28
  -4  10   6   -0.52    0.60
   4  10  -6    0.24    0.64
  -4 -10   6   -0.54    0.93
   4 -10  -6   -1.02    0.95
  -3 -10   6    7.35    1.44
  -3  10   6    7.66    1.03
   3 -10  -6    6.21    1.38
   3  10  -6    7.70    1.00
  -2 -10   6    7.49    1.35
  -2  10   6    5.04    0.92
   2 -10  -6    4.61    1.39
   2  10  -6    4.65    0.85
   1  10  -6  178.25    4.93
   1 -10  -6  171.17    5.96
  -1  10   6  166.02    4.77
   0 -10  -6   26.01    2.31
   0  10  -6   22.84    1.52
  -1  10  -6    7.98    1.02
  -1 -10  -6    5.76    1.56
  -2 -10  -6    2.19    1.33
  -2  10  -6    2.16    0.78
  -3 -10  -6    1.87    1.39
  -3  10  -6    1.18    0.76
  -4  10  -6   -0.52    0.60
  -4 -10  -6    0.63    1.30
  -5  10  -6   -0.53    0.68
  -5 -10  -6   -1.09    1.30
  -6 -10  -6    6.62    1.87
  -6  10  -6    4.93    1.12
  -7  10  -6   16.13    1.65
  -7 -10  -6   20.53    2.66
  -8 -11   6    8.93    1.89
   8 -11  -6    8.83    1.63
  -7 -11   6    1.15    1.26
   7 -11  -6    0.11    0.97
   6 -11  -6    2.98    1.21
  -6 -11   6    1.15    1.09
   5 -11  -6    4.54    1.29
  -5  11   6    4.50    0.97
  -5 -11   6    1.86    1.30
   4 -11  -6    5.00    1.32
  -4 -11   6    5.07    1.45
   4  11  -6    5.43    1.00
  -4  11   6    4.43    0.96
  -3 -11   6   -0.38    1.13
   3  11  -6    0.97    0.72
   3 -11  -6   -0.55    1.03
  -3  11   6   -0.43    0.59
   2 -11  -6    8.75    1.67
  -2  11   6    8.24    1.14
   2  11  -6    9.13    1.10
   1  11  -6   25.44    1.70
   1 -11  -6   26.30    2.39
   0 -11  -6   14.53    1.96
   0  11  -6   17.44    1.45
  -1 -11  -6    3.16    1.47
  -1  11  -6    0.63    0.72
  -2 -11  -6    0.43    1.38
  -2  11  -6    0.44    0.73
  -3 -11  -6    8.23    1.81
  -3  11  -6    5.50    1.07
  -4 -11  -6   -1.47    1.27
  -4  11  -6    0.70    0.77
  -5  11  -6    9.88    1.37
  -5 -11  -6   13.55    2.25
  -6 -11  -6    2.32    1.83
  -6  11  -6    1.90    1.05
   7 -12  -6   19.80    2.12
  -7 -12   6   15.30    2.31
   6 -12  -6   25.38    2.34
  -6 -12   6   25.29    2.68
   5 -12  -6   53.28    3.15
  -5 -12   6   42.97    3.28
  -5  12   6   51.74    2.52
  -4  12   6    1.77    0.90
  -4 -12   6    3.03    1.47
   4  12  -6    1.82    0.89
   4 -12  -6    4.31    1.36
   3  12  -6    1.93    0.83
   3 -12  -6    2.47    1.31
  -3  12   6    2.00    0.87
  -2  12   6    2.00    0.90
   2  12  -6    0.99    0.81
   2 -12  -6    2.60    1.32
   1 -12  -6   -0.92    1.19
   1  12  -6    0.34    0.75
   0 -12  -6    2.31    1.46
   0  12  -6    2.51    0.87
  -1 -12  -6    5.38    1.72
  -1  12  -6    4.18    0.98
  -2  12  -6    0.88    0.82
  -2 -12  -6    2.99    1.59
  -3  12  -6    5.35    1.10
  -3 -12  -6    6.39    1.83
  -4  12  -6    1.71    0.91
  -4 -12  -6   -0.62    1.59
  -5 -12  -6   -0.47    1.55
  -5  12  -6    0.83    0.87
   5 -13  -6    9.39    1.72
  -5 -13   6    4.76    1.85
  -5  13   6   10.43    1.42
   4  13  -6   15.47    1.55
   4 -13  -6   13.54    1.91
  -4  13   6   11.31    1.46
   3  13  -6   -0.69    0.77
   3 -13  -6    1.31    1.27
  -3  13   6   -0.18    0.83
   2  13  -6   17.68    1.60
   2 -13  -6   20.79    2.25
  -2  13   6   16.68    1.57
   1 -13  -6    0.63    1.33
   1  13  -6    0.86    0.83
   0 -13  -6   -0.35    1.35
   0  13  -6   -0.08    0.81
  -1 -13  -6    5.22    1.87
  -1  13  -6    6.21    1.19
  -2  13  -6    0.75    0.81
  -2 -13  -6   -1.75    1.30
  -3  13  -6   46.83    2.60
  -3 -13  -6   43.97    3.58
  -4  13  -6    1.27    1.04
  -4 -13  -6   -2.22    1.62
  -3  14   6    2.67    1.05
   3  14  -6    2.34    1.09
   3 -14  -6    1.66    1.44
   2  14  -6   -0.51    0.85
   2 -14  -6    0.05    1.31
   1  14  -6    0.87    0.90
   1 -14  -6    1.19    1.39
   0  14  -6    0.63    0.90
   0 -14  -6   -0.51    1.33
  -1 -14  -6    1.01    1.70
  -1  14  -6    1.79    1.04
 -12   0   7    0.44    0.91
 -12   0   7   -0.52    0.93
 -11   0   7    1.11    0.95
 -11   0   7    3.46    1.18
 -10   0   7    1.18    0.90
 -10   0   7   -0.05    0.71
  -9   0   7   -0.64    0.60
  -9   0   7   -0.50    0.67
   8   0  -7    1.53    0.77
   7   0  -7  239.62    6.43
   7   0  -7  241.29    6.66
   6   0  -7   -0.52    0.44
   6   0  -7   -0.32    0.55
   5   0  -7  600.47   14.02
   5   0  -7  605.60   14.25
   4   0  -7   -0.11    0.36
   4   0  -7   -0.04    0.42
   3   0  -7  167.25    4.35
   3   0  -7  164.35    4.38
   2   0  -7   -0.49    0.24
   2   0  -7    1.20    0.54
   1   0  -7  315.26    7.70
   1   0  -7  318.51    7.40
   0   0  -7    0.02    0.47
   0   0  -7    0.01    0.27
  -1   0  -7   20.94    0.97
  -1   0  -7   20.33    1.20
  -2   0  -7   -0.20    0.39
  -2   0  -7   -0.12    0.35
  -3   0  -7  218.31    5.90
  -3   0  -7  219.30    5.42
  -4   0  -7   -0.08    0.48
  -4   0  -7    0.24    0.35
  -5   0  -7  145.30    4.62
  -5   0  -7  149.84    4.17
  -6   0  -7   -0.04    0.60
  -7   0  -7    4.01    1.01
  -8   0  -7    0.09    0.68
  -9   0  -7    2.08    1.01
 -10   0  -7   -0.10    0.81
 -12   1   7    9.27    1.55
 -12  -1   7    5.16    1.42
 -12   1   7    8.31    1.64
 -11  -1   7   33.64    2.44
 -11   1   7   28.52    2.35
 -11   1   7   29.12    2.23
 -11  -1   7   30.10    2.27
  10  -1  -7    0.32    0.85
 -10  -1   7    0.77    0.75
 -10  -1   7    0.02    0.72
   9  -1  -7   -0.17    0.65
  -9  -1   7   -0.31    0.63
  -9  -1   7   -0.25    0.76
   8  -1  -7    1.04    0.74
  -8  -1   7    0.54    0.70
  -8  -1   7    0.87    0.74
   7   1  -7    0.96    0.64
   7  -1  -7    0.50    0.61
  -7  -1   7    0.23    0.57
   7  -1  -7   -0.54    0.57
   6   1  -7  114.37    3.52
   6   1  -7  110.18    3.58
   6  -1  -7  111.00    3.41
   6  -1  -7  108.82    3.62
   5   1  -7   11.35    0.97
   5  -1  -7   10.01    0.93
   5   1  -7   13.21    1.00
   5  -1  -7    9.87    0.87
   4  -1  -7   42.61    1.66
   4  -1  -7   40.16    1.70
   4   1  -7   40.96    1.64
   4   1  -7   43.13    1.74
   3  -1  -7  114.52    3.24
   3   1  -7  114.09    3.31
   3   1  -7  117.43    3.20
   3  -1  -7  114.85    3.31
   2   1  -7    2.83    0.38
   2   1  -7    2.35    0.59
   2  -1  -7    2.86    0.57
   2  -1  -7    3.85    0.49
   1  -1  -7  502.76   11.56
   1   1  -7  496.14   11.19
   1  -1  -7  487.70   11.43
   1   1  -7  496.26   11.61
   0  -1  -7    0.77    0.46
   0  -1  -7    0.54    0.42
   0   1  -7    1.32    0.55
  -1   1  -7  916.73   21.35
  -1  -1  -7  970.87   21.28
  -1  -1  -7  939.54   21.34
  -2  -1  -7  828.17   18.92
  -2   1  -7  844.26   18.56
  -2   1  -7  828.85   19.05
  -2  -1  -7  819.20   19.01
  -3  -1  -7  337.40    8.21
  -3  -1  -7  341.13    8.55
  -3   1  -7  338.73    7.87
  -3   1  -7  335.65    8.53
  -4  -1  -7   80.69    2.64
  -4   1  -7   81.58    2.95
  -4   1  -7   80.21    2.43
  -4  -1  -7   83.02    2.98
  -5  -1  -7   41.65    1.87
  -5   1  -7   41.52    2.07
  -5  -1  -7   41.57    2.11
  -6   1  -7    7.73    1.07
  -6  -1  -7    9.51    0.99
  -6  -1  -7    9.24    1.16
  -7  -1  -7   12.60    1.45
  -7   1  -7   12.32    1.39
  -8   1  -7   10.40    1.34
  -8  -1  -7    9.78    1.35
  -9  -1  -7    0.51    0.77
  -9   1  -7   -0.53    0.66
 -10  -1  -7    0.34    0.86
 -10   1  -7    0.88    0.90
 -12  -2   7   -0.02    0.95
 -12   2   7    0.53    0.92
 -12   2   7    0.43    1.07
 -11  -2   7    4.93    1.31
  11  -2  -7    5.26    1.19
 -10  -2   7    8.36    1.37
  10  -2  -7    6.21    1.25
 -10  -2   7    7.09    1.20
   9  -2  -7   -0.55    0.76
  -9  -2   7   -0.46    0.61
  -9  -2   7    0.36    0.81
  -8  -2   7   23.55    1.79
  -8  -2   7   18.59    1.60
   8  -2  -7   23.14    1.69
   7   2  -7   23.13    1.52
   7  -2  -7   22.97    1.38
  -7  -2   7   21.33    1.52
  -7  -2   7   25.56    1.72
   7  -2  -7   24.75    1.69
  -6  -2   7   49.81    2.27
   6  -2  -7   47.82    1.94
   6  -2  -7   46.65    2.13
  -6  -2   7   48.25    2.09
   6   2  -7   44.41    2.00
  -5  -2   7   55.45    2.26
  -5  -2   7   55.79    2.11
   5   2  -7   53.96    2.15
   5  -2  -7   52.86    2.18
   5  -2  -7   55.15    1.98
   4  -2  -7   20.77    1.26
   4   2  -7   20.95    1.22
  -4  -2   7   20.59    1.19
   4  -2  -7   20.52    1.13
  -4  -2   7   21.61    1.12
   4   2  -7   20.88    0.67
   3  -2  -7  230.62    5.78
  -3  -2   7  237.53    5.94
  -3  -2   7  233.06    5.52
   3  -2  -7  238.85    6.06
   3   2  -7  225.83    5.92
   3   2  -7  238.97    4.96
   2  -2  -7    0.25    0.44
   2  -2  -7    1.19    0.46
  -2  -2   7    0.23    0.27
  -2  -2   7    0.10    0.24
   2   2  -7   -0.66    0.51
   2   2  -7    0.48    0.21
  -1  -2   7   92.14    2.36
   1  -2  -7   88.30    2.73
  -1  -2   7   88.77    2.20
   1   2  -7   90.14    2.83
   1  -2  -7   89.06    2.74
   0   2  -7   63.24    2.31
   0  -2  -7   60.21    2.14
   0  -2  -7   64.93    2.20
  -1   2  -7  121.56    3.64
  -1  -2  -7  125.41    3.59
  -1  -2  -7  122.37    3.60
  -2  -2  -7  510.13   12.35
  -2  -2  -7  531.85   12.45
  -2   2  -7  527.05   12.46
  -3  -2  -7   27.95    1.48
  -3  -2  -7   27.88    1.50
  -3   2  -7   27.14    0.97
  -3   2  -7   27.58    1.52
  -4   2  -7    1.39    0.60
  -4  -2  -7    1.39    0.61
  -4  -2  -7    0.11    0.51
  -5  -2  -7  223.56    6.34
  -5  -2  -7  221.39    6.03
  -5   2  -7  214.30    6.22
  -6  -2  -7   39.95    2.20
  -6  -2  -7   40.22    2.02
  -6   2  -7   37.55    2.08
  -7  -2  -7   55.25    2.54
  -7   2  -7   52.56    2.67
  -7  -2  -7   51.67    2.68
  -8   2  -7   10.67    1.40
  -8  -2  -7   11.01    1.43
  -9   2  -7    4.05    1.10
  -9  -2  -7    3.60    1.16
 -10   2  -7    7.68    1.43
 -10  -2  -7    9.04    1.51
  12  -3  -7    2.30    1.15
 -12  -3   7    3.28    1.29
 -11  -3   7    4.11    1.27
  11  -3  -7    2.95    1.09
  10  -3  -7    6.58    1.24
 -10  -3   7    6.20    1.29
  -9  -3   7  128.24    4.80
   9  -3  -7  124.74    4.50
   8  -3  -7   15.68    1.48
  -8  -3   7   15.09    1.55
   7   3  -7   10.89    1.14
  -7  -3   7   11.04    1.18
  -7  -3   7   10.64    1.22
   7  -3  -7   11.24    1.24
   6  -3  -7   49.18    2.05
  -6  -3   7   63.40    2.46
   6  -3  -7   68.92    2.64
  -6  -3   7   66.69    2.66
   6   3  -7   64.36    2.45
   5  -3  -7    0.45    0.31
   5   3  -7   -0.23    0.56
  -5  -3   7    0.45    0.51
   5  -3  -7    0.35    0.51
  -5  -3   7   -0.29    0.35
   4   3  -7    0.99    0.28
   4  -3  -7    0.31    0.49
  -4   3   7    1.80    0.28
  -4  -3   7    0.62    0.38
  -4  -3   7    0.84    0.44
   4   3  -7    0.60    0.53
   4  -3  -7    0.56    0.42
  -3  -3   7    3.00    0.49
   3   3  -7    1.43    0.56
   3  -3  -7    0.78    0.51
   3  -3  -7    1.61    0.48
  -2  -3   7  428.12    9.97
   2  -3  -7  425.20    9.91
   2   3  -7  437.98    8.97
   2   3  -7  416.87   10.11
   2  -3  -7  422.85   10.32
  -1  -3   7 2269.85   48.30
   1  -3  -7 2137.21   48.73
   1   3  -7 2197.44   48.27
   1   3  -7 2163.93   43.91
   0   3  -7  609.27   14.28
   0  -3  -7  600.77   14.44
   0  -3  -7  634.70   14.19
  -1  -3  -7  143.88    4.24
  -1   3  -7  138.01    4.07
  -1  -3  -7  143.44    3.97
  -2   3  -7   42.28    1.85
  -2  -3  -7   38.79    1.74
  -2  -3  -7   41.82    1.95
  -3   3  -7   -0.69    0.49
  -3  -3  -7    0.03    0.59
  -3  -3  -7   -0.16    0.40
  -4  -3  -7    0.85    0.66
  -4  -3  -7   -0.52    0.43
  -4   3  -7    0.30    0.58
  -5  -3  -7    8.22    1.08
  -5   3  -7    6.86    1.01
  -5  -3  -7    9.72    1.12
  -6  -3  -7    8.02    1.15
  -6  -3  -7    8.01    1.10
  -6   3  -7    8.24    1.15
  -7   3  -7   35.17    2.18
  -7  -3  -7   34.07    2.11
  -7  -3  -7   32.33    2.12
  -8   3  -7    5.87    1.18
  -8  -3  -7    3.18    1.03
  -8  -3  -7    5.67    1.18
  -9  -3  -7    1.34    0.90
  -9   3  -7   -1.09    0.62
 -10   3  -7   10.30    1.63
 -10  -3  -7    9.79    1.57
  12  -4  -7    1.83    1.15
 -12  -4   7    1.03    1.13
 -11  -4   7    5.52    1.35
  11  -4  -7    5.12    1.25
 -10  -4   7   60.49    3.24
  10  -4  -7   56.84    2.95
  -9  -4   7   68.15    3.37
   9  -4  -7   67.30    3.16
  -8  -4   7   36.72    2.36
   8  -4  -7   34.85    2.20
  -7  -4   7    7.67    1.17
   7  -4  -7    8.84    1.19
   7   4  -7    3.55    0.96
   6  -4  -7   84.68    3.17
   6  -4  -7   81.77    2.64
   6   4  -7   81.17    2.99
  -6  -4   7   87.16    3.26
   5  -4  -7    0.27    0.45
   5   4  -7    0.80    0.61
   5  -4  -7    2.62    0.75
  -5  -4   7    0.95    0.52
   4   4  -7    4.41    0.46
  -4  -4   7    3.63    0.65
   4   4  -7    3.46    0.72
   4  -4  -7    4.21    0.57
  -4   4   7    3.46    0.40
   4  -4  -7    4.06    0.77
   3   4  -7  261.93    6.50
  -3  -4   7  221.81    6.37
   3   4  -7  266.54    5.65
   3  -4  -7  263.52    6.14
   3  -4  -7  259.11    6.78
   2   4  -7  337.68    8.42
   2  -4  -7  351.16    8.74
  -2  -4   7  349.59    8.29
   2  -4  -7  347.86    8.14
   1   4  -7 1082.40   22.32
   1   4  -7 1076.88   24.55
   1  -4  -7 1076.52   25.02
  -1  -4   7 1100.09   24.38
   1  -4  -7 1126.63   24.39
   0  -4   7   55.81    1.71
   0   4  -7   55.57    2.18
   0  -4  -7   60.13    2.06
   0  -4  -7   58.85    2.44
   0   4  -7   55.65    1.85
  -1   4  -7  110.50    3.44
  -1  -4  -7  111.20    3.25
  -1  -4  -7  103.50    3.63
  -2  -4  -7   77.12    2.62
  -2  -4  -7   75.11    2.95
  -2   4  -7   75.49    2.73
  -3  -4  -7   22.73    1.42
  -3   4  -7   23.62    1.53
  -3  -4  -7   25.65    1.75
  -4  -4  -7   17.58    1.39
  -4   4  -7   18.45    1.44
  -4  -4  -7   17.53    1.56
  -5  -4  -7  203.64    5.99
  -5  -4  -7  202.76    5.98
  -5   4  -7  199.54    5.85
  -6  -4  -7  268.89    7.50
  -6  -4  -7  259.04    7.50
  -6   4  -7  260.08    7.36
  -7  -4  -7   42.57    2.45
  -7  -4  -7   47.24    2.56
  -7   4  -7   46.76    2.49
  -8  -4  -7   21.50    1.92
  -8   4  -7   21.32    1.83
  -8  -4  -7   18.40    1.78
  -9   4  -7    1.14    0.95
  -9  -4  -7    3.84    1.16
 -10   4  -7   10.88    1.63
 -10  -4  -7   14.86    1.84
  11  -5  -7    0.89    1.02
 -11  -5   7    0.12    0.98
 -10  -5   7    0.19    0.76
  10  -5  -7    0.00    0.88
  -9  -5   7   83.79    3.81
   9  -5  -7   76.73    3.44
  -8  -5   7   60.60    3.02
   8  -5  -7   58.53    2.84
   7   5  -7   48.39    2.36
   7  -5  -7   52.35    2.56
  -7  -5   7   52.50    2.65
   6  -5  -7   19.65    1.59
  -6  -5   7   20.87    1.56
   6   5  -7   20.46    1.45
   5  -5  -7    1.27    0.69
  -5  -5   7    1.48    0.59
  -5   5   7    0.93    0.41
   5   5  -7    0.80    0.68
   4  -5  -7   35.61    1.34
  -4   5   7   36.67    1.31
   4  -5  -7   35.55    1.91
  -4  -5   7   35.19    1.70
   4   5  -7   34.84    1.31
   4   5  -7   33.14    1.66
   3   5  -7  174.11    4.72
  -3  -5   7  154.67    4.64
  -3   5   7  173.46    4.03
   3  -5  -7  175.71    4.24
   3  -5  -7  172.20    5.06
   2   5  -7  235.81    6.15
   2  -5  -7  239.24    5.78
   2  -5  -7  241.24    6.57
  -2  -5   7  243.08    6.08
   2   5  -7  237.24    5.49
   1   5  -7  424.10   10.37
  -1  -5   7  430.81   10.20
   1  -5  -7  450.63   10.94
   1   5  -7  426.46    9.44
   1  -5  -7  443.26   10.15
   0  -5   7   37.30    1.50
   0  -5  -7   37.66    1.59
   0  -5  -7   36.44    2.10
   0   5  -7   37.02    1.48
   0   5  -7   37.34    1.82
  -1   5  -7   34.73    1.48
  -1  -5  -7   32.08    1.49
  -1  -5  -7   30.25    1.95
  -1   5  -7   34.06    1.74
  -2  -5  -7    0.93    0.50
  -2   5  -7    0.45    0.71
  -2  -5  -7    0.54    0.80
  -3  -5  -7   83.32    2.88
  -3   5  -7   80.77    2.97
  -3  -5  -7   76.95    3.25
  -4   5  -7    8.02    1.07
  -4  -5  -7    7.78    0.98
  -4  -5  -7    6.05    1.20
  -5  -5  -7   46.16    2.32
  -5   5  -7   44.88    2.26
  -5  -5  -7   44.45    2.53
  -6  -5  -7   45.91    2.49
  -6   5  -7   45.82    2.32
  -6  -5  -7   41.69    2.48
  -7  -5  -7  228.75    7.07
  -7   5  -7  226.79    6.74
  -8  -5  -7   10.29    1.44
  -8   5  -7    7.44    1.30
  -8  -5  -7   10.58    1.61
  -9  -5  -7   16.96    1.84
  -9  -5  -7   11.33    1.78
 -10  -5  -7   30.42    2.54
  11  -6  -7   -0.20    0.95
 -11  -6   7   -0.61    0.91
 -10  -6   7    0.15    0.86
  10  -6  -7   -0.23    0.80
   9  -6  -7   14.60    1.62
  -9  -6   7   15.93    1.78
   8  -6  -7    5.09    1.09
  -8  -6   7    5.59    1.19
   7   6  -7   10.67    1.20
  -7  -6   7   13.10    1.45
   7  -6  -7   10.61    1.32
  -6  -6   7  105.44    3.86
   6  -6  -7  103.18    3.92
   6   6  -7  108.12    3.65
   5   6  -7   -0.42    0.64
  -5  -6   7   -0.61    0.54
   5  -6  -7   -0.21    0.75
  -5   6   7    0.46    0.45
   5   6  -7    0.51    0.44
  -4  -6   7   35.59    1.79
   4   6  -7   30.97    1.63
   4  -6  -7   29.81    1.90
   4   6  -7   28.13    1.29
  -4   6   7   35.73    1.40
  -3  -6   7   10.38    0.94
   3   6  -7    8.31    0.95
  -3   6   7    9.01    0.73
   3  -6  -7    6.61    1.05
   3   6  -7    9.50    0.79
   2   6  -7   38.63    1.54
   2  -6  -7   36.23    2.07
   2   6  -7   35.60    1.71
  -2  -6   7   36.76    1.66
  -1  -6   7    2.01    0.63
   1   6  -7    1.69    0.70
   1  -6  -7    1.57    0.59
   1  -6  -7    2.50    0.89
   1   6  -7    2.14    0.50
   0  -6   7   19.70    1.29
   0   6  -7   21.32    1.18
   0  -6  -7   20.21    1.84
   0   6  -7   24.28    1.51
   0  -6  -7   20.60    1.24
  -1   6  -7   10.05    1.09
  -1  -6  -7    8.83    0.82
  -1  -6  -7    9.18    1.30
  -1   6  -7    7.66    0.79
  -2   6  -7    6.77    1.09
  -2  -6  -7    7.84    0.82
  -2   6  -7    5.98    0.77
  -2  -6  -7    7.28    1.29
  -3  -6  -7   94.74    3.85
  -3  -6  -7   97.56    3.26
  -3   6  -7   95.55    3.38
  -3   6  -7   92.30    3.07
  -4  -6  -7  143.39    5.09
  -4  -6  -7  147.64    4.57
  -4   6  -7  138.79    4.47
  -5   6  -7    0.98    0.83
  -5  -6  -7   -0.39    0.66
  -5  -6  -7    1.36    0.97
  -6  -6  -7   33.03    2.44
  -6   6  -7   27.69    1.93
  -6  -6  -7   31.30    2.03
  -7  -6  -7   17.84    1.69
  -7  -6  -7   12.98    1.77
  -8  -6  -7    2.44    0.99
  -8  -6  -7    0.63    1.18
  -9  -6  -7    3.13    1.49
  -9  -6  -7    3.68    1.23
  11  -7  -7    0.46    1.01
 -11  -7   7    2.62    1.22
  10  -7  -7    1.43    0.98
 -10  -7   7    0.63    0.97
  -9  -7   7   23.38    2.11
   9  -7  -7   24.10    2.09
   8  -7  -7   18.79    1.80
  -8  -7   7   16.29    1.79
   7   7  -7    3.05    0.87
  -7  -7   7    3.67    1.08
   7  -7  -7    4.56    1.13
  -6  -7   7   10.07    1.23
   6  -7  -7    8.32    1.26
   6   7  -7    7.79    1.13
  -5   7   7  419.36    9.01
   5   7  -7  344.58    8.86
   5   7  -7  419.71   10.15
  -5  -7   7  417.03   10.54
   5  -7  -7  424.08   10.75
  -4   7   7  158.28    4.12
  -4  -7   7  167.23    5.01
   4   7  -7  165.35    4.74
   4  -7  -7  157.52    5.19
   4   7  -7  160.83    4.18
  -3  -7   7   49.19    2.20
  -3   7   7   47.89    1.80
   3  -7  -7   50.93    2.55
   3   7  -7   49.48    1.87
   3   7  -7   46.58    2.05
  -2   7   7   37.59    1.61
   2   7  -7   39.04    1.81
   2   7  -7   38.71    1.67
   2  -7  -7   48.10    2.45
  -2  -7   7   39.89    1.95
   1   7  -7   64.51    2.21
  -1  -7   7   64.42    2.52
   1   7  -7   62.73    2.34
   1  -7  -7   60.72    2.90
   0  -7  -7    4.69    1.13
   0   7  -7    3.68    0.89
   0   7  -7    4.25    0.71
  -1   7  -7   -1.64    0.68
  -1   7  -7    0.06    0.45
  -1  -7  -7   -0.65    0.98
  -2   7  -7   43.57    2.08
  -2  -7  -7   43.73    1.91
  -2  -7  -7   40.55    2.61
  -2   7  -7   41.04    1.92
  -3   7  -7  163.93    4.62
  -3  -7  -7  160.18    5.58
  -4   7  -7   84.48    3.04
  -4  -7  -7   89.88    3.96
  -4  -7  -7   82.09    3.19
  -5   7  -7   20.51    1.55
  -5  -7  -7   22.25    1.66
  -5  -7  -7   16.96    1.95
  -6   7  -7   17.69    1.50
  -6  -7  -7   16.30    1.55
  -6  -7  -7   14.34    1.85
  -7  -7  -7    2.33    1.32
  -7   7  -7    2.51    0.91
  -7  -7  -7    3.09    1.03
  -8  -7  -7   -0.21    0.78
  -8  -7  -7   -0.16    1.06
  -8   7  -7    0.59    0.76
  -9  -7  -7    7.84    1.86
  -9  -7  -7    7.92    1.50
  -9   7  -7    6.66    1.26
 -10  -8   7   -0.84    0.89
  10  -8  -7    0.66    1.02
   9  -8  -7    1.11    0.97
  -9  -8   7    0.45    0.98
  -8  -8   7    0.98    0.90
   8  -8  -7   -0.11    0.83
  -7  -8   7   13.07    1.51
   7  -8  -7   12.70    1.53
   6  -8  -7    0.05    0.78
   6   8  -7    0.56    0.74
  -6  -8   7   -0.02    0.77
   5  -8  -7   32.98    2.24
  -5  -8   7   31.13    2.07
   5   8  -7   30.28    1.55
   5   8  -7   31.30    1.84
  -5   8   7   29.71    1.54
   4   8  -7   56.98    2.34
  -4   8   7   58.52    2.15
   4  -8  -7   59.88    2.91
  -4  -8   7   56.14    2.65
   4   8  -7   59.89    2.19
   3   8  -7    5.57    0.78
   3   8  -7    5.69    0.91
  -3   8   7    3.20    0.69
   3  -8  -7    6.05    1.20
  -3  -8   7    4.90    1.01
  -2  -8   7    8.29    1.14
   2  -8  -7    7.31    1.37
  -2   8   7    6.44    0.81
   2   8  -7    6.83    0.86
   2   8  -7    6.47    0.90
   1  -8  -7   10.61    1.54
  -1  -8   7    9.23    1.17
   1   8  -7   10.67    1.01
   1   8  -7   10.61    1.00
   0   8  -7    2.86    0.71
   0  -8  -7    0.66    1.04
  -1  -8  -7   44.15    2.76
  -1   8  -7   46.97    2.01
  -2  -8  -7   22.37    2.10
  -2   8  -7   25.31    1.58
  -3  -8  -7    4.74    1.39
  -3   8  -7    3.73    0.81
  -4  -8  -7   28.45    2.40
  -4   8  -7   30.71    1.84
  -5   8  -7   36.25    2.00
  -5  -8  -7   32.54    2.61
  -5  -8  -7   34.71    2.08
  -6   8  -7   25.69    1.78
  -6  -8  -7   27.56    1.98
  -6  -8  -7   29.08    2.55
  -7   8  -7    3.78    1.05
  -7  -8  -7    3.61    1.54
  -7  -8  -7    5.84    1.21
  -8   8  -7    5.19    1.17
  -8  -8  -7    6.81    1.40
  -8  -8  -7    3.36    1.57
   9  -9  -7   20.60    2.08
  -9  -9   7   19.56    2.19
   8  -9  -7   21.12    2.05
  -8  -9   7   17.68    1.92
  -7  -9   7    0.63    0.98
   7  -9  -7   -0.25    0.76
  -6  -9   7   31.12    2.20
   6  -9  -7   30.17    2.27
   6   9  -7   26.62    1.82
   5   9  -7   17.83    1.48
  -5  -9   7   17.88    1.72
   5  -9  -7   18.41    1.79
   5   9  -7   19.74    1.35
  -5   9   7   17.34    1.31
   4   9  -7    0.45    0.61
  -4  -9   7   -0.17    0.78
   4   9  -7    0.37    0.64
   4  -9  -7    0.09    0.88
  -4   9   7   -1.08    0.51
  -3  -9   7   -0.21    0.82
  -3   9   7    0.49    0.59
   3   9  -7   -0.11    0.54
   3  -9  -7   -2.19    0.80
   2  -9  -7   45.89    2.65
   2   9  -7   39.26    1.88
  -2  -9   7   32.67    2.14
  -2   9   7   42.48    1.91
   1  -9  -7   29.35    2.26
   1   9  -7   27.89    1.63
   0  -9  -7   36.25    2.55
   0   9  -7   39.30    1.92
  -1  -9  -7   31.28    2.46
  -1   9  -7   29.55    1.67
  -2  -9  -7    0.91    1.21
  -2   9  -7    0.14    0.59
  -3   9  -7   11.55    1.23
  -3  -9  -7   12.17    1.87
  -4   9  -7    0.36    0.65
  -4  -9  -7    1.66    1.27
  -5   9  -7   -0.03    0.70
  -5  -9  -7   -0.37    1.26
  -6   9  -7   20.92    1.75
  -6  -9  -7   19.68    2.43
  -7   9  -7   10.76    1.43
  -7  -9  -7   11.02    2.16
  -8   9  -7   -0.68    0.74
  -8  -9  -7    0.78    1.53
  -9 -10   7    7.60    1.67
   9 -10  -7   13.52    1.84
  -8 -10   7    2.18    1.34
   8 -10  -7    3.50    1.27
  -7 -10   7    5.99    1.42
   7 -10  -7    8.46    1.48
  -6 -10   7    1.56    1.15
   6 -10  -7    1.91    1.03
   5 -10  -7    5.98    1.32
  -5  10   7    3.51    0.84
   5  10  -7    3.58    0.82
  -5 -10   7    3.56    1.25
   4  10  -7   20.47    1.48
   4 -10  -7   21.40    2.03
  -4  10   7   21.16    1.47
  -4 -10   7   18.72    1.89
   3  10  -7   42.74    2.04
   3 -10  -7   38.28    2.57
  -3  10   7   44.48    2.06
  -3 -10   7   44.63    2.68
  -2  10   7   37.09    1.86
   2 -10  -7   35.70    2.53
   2  10  -7   38.16    1.94
   1  10  -7   63.04    2.52
   1 -10  -7   61.56    3.40
   0 -10  -7   27.66    2.40
   0  10  -7   32.14    1.77
  -1 -10  -7    1.83    1.31
  -1  10  -7    2.23    0.74
  -2  10  -7    1.31    0.75
  -2 -10  -7   -0.68    1.18
  -3 -10  -7    6.71    1.79
  -3  10  -7    7.42    1.08
  -4  10  -7   23.48    1.71
  -4 -10  -7   23.07    2.50
  -5 -10  -7   -0.10    1.30
  -5  10  -7   -0.18    0.70
  -6 -10  -7    0.47    1.39
  -6  10  -7    0.41    0.90
  -7  10  -7   25.46    2.08
  -7 -10  -7   21.56    2.77
  -8 -11   7   12.43    2.03
   8 -11  -7   11.82    1.82
   7 -11  -7   -0.60    1.00
  -7 -11   7   -2.08    1.00
   6 -11  -7    0.58    1.03
  -6 -11   7   -0.16    1.01
   5 -11  -7   -0.76    0.92
  -5 -11   7    0.72    1.18
   5  11  -7    0.61    0.72
   4  11  -7    0.66    0.72
  -4 -11   7   -0.85    1.09
  -4  11   7   -0.46    0.67
   4 -11  -7   -0.39    0.96
   3 -11  -7   -1.35    1.00
   3  11  -7   -0.86    0.57
  -3  11   7   -0.63    0.57
   2  11  -7   26.86    1.75
   2 -11  -7   25.74    2.34
  -2  11   7   28.36    1.71
   1 -11  -7    7.07    1.66
   1  11  -7    8.73    1.09
   0  11  -7   29.17    1.79
   0 -11  -7   28.54    2.52
  -1  11  -7    0.31    0.70
  -1 -11  -7    0.80    1.27
  -2  11  -7   15.65    1.46
  -2 -11  -7   14.24    2.10
  -3 -11  -7    0.87    1.39
  -3  11  -7    0.54    0.79
  -4  11  -7    1.03    0.88
  -4 -11  -7   -1.09    1.30
  -5 -11  -7   -0.12    1.63
  -5  11  -7    0.57    0.88
  -6  11  -7   17.28    1.78
  -6 -11  -7   14.27    2.45
   7 -12  -7    2.41    1.29
  -7 -12   7    4.73    1.66
   6 -12  -7    1.37    1.12
  -6 -12   7    0.38    1.26
   5  12  -7    3.70    1.01
   5 -12  -7    4.01    1.38
  -5 -12   7    0.76    1.42
   4 -12  -7   11.37    1.81
  -4  12   7    8.14    1.20
   4  12  -7   11.08    1.33
   3 -12  -7    0.91    1.12
  -3  12   7   -1.02    0.73
   3  12  -7    0.01    0.74
   2 -12  -7   10.60    1.80
   2  12  -7   13.20    1.40
   1 -12  -7    1.18    1.31
   1  12  -7    2.06    0.85
   0 -12  -7    0.71    1.29
   0  12  -7    1.38    0.77
  -1 -12  -7    0.15    1.47
  -1  12  -7    3.93    1.01
  -2 -12  -7    1.25    1.42
  -2  12  -7    0.36    0.81
  -3 -12  -7   -0.13    1.41
  -3  12  -7    0.65    0.79
  -4  12  -7    5.16    1.20
  -4 -12  -7    4.02    1.96
  -5  12  -7    1.97    1.12
  -5 -12  -7    0.21    1.70
   5 -13  -7    5.29    1.53
  -4  13   7    5.73    1.23
   4  13  -7    4.18    1.09
   4 -13  -7    6.55    1.59
   3  13  -7    1.74    0.95
  -3  13   7    0.26    0.84
   3 -13  -7    2.04    1.41
   2  13  -7   16.12    1.61
   2 -13  -7   15.51    2.05
   1 -13  -7   14.13    2.18
   1  13  -7   15.23    1.58
   0 -13  -7   -1.89    1.15
   0  13  -7    0.20    0.83
  -1  13  -7   -1.06    0.69
  -1 -13  -7   -1.58    1.50
  -2 -13  -7    0.56    1.64
  -2  13  -7   -1.24    0.74
  -3 -13  -7    1.68    1.81
  -3  13  -7    2.99    1.07
   2 -14  -7    0.25    1.37
   2  14  -7    0.22    0.88
   1  14  -7    4.36    1.22
   1 -14  -7    1.98    1.53
   0  14  -7    7.10    1.27
   0 -14  -7    9.54    2.15
  -1 -14  -7    1.07    1.63
 -12   0   8    6.82    1.44
 -12   0   8    4.07    1.31
 -11   0   8   -1.14    0.64
 -11   0   8   -0.47    0.76
 -10   0   8   16.87    1.78
 -10   0   8   19.27    1.74
   9   0  -8   -0.77    0.62
   8   0  -8  364.22    9.75
   8   0  -8  376.71    9.49
   7   0  -8    0.81    0.63
   7   0  -8    0.72    0.69
   6   0  -8  244.81    6.42
   6   0  -8  243.43    6.59
   5   0  -8    0.19    0.50
   5   0  -8   -0.20    0.51
   4   0  -8  372.83    9.08
   4   0  -8  380.69    9.17
   3   0  -8    0.57    0.54
   3   0  -8    0.25    0.33
   2   0  -8    2.22    0.44
   2   0  -8    3.50    0.68
   1   0  -8   -0.12    0.27
   1   0  -8    0.16    0.59
   0   0  -8   60.78    2.26
   0   0  -8   60.14    1.77
  -1   0  -8    0.09    0.48
  -1   0  -8   -0.25    0.37
  -2   0  -8   16.74    1.21
  -2   0  -8   14.64    0.99
  -3   0  -8   -0.46    0.41
  -3   0  -8   -0.37    0.37
  -4   0  -8    0.94    0.45
  -4   0  -8    0.63    0.55
  -5   0  -8   -0.51    0.50
  -6   0  -8   54.51    2.65
  -7   0  -8   -0.44    0.59
  -8   0  -8    2.31    0.96
  -9   0  -8   -0.46    0.75
 -10   0  -8   10.47    1.67
 -12   1   8   16.30    1.99
 -12   1   8   11.58    1.71
 -12  -1   8   12.72    1.68
 -12  -1   8   17.36    2.09
 -11   1   8    0.15    0.83
 -11  -1   8    0.36    0.78
 -11  -1   8    1.14    0.91
 -11   1   8    0.24    0.87
 -10  -1   8    0.94    0.81
  10  -1  -8    1.07    0.89
 -10  -1   8    1.16    0.93
  -9  -1   8   -0.31    0.68
   9  -1  -8    0.53    0.69
  -9  -1   8    0.16    0.73
  -8  -1   8   12.70    1.33
   8   1  -8   13.99    1.29
  -8  -1   8   12.68    1.46
   8  -1  -8   13.66    1.40
   8  -1  -8   14.15    1.26
   7  -1  -8    6.06    0.98
   7   1  -8    6.21    0.96
   7  -1  -8    4.36    0.87
   7   1  -8    4.15    0.90
   6   1  -8   61.07    2.42
   6   1  -8   59.86    2.38
   6  -1  -8   55.96    2.42
   6  -1  -8   61.16    2.30
   5   1  -8  151.07    4.27
   5  -1  -8  143.85    4.29
   5   1  -8  141.22    4.19
   5  -1  -8  149.24    4.15
   4   1  -8  131.30    3.83
   4  -1  -8  131.23    3.72
   4  -1  -8  133.15    3.86
   4   1  -8  132.61    3.75
   3   1  -8  328.09    6.39
   3   1  -8  301.66    7.46
   3   1  -8  308.83    7.62
   3  -1  -8  294.71    7.49
   3  -1  -8  308.94    7.63
   2  -1  -8  419.62    9.94
   2   1  -8  424.57   10.07
   2  -1  -8  420.61    9.99
   2   1  -8  417.39    9.74
   1   1  -8  149.68    4.11
   1  -1  -8  141.97    4.02
   1  -1  -8  139.36    3.78
   1   1  -8  139.71    3.51
   0   1  -8  162.23    4.56
   0   1  -8  159.82    3.77
   0  -1  -8  160.35    4.17
   0  -1  -8  160.61    4.48
  -1  -1  -8  233.68    6.11
  -1  -1  -8  235.46    5.81
  -1   1  -8  225.27    6.12
  -2  -1  -8   16.56    1.20
  -2   1  -8   18.50    1.34
  -2   1  -8   19.52    0.89
  -2  -1  -8   17.93    1.20
  -3  -1  -8    4.06    0.74
  -3   1  -8    4.24    0.49
  -3  -1  -8    4.75    0.71
  -3   1  -8    3.66    0.73
  -4   1  -8    0.11    0.57
  -4  -1  -8    0.15    0.51
  -4  -1  -8    0.69    0.53
  -5  -1  -8   11.03    1.22
  -5  -1  -8    9.36    0.95
  -5   1  -8    8.61    1.10
  -6  -1  -8    2.19    0.81
  -6   1  -8    3.64    0.89
  -7  -1  -8   18.83    1.65
  -7   1  -8   19.52    1.67
  -8  -1  -8    0.13    0.74
  -8   1  -8   -0.32    0.71
  -9  -1  -8    0.56    0.76
  -9   1  -8   -1.01    0.63
 -10   1  -8    3.43    1.24
 -10  -1  -8    4.99    1.33
 -12   2   8    4.19    1.31
 -12  -2   8    4.04    1.34
 -12   2   8    4.47    1.37
  11  -2  -8    4.10    1.16
 -11  -2   8    4.30    1.23
 -10  -2   8   -0.95    0.74
 -10  -2   8    0.75    0.77
  10  -2  -8   -0.61    0.76
   9  -2  -8    4.20    1.06
  -9  -2   8    4.63    1.12
  -9  -2   8    4.58    1.06
   8  -2  -8   47.26    2.40
   8   2  -8   45.21    2.29
  -8  -2   8   45.10    2.50
  -8  -2   8   47.07    2.38
   7  -2  -8  109.42    3.50
   7   2  -8  106.11    3.65
  -7  -2   8  107.70    3.69
  -7  -2   8  107.84    3.93
   7  -2  -8  111.22    3.84
   6   2  -8   -0.46    0.55
  -6  -2   8   -0.62    0.37
   6  -2  -8    0.27    0.53
   6  -2  -8   -0.68    0.45
  -6  -2   8    0.74    0.54
   5   2  -8   22.23    1.42
  -5  -2   8   20.26    1.35
   5  -2  -8   21.12    1.26
   5  -2  -8   22.26    1.45
  -5  -2   8   22.66    1.32
  -4  -2   8   82.92    2.55
   4  -2  -8   80.75    2.55
   4  -2  -8   78.78    2.76
  -4  -2   8   81.79    2.71
   4   2  -8   79.63    2.70
   4   2  -8   81.60    1.87
   3  -2  -8   26.53    1.43
   3   2  -8   27.30    0.88
   3  -2  -8   25.67    1.32
   3   2  -8   24.38    1.39
   2  -2  -8   77.23    2.50
   2  -2  -8   73.50    2.48
   2   2  -8   76.43    2.59
  -2  -2   8   75.06    2.09
   2   2  -8   75.37    1.95
  -1  -2   8    0.57    0.22
   1   2  -8    0.28    0.60
   1  -2  -8    0.36    0.58
   1  -2  -8   -0.34    0.45
  -1  -2   8    0.13    0.22
   0  -2  -8    2.55    0.61
   0  -2  -8    1.75    0.60
   0   2  -8    1.99    0.70
  -1   2  -8    0.75    0.63
  -1  -2  -8    1.01    0.50
  -1  -2  -8    1.20    0.62
  -2   2  -8   42.03    1.95
  -2  -2  -8   44.58    1.94
  -2  -2  -8   44.85    2.00
  -3  -2  -8  215.63    5.91
  -3  -2  -8  214.54    5.82
  -3   2  -8  208.37    5.92
  -4  -2  -8    3.54    0.74
  -4  -2  -8    1.77    0.70
  -4   2  -8    3.08    0.79
  -5  -2  -8   13.17    1.18
  -5   2  -8   13.15    1.32
  -5  -2  -8   12.62    1.31
  -6  -2  -8  104.65    3.67
  -6   2  -8  107.75    3.89
  -6  -2  -8  102.72    3.89
  -7  -2  -8   13.51    1.51
  -7   2  -8   14.23    1.48
  -8  -2  -8   10.25    1.45
  -8   2  -8   13.92    1.60
  -9   2  -8    6.17    1.29
  -9  -2  -8    5.98    1.28
 -10  -2  -8   15.37    1.85
 -10   2  -8   14.51    1.86
 -12  -3   8   21.30    2.31
  12  -3  -8   24.99    2.18
  11  -3  -8   17.84    1.79
 -11  -3   8   19.43    2.07
  10  -3  -8    3.00    1.04
 -10  -3   8    3.06    1.09
  -9  -3   8   62.53    3.14
   9  -3  -8   63.01    2.98
   8   3  -8  142.82    4.55
   8  -3  -8  139.47    4.70
  -8  -3   8  136.42    4.86
  -8  -3   8  136.57    4.55
  -7  -3   8   70.25    3.04
   7  -3  -8   66.94    2.52
  -7  -3   8   69.28    2.81
   7  -3  -8   70.31    2.91
   7   3  -8   73.83    2.83
   6  -3  -8    0.61    0.66
   6   3  -8   -0.18    0.62
  -6  -3   8    1.12    0.57
   6  -3  -8    0.37    0.53
  -6  -3   8    0.42    0.57
  -5  -3   8  139.21    4.24
   5   3  -8  134.06    4.09
   5  -3  -8  139.88    4.30
  -5  -3   8  137.11    3.98
  -4  -3   8   46.26    1.89
   4   3  -8   45.83    1.31
   4  -3  -8   44.01    2.00
   4   3  -8   42.94    1.91
  -4  -3   8   46.16    1.79
  -3  -3   8    9.68    0.75
   3  -3  -8   13.06    0.89
   2  -3  -8  456.02   10.95
   2   3  -8  449.71    9.53
  -2  -3   8  458.02   10.55
   2   3  -8  447.12   10.81
  -1  -3   8  120.67    2.96
   1  -3  -8  104.44    3.34
   1  -3  -8  117.96    3.58
   1   3  -8  116.85    3.59
   0  -3  -8 2139.36   46.76
   0   3  -8 2080.41   46.87
   0  -3  -8 2136.19   47.28
  -1   3  -8   63.12    2.47
  -1  -3  -8   65.08    2.35
  -1  -3  -8   64.96    2.54
  -2   3  -8   37.03    1.88
  -2  -3  -8   36.38    1.72
  -2  -3  -8   35.03    1.91
  -3   3  -8    2.28    0.70
  -3  -3  -8    2.01    0.76
  -3  -3  -8    2.96    0.68
  -4   3  -8    9.44    1.14
  -4  -3  -8    8.03    1.10
  -4  -3  -8    8.72    1.03
  -5  -3  -8    8.91    1.16
  -5   3  -8    9.27    1.13
  -5  -3  -8    9.43    1.17
  -6  -3  -8   92.61    3.43
  -6   3  -8   82.93    3.39
  -6  -3  -8   84.18    3.51
  -7  -3  -8   -0.29    0.67
  -7   3  -8    0.07    0.77
  -7  -3  -8   -0.33    0.79
  -8   3  -8   20.17    1.83
  -8  -3  -8   16.25    1.76
  -9  -3  -8    6.63    1.34
  -9   3  -8    5.12    1.26
 -10  -3  -8    0.95    1.00
 -10   3  -8   -0.42    0.87
  12  -4  -8    0.76    1.05
 -12  -4   8    0.55    1.08
  11  -4  -8   -0.11    0.88
 -11  -4   8    0.00    0.89
 -10  -4   8    0.27    0.85
  10  -4  -8   -0.42    0.77
   9  -4  -8  104.16    4.09
  -9  -4   8  105.31    4.36
   8  -4  -8    0.83    0.76
   8   4  -8   -0.46    0.76
  -8  -4   8   -0.15    0.78
   7  -4  -8   36.81    1.72
   7  -4  -8   39.96    2.17
   7   4  -8   37.94    2.02
  -7  -4   8   38.83    2.20
   6  -4  -8    2.99    0.65
   6  -4  -8    3.59    0.85
  -6  -4   8    3.13    0.78
   6   4  -8    2.73    0.84
  -5  -4   8   16.85    1.29
   5  -4  -8   16.17    1.05
   5  -4  -8   15.32    1.33
   5   4  -8   15.33    1.33
   4  -4  -8   13.85    1.21
   4  -4  -8   12.04    0.91
   4   4  -8   11.45    0.74
   4   4  -8   13.38    1.13
  -4  -4   8   11.84    1.03
   3  -4  -8   18.24    1.11
  -3  -4   8   17.58    1.08
   3  -4  -8   19.88    1.49
   3   4  -8   16.13    1.30
   3   4  -8   19.11    0.93
   2   4  -8  722.29   16.69
   2  -4  -8  717.31   16.40
   2  -4  -8  714.61   17.01
  -2  -4   8  736.85   16.50
   1  -4  -8  932.07   21.57
   1   4  -8  915.63   21.20
   1   4  -8  922.45   19.18
   1  -4  -8  957.15   21.04
  -1  -4   8  927.98   20.82
   0   4  -8  225.44    5.40
   0  -4   8  226.35    5.36
   0   4  -8  225.62    6.08
   0  -4  -8  234.78    6.32
  -1  -4  -8    0.83    0.52
  -1   4  -8    0.80    0.75
  -1  -4  -8    1.92    0.83
  -2  -4  -8    0.52    0.73
  -2   4  -8    0.82    0.70
  -2  -4  -8   -0.19    0.44
  -3  -4  -8   40.22    1.93
  -3   4  -8   42.90    2.05
  -3  -4  -8   36.10    2.17
  -4  -4  -8  288.32    7.99
  -4  -4  -8  283.95    7.72
  -4   4  -8  287.76    7.74
  -5  -4  -8   68.40    2.91
  -5  -4  -8   70.59    3.02
  -5   4  -8   66.41    2.90
  -6   4  -8   17.78    1.63
  -6  -4  -8   18.00    1.61
  -6  -4  -8   20.60    1.84
  -7  -4  -8   27.34    2.04
  -7  -4  -8   29.56    2.19
  -7   4  -8   27.51    2.03
  -8   4  -8    4.12    1.15
  -8  -4  -8    2.87    1.10
  -9   4  -8    4.44    1.24
  -9  -4  -8    3.98    1.21
 -11  -5   8   24.22    2.36
  11  -5  -8   27.35    2.22
 -10  -5   8    1.34    0.94
  10  -5  -8    3.56    1.13
   9  -5  -8    7.50    1.29
  -9  -5   8    8.13    1.40
   8  -5  -8   23.26    1.87
   8   5  -8   20.65    1.66
  -8  -5   8   18.38    1.74
   7  -5  -8   84.62    3.42
   7   5  -8   79.60    3.13
  -7  -5   8   80.90    3.38
   6  -5  -8    1.62    0.81
   6   5  -8    1.74    0.73
  -6  -5   8    2.00    0.72
   5   5  -8    2.45    0.74
   5  -5  -8    2.90    0.85
  -5  -5   8    1.62    0.62
   4  -5  -8   17.68    1.03
   4   5  -8   19.43    1.00
   4   5  -8   19.95    1.40
  -4   5   8   19.29    0.96
  -4  -5   8   19.01    1.27
   4  -5  -8   19.47    1.49
  -3  -5   8   13.55    1.01
   3  -5  -8   13.54    1.27
   3   5  -8   14.71    0.89
   3  -5  -8   15.73    0.99
   3   5  -8   13.73    1.16
   2  -5  -8  140.04    3.82
   2   5  -8  143.37    4.18
  -2  -5   8  141.77    3.91
   2  -5  -8  146.81    4.52
   2   5  -8  142.79    3.61
  -1  -5   8  567.54   13.05
   1  -5  -8  566.53   13.85
   1   5  -8  561.23   12.11
   1   5  -8  560.90   13.36
   1  -5  -8  578.22   13.14
   0  -5  -8   71.33    2.51
   0   5  -8   71.18    2.31
   0  -5  -8   72.90    3.01
   0   5  -8   74.96    2.70
  -1  -5  -8    6.99    1.14
  -1   5  -8    7.84    1.08
  -1   5  -8    8.04    0.78
  -2  -5  -8   47.31    2.05
  -2   5  -8   45.90    2.25
  -2  -5  -8   45.95    2.47
  -3   5  -8   10.44    1.22
  -3  -5  -8    9.41    1.35
  -3  -5  -8    8.51    1.03
  -4  -5  -8    9.93    1.17
  -4  -5  -8    8.79    1.33
  -4   5  -8   11.23    1.22
  -5  -5  -8   36.87    2.35
  -5   5  -8   32.44    1.99
  -5  -5  -8   35.89    2.11
  -6   5  -8    8.27    1.28
  -6  -5  -8    7.19    1.20
  -6  -5  -8    8.47    1.38
  -7  -5  -8   98.25    4.04
  -7  -5  -8   99.25    4.18
  -7   5  -8   95.75    3.82
  -8  -5  -8    3.37    1.33
  -8   5  -8    1.28    0.99
  -8  -5  -8    0.72    0.94
  -9  -5  -8   14.95    1.83
  11  -6  -8    9.68    1.57
 -11  -6   8    8.87    1.65
 -10  -6   8    1.52    1.06
  10  -6  -8    4.22    1.24
   9  -6  -8   13.81    1.62
  -9  -6   8   17.71    1.85
  -8  -6   8    1.21    0.90
   8  -6  -8    1.79    0.93
   7   6  -8   26.97    1.83
   7  -6  -8   30.92    2.05
  -7  -6   8   27.79    2.00
   6   6  -8   -0.13    0.70
   6  -6  -8   -0.44    0.69
  -6  -6   8    0.15    0.61
  -5  -6   8  152.04    4.73
   5   6  -8  145.55    4.55
   5  -6  -8  153.04    4.91
  -4   6   8  139.11    3.59
  -4  -6   8  140.85    4.37
   4  -6  -8  140.10    4.65
   4   6  -8  146.69    4.33
   4   6  -8  145.34    3.68
   3   6  -8    0.44    0.62
  -3  -6   8    0.72    0.49
   3   6  -8    1.11    0.42
   3  -6  -8    1.07    0.79
  -2  -6   8    6.77    0.77
   2  -6  -8    6.41    1.07
   2   6  -8    4.19    0.60
   2   6  -8    4.88    0.89
   1  -6  -8  156.32    4.14
   1   6  -8  155.41    4.44
   1  -6  -8  146.88    4.87
   1   6  -8  147.50    3.96
  -1  -6   8  152.55    4.25
   0   6  -8   63.57    2.18
   0  -6  -8   59.45    2.82
   0   6  -8   61.15    2.50
   0  -6  -8   62.09    2.27
  -1  -6  -8   53.59    2.73
  -1   6  -8   51.33    2.34
  -1  -6  -8   56.09    2.17
  -1   6  -8   50.39    2.00
  -2   6  -8   -0.36    0.48
  -2  -6  -8   -0.14    0.27
  -2  -6  -8    0.42    0.96
  -2   6  -8   -0.18    0.80
  -3   6  -8  117.52    3.73
  -3   6  -8  127.03    4.13
  -3  -6  -8  120.81    3.95
  -3  -6  -8  127.28    4.66
  -4  -6  -8    1.64    1.06
  -4  -6  -8    3.10    0.85
  -4   6  -8    2.02    0.96
  -5   6  -8   29.04    1.95
  -5  -6  -8   24.71    1.76
  -5  -6  -8   30.69    2.39
  -6   6  -8  135.85    4.66
  -6  -6  -8  128.52    4.69
  -6  -6  -8  134.89    5.15
  -7  -6  -8   10.18    1.40
  -7  -6  -8   12.16    1.71
  -8  -6  -8    9.51    1.48
  -8  -6  -8    9.13    1.72
  -9  -6  -8    5.58    1.68
  -9  -6  -8    7.37    1.49
  10  -7  -8    1.41    1.15
 -10  -7   8    2.06    1.17
   9  -7  -8    2.64    1.01
  -9  -7   8    3.34    1.11
  -8  -7   8   19.79    1.87
   8  -7  -8   22.31    1.91
   7  -7  -8   -0.32    0.76
   7   7  -8    0.28    0.70
  -7  -7   8    1.88    0.88
   6   7  -8   13.04    1.32
   6  -7  -8   10.45    1.45
  -6  -7   8   10.43    1.29
   5  -7  -8    0.89    0.89
   5   7  -8    0.22    0.51
  -5  -7   8    1.25    0.75
   5   7  -8   -0.79    0.63
  -4  -7   8  155.94    4.83
   4   7  -8  160.17    4.70
   4  -7  -8  154.37    5.18
  -4   7   8  157.63    4.04
  -3  -7   8   -0.07    0.48
   3  -7  -8    0.82    0.82
   3   7  -8    0.80    0.65
   3   7  -8    0.26    0.44
   2  -7  -8    5.63    1.21
   2   7  -8    3.99    0.68
  -2  -7   8    1.78    0.74
   2   7  -8    3.74    0.81
   1   7  -8   50.46    2.18
   1  -7  -8   51.71    2.69
   1   7  -8   51.63    2.02
   0   7  -8   58.85    2.43
   0  -7  -8   55.65    2.96
   0   7  -8   57.88    2.20
  -1  -7  -8    1.46    1.06
  -1   7  -8    1.17    0.57
  -1   7  -8    0.83    0.87
  -2  -7  -8   90.47    3.12
  -2  -7  -8   92.00    4.02
  -2   7  -8   93.20    3.38
  -2   7  -8   95.63    3.11
  -3  -7  -8    1.43    1.17
  -3   7  -8    3.03    0.78
  -3   7  -8    0.61    0.97
  -3  -7  -8    1.54    0.61
  -4  -7  -8  301.34    8.09
  -4  -7  -8  305.70    8.93
  -4   7  -8  288.96    7.52
  -5   7  -8    0.53    0.67
  -5  -7  -8   -0.43    1.09
  -5  -7  -8    0.21    0.66
  -6  -7  -8   15.18    1.59
  -6  -7  -8   11.48    1.87
  -6   7  -8   15.97    1.50
  -7   7  -8    5.36    1.12
  -7  -7  -8    4.41    1.56
  -7  -7  -8    5.08    1.24
  -8  -7  -8   -0.42    0.82
  -8   7  -8    0.86    0.91
  -8  -7  -8   -0.46    1.17
  10  -8  -8    0.77    1.00
 -10  -8   8    0.63    1.10
  -9  -8   8    1.25    1.03
   9  -8  -8    0.68    0.94
   8  -8  -8    1.31    0.97
  -8  -8   8    0.74    0.92
   7   8  -8    8.89    1.22
   7  -8  -8    9.96    1.49
  -7  -8   8    7.97    1.33
   6  -8  -8    6.47    1.24
   6   8  -8    6.36    1.03
  -6  -8   8    7.14    1.21
   5  -8  -8   77.57    3.47
  -5  -8   8   74.10    3.19
   5   8  -8   79.97    3.01
  -4  -8   8   71.90    3.03
   4   8  -8   74.60    2.83
  -4   8   8   74.72    2.50
   4   8  -8   73.79    2.53
   4  -8  -8   73.71    3.37
   3  -8  -8   23.91    1.96
   3   8  -8   23.27    1.52
   3   8  -8   20.49    1.33
  -3   8   8   20.54    1.31
   2   8  -8  134.13    3.85
   2  -8  -8  138.07    4.84
   2   8  -8  133.47    4.07
   1  -8  -8   66.81    3.25
   1   8  -8   71.43    2.62
   1   8  -8   71.19    2.51
   0  -8  -8  248.74    7.57
   0   8  -8  257.88    6.66
   0   8  -8  244.90    6.27
  -1  -8  -8    0.98    1.12
  -1   8  -8    0.52    0.58
  -2   8  -8  117.86    3.75
  -2  -8  -8  121.76    4.79
  -3   8  -8   43.44    2.12
  -3  -8  -8   44.97    2.93
  -4  -8  -8    6.87    1.52
  -4   8  -8    4.18    0.90
  -5  -8  -8    0.01    0.67
  -5  -8  -8   -1.28    1.13
  -5   8  -8    0.29    0.70
  -6  -8  -8    0.50    1.37
  -6  -8  -8    1.26    0.83
  -6   8  -8    1.65    0.81
  -7  -8  -8   31.06    2.85
  -7   8  -8   27.10    1.97
  -7  -8  -8   29.19    2.27
  -8   8  -8    4.00    1.15
  -8  -8  -8    5.44    1.34
  -8  -8  -8    3.98    1.75
   9  -9  -8    0.98    1.06
  -9  -9   8   -0.51    0.95
  -8  -9   8    6.88    1.42
   8  -9  -8    6.74    1.42
   7  -9  -8    8.11    1.41
  -7  -9   8    7.23    1.36
   6  -9  -8   21.91    1.94
   6   9  -8   17.35    1.56
  -6  -9   8   16.56    1.74
  -5  -9   8    0.46    0.84
   5   9  -8   -0.24    0.57
   5   9  -8    0.97    0.77
   5  -9  -8    0.30    0.89
   4   9  -8   85.60    3.13
   4  -9  -8   84.88    3.77
  -4   9   8   84.03    2.83
   4   9  -8   85.56    2.91
  -4  -9   8   87.17    3.55
   3   9  -8   44.82    2.02
  -3   9   8   47.23    2.02
   3  -9  -8   48.86    2.82
   3   9  -8   47.70    2.15
   2   9  -8   26.69    1.60
   2  -9  -8   26.78    2.20
   1   9  -8   42.77    2.01
   1  -9  -8   44.57    2.84
   0   9  -8    3.63    0.82
   0  -9  -8    3.25    1.36
  -1   9  -8    6.42    0.93
  -1  -9  -8    7.22    1.58
  -2   9  -8    5.32    0.95
  -2  -9  -8    7.41    1.67
  -3   9  -8   47.85    2.33
  -3  -9  -8   48.10    3.26
  -4  -9  -8   11.23    1.92
  -4   9  -8   12.97    1.38
  -5  -9  -8   24.93    2.49
  -5   9  -8   22.39    1.74
  -6  -9  -8    8.30    1.94
  -6   9  -8    4.61    1.16
  -7   9  -8    1.19    0.88
  -7  -9  -8    1.24    1.52
  -9 -10   8   -0.43    1.06
   9 -10  -8    1.38    1.08
   8 -10  -8    0.01    0.96
  -8 -10   8   -0.40    1.10
  -7 -10   8   -0.30    0.99
   7 -10  -8    2.46    1.20
   6 -10  -8    1.73    1.05
  -6 -10   8   -0.34    0.95
   5  10  -8    0.18    0.63
  -5 -10   8    1.95    1.14
   5 -10  -8    0.03    0.95
  -4 -10   8    0.39    0.98
   4  10  -8    0.75    0.65
  -4  10   8    0.76    0.69
   4 -10  -8    1.10    1.02
   3  10  -8   -0.32    0.58
   3 -10  -8   -1.00    0.88
  -3  10   8   -0.31    0.52
   2 -10  -8    1.13    1.11
   2  10  -8   -0.51    0.62
   1 -10  -8   -0.99    1.08
   1  10  -8   -0.28    0.55
   0 -10  -8    1.44    1.32
   0  10  -8    3.39    0.80
  -1 -10  -8    1.03    1.32
  -1  10  -8    0.66    0.73
  -2  10  -8   27.00    1.75
  -2 -10  -8   31.01    2.67
  -3 -10  -8   19.61    2.32
  -3  10  -8   16.83    1.48
  -4  10  -8   -0.18    0.80
  -4 -10  -8    0.50    1.39
  -5  10  -8    3.32    1.01
  -5 -10  -8   -0.90    1.36
  -6  10  -8   17.69    1.70
  -6 -10  -8   13.11    2.26
   8 -11  -8    4.50    1.43
  -8 -11   8    1.35    1.42
  -7 -11   8    2.82    1.35
   7 -11  -8    5.40    1.44
  -6 -11   8    4.32    1.43
   6 -11  -8    5.39    1.46
  -5 -11   8   -0.03    1.05
   5 -11  -8    1.58    1.11
   4 -11  -8    0.33    1.10
   4  11  -8    1.84    0.79
  -4  11   8    0.58    0.68
   3  11  -8   -0.10    0.63
   3 -11  -8    0.95    1.05
   2  11  -8    0.21    0.61
   2 -11  -8    2.59    1.28
   1 -11  -8    7.86    1.59
   1  11  -8    8.67    1.18
   0 -11  -8   -0.72    1.18
   0  11  -8    2.60    0.83
  -1  11  -8   10.45    1.23
  -1 -11  -8    9.55    1.94
  -2 -11  -8    7.17    1.79
  -2  11  -8    8.34    1.15
  -3 -11  -8   -2.10    1.12
  -3  11  -8    0.18    0.76
  -4 -11  -8    4.37    1.92
  -4  11  -8    1.58    0.87
  -5  11  -8    1.20    0.91
  -5 -11  -8   -1.95    1.44
  -6 -11  -8    0.29    1.86
   6 -12  -8    4.25    1.41
   5 -12  -8    1.43    1.14
  -4  12   8    4.05    1.01
   4 -12  -8    3.15    1.31
   4  12  -8    4.07    0.95
   3 -12  -8    4.20    1.47
   3  12  -8    4.13    1.03
   2 -12  -8   51.40    3.33
   2  12  -8   51.80    2.49
   1 -12  -8   -0.91    1.21
   1  12  -8    0.77    0.80
   0  12  -8    4.34    0.99
   0 -12  -8    6.46    1.67
  -1  12  -8    1.22    0.90
  -1 -12  -8   -0.81    1.27
  -2 -12  -8    7.87    1.88
  -2  12  -8    8.80    1.28
  -3  12  -8    0.70    0.86
  -3 -12  -8    0.62    1.67
  -4  12  -8    0.95    0.97
  -4 -12  -8    0.21    1.79
   5 -13  -8    4.13    1.44
   4  13  -8    1.12    0.96
   4 -13  -8    3.67    1.44
  -4  13   8    0.79    0.92
   3 -13  -8   -0.08    1.22
   3  13  -8   -1.19    0.65
   2  13  -8   28.81    2.06
   2 -13  -8   33.42    2.89
   1  13  -8    5.22    1.15
   1 -13  -8    5.79    1.73
   0 -13  -8    1.53    1.50
   0  13  -8    1.39    0.93
  -1  13  -8   -0.59    0.75
  -1 -13  -8   -0.49    1.53
  -2  13  -8    0.49    0.87
  -2 -13  -8    0.35    1.45
  -3 -13  -8   -0.16    1.61
  -3  13  -8   -0.56    0.88
 -12   0   9   -0.88    0.86
 -12   0   9   -0.56    0.81
 -11   0   9    2.13    1.02
 -11   0   9    4.21    1.27
 -10   0   9    1.33    0.83
 -10   0   9    0.34    0.81
   9   0  -9   21.33    1.74
   8   0  -9    0.49    0.71
   8   0  -9    0.41    0.79
   7   0  -9   31.58    1.79
   7   0  -9   32.01    1.83
   6   0  -9   -0.26    0.61
   6   0  -9   -0.60    0.47
   5   0  -9  346.23    8.72
   5   0  -9  347.57    8.64
   4   0  -9    0.11    0.53
   4   0  -9    0.54    0.46
   3   0  -9    1.00    0.64
   3   0  -9    3.58    0.55
   2   0  -9   -0.26    0.31
   2   0  -9   -0.25    0.64
   1   0  -9   67.28    2.03
   1   0  -9   67.70    2.50
   0   0  -9   -0.30    0.56
   0   0  -9    0.40    0.33
  -1   0  -9  438.84   10.96
  -1   0  -9  458.31   10.33
  -2   0  -9    0.66    0.50
  -2   0  -9   -0.06    0.52
  -3   0  -9  185.87    5.43
  -4   0  -9   -0.87    0.48
  -5   0  -9  144.30    4.75
  -6   0  -9    0.24    0.65
  -7   0  -9    7.54    1.23
  -8   0  -9    0.36    0.84
  -9   0  -9    8.86    1.54
 -10   0  -9    1.06    1.03
 -12  -1   9    0.53    0.87
 -12   1   9    2.79    1.17
 -12  -1   9    0.67    1.10
 -12   1   9    1.36    1.08
 -11  -1   9    0.02    0.82
 -11   1   9    0.54    0.95
 -11   1   9   -0.05    0.74
 -11  -1   9    0.51    0.84
  10  -1  -9    4.76    1.15
 -10  -1   9    3.52    1.11
 -10  -1   9    3.62    1.07
  -9  -1   9    3.52    1.09
   9  -1  -9    3.35    1.00
  -9  -1   9    2.81    0.99
  -8  -1   9   38.33    2.34
  -8  -1   9   35.75    2.10
   8   1  -9   38.08    2.10
   8  -1  -9   35.27    1.96
   8  -1  -9   33.86    2.05
   7   1  -9   92.56    3.26
   7  -1  -9   92.39    3.41
   7  -1  -9   93.48    3.19
   7   1  -9   95.46    3.39
   6  -1  -9    2.65    0.71
   6   1  -9    2.94    0.69
   6  -1  -9    2.56    0.70
   6   1  -9    2.98    0.82
   5  -1  -9   10.34    0.94
   5   1  -9    7.94    0.92
   5   1  -9    7.36    0.83
   5  -1  -9    8.76    0.92
   4  -1  -9  116.61    3.48
   4  -1  -9  115.79    3.54
   4   1  -9  114.49    3.40
   4   1  -9  115.64    3.55
   3  -1  -9  108.54    3.33
   3   1  -9  116.95    2.54
   3  -1  -9  109.72    3.32
   3   1  -9  109.39    3.16
   3   1  -9  111.05    3.43
   2   1  -9   32.77    1.24
   2  -1  -9   32.06    1.39
   2  -1  -9   34.48    1.71
   2   1  -9   31.26    1.71
   1  -1  -9  288.48    7.37
   1   1  -9  292.78    6.78
   1  -1  -9  292.26    7.08
   1   1  -9  287.76    7.41
   0  -1  -9    0.35    0.44
   0   1  -9    0.33    0.64
   0  -1  -9    0.17    0.63
   0   1  -9    0.30    0.22
  -1  -1  -9  313.95    7.46
  -1  -1  -9  298.24    7.80
  -1   1  -9  301.79    7.85
  -2   1  -9   35.16    1.85
  -2  -1  -9   36.54    1.71
  -2  -1  -9   38.59    1.88
  -3   1  -9   17.86    1.42
  -3  -1  -9   22.23    1.39
  -3  -1  -9   20.86    1.46
  -4   1  -9   51.61    2.42
  -4  -1  -9   48.37    2.11
  -4  -1  -9   54.17    2.43
  -5   1  -9   11.64    1.33
  -5  -1  -9   12.49    1.34
  -6  -1  -9   64.07    2.97
  -6   1  -9   64.55    2.95
  -7  -1  -9   -0.03    0.77
  -7   1  -9   -0.92    0.71
  -8   1  -9    1.22    0.86
  -8  -1  -9    0.78    0.85
  -9  -1  -9    1.09    0.93
  -9   1  -9    2.96    1.13
 -10   1  -9    0.20    0.94
 -10  -1  -9    1.30    1.05
 -12  -2   9    0.27    0.99
 -12   2   9    0.47    0.92
 -12   2   9    1.22    1.19
 -11  -2   9    4.49    1.15
 -11  -2   9    2.98    1.10
  11  -2  -9    4.30    1.17
  10  -2  -9    5.68    1.20
 -10  -2   9    8.79    1.45
 -10  -2   9    4.59    1.16
   9   2  -9   66.66    2.93
  -9  -2   9   70.24    3.14
   9  -2  -9   67.38    3.12
  -9  -2   9   65.14    3.22
   8  -2  -9  166.99    5.47
   8   2  -9  174.48    5.35
  -8  -2   9  184.90    5.83
  -8  -2   9  175.30    5.39
   8  -2  -9  177.73    5.15
  -7  -2   9    9.86    1.21
  -7  -2   9   10.33    1.15
   7  -2  -9    7.86    0.99
   7  -2  -9    7.80    1.07
   7   2  -9    9.23    1.10
  -6  -2   9    9.46    1.01
   6  -2  -9    7.82    0.88
   6  -2  -9    7.56    0.96
  -6  -2   9    7.29    0.98
   6   2  -9    6.96    0.96
   5  -2  -9   27.65    1.65
   5   2  -9   28.54    1.64
  -5  -2   9   27.67    1.48
  -5  -2   9   26.74    1.55
   5  -2  -9   30.43    1.52
   4  -2  -9    2.98    0.68
   4   2  -9    2.47    0.55
   4   2  -9    3.58    0.71
   4  -2  -9    2.88    0.61
   3  -2  -9   -0.49    0.39
   3  -2  -9   -0.45    0.51
   3   2  -9   -0.01    0.31
   3   2  -9   -0.22    0.20
   3   2  -9    0.35    0.57
   2   2  -9    9.36    0.65
   2  -2  -9    8.43    0.85
   2  -2  -9    8.54    0.95
   2   2  -9    8.79    1.03
   1  -2  -9  134.64    3.85
  -1  -2   9  122.70    2.96
   1  -2  -9  128.21    3.67
   1   2  -9  120.35    3.83
   0  -2  -9  141.89    4.20
   0   2  -9  145.06    4.32
   0  -2  -9  145.66    4.08
  -1   2  -9   64.57    2.57
  -1  -2  -9   66.22    2.38
  -1  -2  -9   60.29    2.41
  -2  -2  -9   11.83    1.09
  -2   2  -9   12.39    1.17
  -2  -2  -9   13.85    1.16
  -3  -2  -9    8.89    1.02
  -3   2  -9    7.88    1.02
  -3  -2  -9    9.48    1.05
  -4  -2  -9   39.17    2.05
  -4   2  -9   37.56    2.05
  -4  -2  -9   38.03    2.03
  -5   2  -9   30.88    1.98
  -5  -2  -9   34.55    1.97
  -5  -2  -9   35.41    2.12
  -6  -2  -9    3.06    0.94
  -6   2  -9    2.40    0.91
  -7   2  -9   10.29    1.37
  -7  -2  -9    8.75    1.32
  -8   2  -9   -0.42    0.80
  -8  -2  -9    0.13    0.84
  -9  -2  -9    0.52    0.91
  -9   2  -9    1.25    1.05
  12  -3  -9   30.05    2.44
 -12  -3   9   27.87    2.54
  11  -3  -9    2.14    1.11
 -11  -3   9    1.90    1.11
  10  -3  -9   14.97    1.64
 -10  -3   9   16.22    1.78
   9  -3  -9   92.44    3.78
  -9  -3   9   89.84    3.90
  -8  -3   9    0.12    0.78
   8  -3  -9    0.64    0.77
   8  -3  -9    0.07    0.68
   8   3  -9    1.34    0.81
  -8  -3   9    0.01    0.66
   7   3  -9   66.94    2.76
  -7  -3   9   67.73    2.81
  -7  -3   9   74.28    3.09
   7  -3  -9   68.86    2.59
   7  -3  -9   69.01    2.96
   6  -3  -9   95.16    3.41
  -6  -3   9   90.60    3.16
  -6  -3   9   91.73    3.38
   6  -3  -9   96.06    3.03
   6   3  -9   88.36    3.21
   5   3  -9    5.10    0.87
   5  -3  -9    4.85    0.68
  -5  -3   9    5.63    0.82
  -5  -3   9    5.39    0.77
   5  -3  -9    6.61    0.93
   4   3  -9  192.45    5.42
  -4  -3   9  193.82    5.38
  -4  -3   9  199.07    5.07
   4   3  -9  203.32    4.39
   4  -3  -9  205.38    5.64
  -3  -3   9   12.09    0.84
  -3  -3   9   13.51    0.94
   3   3  -9   11.73    1.12
   3  -3  -9   14.52    1.15
   3   3  -9   12.04    0.69
  -2  -3   9    1.02    0.34
   2   3  -9    0.28    0.28
   2  -3  -9    3.65    0.77
   2   3  -9   -0.45    0.62
   2  -3  -9    0.56    0.53
   1   3  -9  102.74    3.39
  -1  -3   9  102.12    2.67
   1  -3  -9  103.27    3.28
   1  -3  -9  103.82    3.29
   0   3  -9   11.21    1.15
   0  -3  -9   12.97    1.14
   0  -3  -9   11.65    1.12
  -1  -3  -9   10.13    1.03
  -1  -3  -9   11.90    1.16
  -1   3  -9   11.89    1.23
  -2  -3  -9   76.07    2.84
  -2  -3  -9   78.95    2.99
  -2   3  -9   76.21    2.92
  -3  -3  -9    8.83    1.13
  -3   3  -9    7.18    1.09
  -3  -3  -9    8.29    1.05
  -4   3  -9   28.86    1.90
  -4  -3  -9   30.46    2.00
  -4  -3  -9   29.41    1.82
  -5  -3  -9   74.06    3.14
  -5   3  -9   72.64    3.07
  -5  -3  -9   73.54    3.07
  -6  -3  -9    9.56    1.34
  -6  -3  -9    7.84    1.27
  -6   3  -9    7.89    1.20
  -7   3  -9    1.52    0.94
  -7  -3  -9    2.15    1.00
  -8   3  -9   -0.07    0.76
  -8  -3  -9    1.15    0.85
  -9   3  -9    6.53    1.43
  -9  -3  -9   12.60    1.66
 -11  -4   9    0.58    0.90
  11  -4  -9   -0.77    0.83
  10  -4  -9    0.11    0.89
 -10  -4   9    1.38    0.95
   9  -4  -9   21.68    1.85
  -9  -4   9   22.84    2.06
   8  -4  -9  158.71    5.28
  -8  -4   9  158.98    5.42
   8   4  -9  154.39    4.99
   7  -4  -9    5.08    0.84
   7   4  -9    3.89    0.95
  -7  -4   9    4.19    0.95
   7  -4  -9    2.79    0.88
   6  -4  -9   66.45    2.87
   6  -4  -9   71.72    2.49
  -6  -4   9   72.91    2.91
   6   4  -9   70.32    2.78
   5   4  -9    4.53    0.85
   5  -4  -9    3.88    0.68
  -5  -4   9    2.72    0.67
   5  -4  -9    3.72    0.88
   4  -4  -9    4.68    0.70
   4  -4  -9    5.13    0.86
   4   4  -9    5.53    0.87
   4   4  -9    4.91    0.51
  -4  -4   9    5.56    0.75
   3  -4  -9   29.24    1.77
   3   4  -9   29.19    1.14
   3  -4  -9   28.55    1.44
  -3  -4   9   28.79    1.37
   3   4  -9   28.29    1.66
  -2  -4   9   25.29    1.15
   2  -4  -9   25.23    1.49
   2   4  -9   28.33    1.69
   2   4  -9   23.43    1.09
   2  -4  -9   26.82    1.72
   1   4  -9  147.69    3.71
  -1  -4   9  144.52    3.66
   1   4  -9  144.41    4.37
   1  -4  -9  145.33    4.43
   0  -4  -9  527.30   12.43
   0   4  -9  516.67   12.59
   0  -4  -9  523.69   12.79
  -1  -4  -9    1.00    0.79
  -1   4  -9    2.89    0.85
  -1  -4  -9    2.64    0.72
  -2  -4  -9   94.77    3.28
  -2   4  -9   91.98    3.39
  -2  -4  -9   97.25    3.59
  -3  -4  -9   47.99    2.22
  -3  -4  -9   48.32    2.51
  -3   4  -9   49.74    2.43
  -4  -4  -9   13.39    1.34
  -4  -4  -9   12.21    1.47
  -4   4  -9   12.07    1.32
  -5  -4  -9   12.28    1.38
  -5  -4  -9    9.64    1.38
  -5   4  -9   10.15    1.28
  -6   4  -9    1.39    0.90
  -6  -4  -9    0.54    0.96
  -6  -4  -9    2.67    0.92
  -7   4  -9   18.53    1.80
  -7  -4  -9   18.15    1.77
  -8  -4  -9   14.48    1.69
  -8   4  -9   17.87    1.85
  -9   4  -9    4.82    1.36
  -9  -4  -9    4.68    1.32
  11  -5  -9    4.44    1.36
 -11  -5   9    6.33    1.46
  10  -5  -9   -0.51    0.88
 -10  -5   9   -0.12    0.89
  -9  -5   9    2.96    1.05
   9  -5  -9    3.38    1.11
  -8  -5   9    0.27    0.78
   8  -5  -9    1.95    0.94
   8   5  -9    1.52    0.83
   7   5  -9   14.26    1.36
   7  -5  -9   15.34    1.52
  -7  -5   9   12.39    1.40
   6  -5  -9   18.72    1.66
   6   5  -9   16.63    1.40
  -6  -5   9   17.28    1.42
  -5  -5   9   13.08    1.19
   5   5  -9   15.43    1.33
   5  -5  -9   15.36    1.41
   4   5  -9   43.44    1.53
   4  -5  -9   43.68    2.25
  -4  -5   9   42.75    1.93
   4  -5  -9   44.20    1.70
   4   5  -9   42.75    2.02
  -3  -5   9    2.23    0.53
   3  -5  -9   -0.06    0.70
   3  -5  -9    5.07    0.73
   3   5  -9    0.44    0.69
   3   5  -9    1.15    0.41
  -2  -5   9   29.74    1.34
   2   5  -9   26.74    1.27
   2  -5  -9   28.83    1.85
   2   5  -9   32.69    1.80
   2  -5  -9   32.11    1.56
   1  -5  -9  181.83    5.40
   1   5  -9  167.86    5.05
   1   5  -9  184.30    4.48
   1  -5  -9  177.84    4.87
   0   5  -9    3.84    1.02
   0  -5  -9    2.36    0.93
   0   5  -9    3.80    0.64
   0  -5  -9    3.16    0.76
  -1   5  -9   68.85    2.36
  -1  -5  -9   60.95    2.47
  -1  -5  -9   67.70    2.95
  -1   5  -9   67.82    2.71
  -2   5  -9    7.42    1.12
  -2  -5  -9    6.38    0.93
  -2  -5  -9    7.31    1.33
  -3  -5  -9    2.30    0.78
  -3  -5  -9    1.72    1.10
  -3   5  -9    1.72    0.95
  -4  -5  -9   75.60    3.41
  -4   5  -9   72.50    3.09
  -4  -5  -9   72.07    2.99
  -5  -5  -9    1.73    1.13
  -5   5  -9    1.79    0.93
  -5  -5  -9    3.89    0.97
  -6  -5  -9    3.48    1.31
  -6   5  -9    5.82    1.24
  -6  -5  -9    5.11    1.09
  -7  -5  -9   12.39    1.66
  -7  -5  -9   12.99    1.54
  -7   5  -9   10.28    1.49
  -8  -5  -9   12.65    1.65
  -8   5  -9   11.22    1.59
  -9  -5  -9    8.70    1.54
 -11  -6   9   -1.19    0.89
  11  -6  -9    0.96    1.15
  10  -6  -9   -0.29    0.83
 -10  -6   9   -0.29    0.82
   9  -6  -9   12.85    1.59
  -9  -6   9   11.97    1.59
  -8  -6   9    4.18    1.10
   8  -6  -9    3.53    1.11
   8   6  -9    4.38    1.01
   7   6  -9    8.92    1.22
  -7  -6   9    9.56    1.29
   7  -6  -9   10.30    1.33
   6  -6  -9   22.23    1.79
  -6  -6   9   26.36    1.80
   6   6  -9   23.39    1.69
  -5  -6   9    8.89    1.08
   5   6  -9    9.77    1.12
   5  -6  -9   11.43    1.36
  -4  -6   9   86.09    3.08
   4  -6  -9   86.80    3.41
   4   6  -9   80.87    3.02
   4   6  -9   89.60    2.56
  -3  -6   9    7.77    0.84
   3   6  -9    9.16    1.08
   3  -6  -9    6.75    1.11
  -2  -6   9   44.17    1.83
   2   6  -9   45.71    1.76
   2  -6  -9   42.65    2.33
   2   6  -9   41.43    2.02
   1  -6  -9  303.40    8.46
   1  -6  -9  319.83    7.70
   1   6  -9  310.64    7.97
   1   6  -9  305.17    7.19
   0   6  -9   15.53    1.41
   0   6  -9   17.91    1.17
   0  -6  -9   14.64    1.21
   0  -6  -9   16.60    1.60
  -1   6  -9    0.24    0.86
  -1   6  -9   -0.39    0.45
  -1  -6  -9   -1.13    0.83
  -1  -6  -9   -0.81    0.57
  -2   6  -9   29.91    2.01
  -2   6  -9   31.90    1.63
  -2  -6  -9   29.54    2.24
  -2  -6  -9   27.76    1.67
  -3  -6  -9   69.14    3.38
  -3   6  -9   74.83    3.11
  -3  -6  -9   70.05    2.86
  -4  -6  -9    0.67    1.08
  -4  -6  -9    0.29    0.71
  -4   6  -9   -1.33    0.82
  -5  -6  -9   89.72    3.57
  -5  -6  -9   89.64    4.06
  -5   6  -9   86.09    3.56
  -6  -6  -9    0.21    1.22
  -6  -6  -9    0.08    0.70
  -6   6  -9   -0.07    0.96
  -7  -6  -9    0.60    0.86
  -7  -6  -9   -1.76    1.10
  -8  -6  -9    3.00    1.49
  -8  -6  -9    1.93    1.05
  10  -7  -9   -0.23    0.92
 -10  -7   9   -0.51    0.87
   9  -7  -9   57.87    3.14
  -9  -7   9   55.89    3.21
   8   7  -9   29.12    1.97
  -8  -7   9   31.03    2.31
   8  -7  -9   32.51    2.33
   7  -7  -9   60.42    3.02
   7   7  -9   59.26    2.73
  -7  -7   9   58.80    2.98
   6  -7  -9    2.25    0.94
   6   7  -9    1.24    0.78
  -6  -7   9    0.40    0.71
   5  -7  -9  129.99    4.67
  -5  -7   9  135.15    4.44
   5   7  -9  131.92    4.27
   4   7  -9   -0.24    0.72
   4   7  -9    0.01    0.37
  -4  -7   9   -0.11    0.59
   4  -7  -9   -1.22    0.79
   3  -7  -9   20.67    1.80
  -3  -7   9   21.75    1.46
   3   7  -9   18.82    1.52
   3   7  -9   20.88    1.29
   2  -7  -9   35.96    2.36
   2   7  -9   33.73    1.62
   2   7  -9   32.57    1.78
   1   7  -9    4.05    1.00
   1  -7  -9    2.50    1.17
   1   7  -9    3.59    0.68
   0  -7  -9  100.87    4.05
   0   7  -9  104.18    3.26
   0   7  -9  107.33    3.61
  -1   7  -9  115.79    3.88
  -1   7  -9  112.26    3.51
  -1  -7  -9  114.56    4.48
  -2   7  -9   -0.44    0.48
  -2  -7  -9   -0.12    0.59
  -2   7  -9   -0.77    0.97
  -2  -7  -9   -0.62    1.00
  -3  -7  -9   -0.04    0.63
  -3  -7  -9    0.36    1.12
  -3   7  -9    0.82    0.64
  -3   7  -9   -0.19    0.95
  -4  -7  -9    4.97    1.45
  -4   7  -9    2.60    0.81
  -4  -7  -9    2.83    0.90
  -5  -7  -9    1.25    1.34
  -5  -7  -9    6.23    1.13
  -5   7  -9    7.02    1.06
  -6  -7  -9    2.23    1.39
  -6   7  -9    2.54    0.93
  -6  -7  -9    1.34    0.89
  -7   7  -9   35.53    2.29
  -7  -7  -9   32.89    2.41
  -7  -7  -9   36.76    3.00
  -8  -7  -9    0.65    1.43
  -8  -7  -9   -0.36    0.88
  -8   7  -9    1.15    0.98
 -10  -8   9    3.12    1.24
  10  -8  -9    4.24    1.29
  -9  -8   9    0.26    1.04
   9  -8  -9    1.29    1.08
   8  -8  -9    6.35    1.34
  -8  -8   9    6.20    1.34
  -7  -8   9    1.92    0.97
   7  -8  -9    2.56    1.04
   7   8  -9    1.35    0.86
  -6  -8   9    4.00    1.05
   6   8  -9    3.82    0.93
   6  -8  -9    4.59    1.14
   5   8  -9    1.73    0.82
   5  -8  -9    1.27    0.93
  -5  -8   9    4.08    0.93
   4  -8  -9   60.39    3.03
   4   8  -9   62.29    2.63
   4   8  -9   61.68    2.28
  -4  -8   9   65.74    2.79
   3   8  -9   71.37    2.46
   3   8  -9   63.99    2.62
   3  -8  -9   65.48    3.15
   2  -8  -9   26.56    2.12
   2   8  -9   28.10    1.57
   2   8  -9   27.88    1.69
   1  -8  -9    0.90    1.05
   1   8  -9    0.64    0.83
   1   8  -9    0.07    0.61
   0   8  -9   32.17    1.69
   0  -8  -9   32.42    2.39
   0   8  -9   30.30    1.90
  -1   8  -9   14.48    1.23
  -1  -8  -9   14.43    1.76
  -2   8  -9    1.40    0.67
  -2  -8  -9    2.21    1.25
  -3   8  -9    6.16    0.99
  -3  -8  -9    7.35    1.69
  -4   8  -9    0.72    0.64
  -4  -8  -9    0.16    1.24
  -5   8  -9    0.82    0.80
  -5  -8  -9    1.70    0.90
  -5  -8  -9    1.19    1.41
  -6   8  -9   33.90    2.20
  -6  -8  -9   33.07    2.82
  -6  -8  -9   37.35    2.41
  -7   8  -9    3.26    1.12
  -7  -8  -9    4.21    1.23
  -7  -8  -9    3.15    1.61
  -8  -8  -9    0.17    1.61
   9  -9  -9   49.75    3.06
  -9  -9   9   48.14    3.17
   8  -9  -9   -0.16    1.01
  -8  -9   9    0.05    1.02
  -7  -9   9   22.38    1.98
   7  -9  -9   26.34    2.27
   7   9  -9   23.26    1.85
   6  -9  -9    1.97    1.01
   6   9  -9    0.05    0.80
  -6  -9   9   -0.23    0.81
  -5  -9   9    0.43    0.82
   5   9  -9    0.51    0.72
   5  -9  -9    0.46    0.90
   4  -9  -9    1.87    1.07
   4   9  -9    3.78    0.77
   4   9  -9    4.09    0.97
   3  -9  -9    3.46    1.14
   3   9  -9    2.93    0.82
   3   9  -9    2.81    0.71
   2   9  -9    8.84    1.01
   2  -9  -9    4.89    1.27
   1  -9  -9   10.01    1.61
   1   9  -9   14.30    1.22
   0  -9  -9    0.52    1.05
   0   9  -9    0.46    0.58
  -1  -9  -9    7.90    1.64
  -1   9  -9    7.62    1.01
  -2   9  -9   13.31    1.30
  -2  -9  -9    9.39    1.73
  -3   9  -9   27.31    1.79
  -3  -9  -9   30.48    2.72
  -4   9  -9    6.30    1.07
  -4  -9  -9    5.08    1.65
  -5  -9  -9   10.10    1.98
  -5   9  -9   12.82    1.44
  -6  -9  -9    4.41    1.67
  -6   9  -9    1.82    1.00
  -7  -9  -9    0.94    1.61
  -7   9  -9    1.28    0.99
   8 -10  -9    0.71    0.98
  -8 -10   9   -1.22    1.03
  -7 -10   9    3.18    1.23
   7 -10  -9    3.90    1.28
   6 -10  -9    7.39    1.40
  -6 -10   9    5.25    1.35
   6  10  -9    6.09    1.15
   5 -10  -9   12.72    1.73
   4  10  -9    0.62    0.67
   4 -10  -9    1.93    1.11
   3  10  -9    3.61    0.85
   3 -10  -9    6.62    1.46
   2 -10  -9    0.52    1.05
   2  10  -9    1.73    0.75
   1  10  -9    4.27    0.94
   1 -10  -9    3.44    1.30
   0 -10  -9   -1.14    1.04
   0  10  -9    0.60    0.67
  -1 -10  -9    7.26    1.73
  -1  10  -9    7.62    1.08
  -2 -10  -9    1.51    1.51
  -2  10  -9    1.28    0.81
  -3  10  -9    0.21    0.76
  -3 -10  -9    2.31    1.57
  -4  10  -9    5.04    1.10
  -4 -10  -9    4.79    1.85
  -5  10  -9   17.67    1.73
  -5 -10  -9   17.21    2.51
  -6 -10  -9    1.88    1.68
  -6  10  -9    5.64    1.28
  -7 -11   9   -1.41    1.12
   7 -11  -9    0.99    1.08
   6 -11  -9   10.93    1.74
   5 -11  -9    0.81    1.16
   4  11  -9   -0.81    0.56
   4 -11  -9   -0.50    1.03
   3  11  -9    9.27    1.18
   3 -11  -9    7.80    1.67
   2 -11  -9    4.15    1.37
   2  11  -9    4.13    0.96
   1  11  -9    2.59    0.82
   1 -11  -9    2.62    1.29
   0 -11  -9    4.57    1.60
   0  11  -9    6.65    1.05
  -1 -11  -9   -1.16    1.18
  -1  11  -9    0.16    0.68
  -2 -11  -9    7.47    1.80
  -2  11  -9   10.46    1.34
  -3 -11  -9    0.72    1.58
  -3  11  -9    0.02    0.77
  -4  11  -9   -0.22    0.83
  -4 -11  -9   -0.99    1.45
  -5  11  -9    1.69    0.97
  -5 -11  -9    1.82    1.89
   6 -12  -9    1.28    1.21
   5 -12  -9   -0.66    0.97
   4 -12  -9    0.90    1.23
   4  12  -9    0.78    0.84
   3 -12  -9    1.20    1.27
   3  12  -9    0.39    0.77
   2  12  -9    5.27    1.07
   2 -12  -9    3.49    1.47
   1 -12  -9    4.90    1.52
   1  12  -9    5.26    1.09
   0  12  -9    7.47    1.15
   0 -12  -9    8.44    1.80
  -1 -12  -9    0.87    1.57
  -1  12  -9    1.33    0.92
  -2  12  -9   13.44    1.46
  -2 -12  -9   19.88    2.54
  -3 -12  -9    0.79    1.72
  -3  12  -9    0.82    0.86
  -4 -12  -9   -1.14    1.66
  -4  12  -9    0.36    0.91
   4  13  -9    0.56    0.93
   4 -13  -9    0.99    1.31
   3 -13  -9   17.64    2.28
   3  13  -9   16.89    1.60
   2 -13  -9    2.05    1.45
   2  13  -9   -0.83    0.79
   1  13  -9   50.09    2.66
   1 -13  -9   49.19    3.53
   0 -13  -9   -0.63    1.30
   0  13  -9    0.47    0.90
  -1  13  -9    0.51    0.91
  -1 -13  -9    0.86    1.56
  -2  13  -9   -0.64    0.85
  -2 -13  -9   -1.82    1.46
 -12   0  10   -0.79    0.90
 -12   0  10    0.08    0.87
 -11   0  10    0.15    0.79
 -11   0  10   -0.75    0.85
 -10   0  10   47.50    2.85
 -10   0  10   42.47    2.60
   9   0 -10   -0.17    0.68
   9   0 -10   -0.61    0.64
   8   0 -10  217.39    6.48
   8   0 -10  223.83    6.31
   7   0 -10    0.18    0.60
   7   0 -10    0.82    0.68
   6   0 -10   60.91    2.44
   6   0 -10   60.29    2.50
   5   0 -10   -0.08    0.59
   5   0 -10    0.43    0.53
   4   0 -10  141.10    4.09
   4   0 -10  141.48    4.15
   3   0 -10   -0.31    0.36
   3   0 -10    0.33    0.62
   2   0 -10   15.78    1.31
   2   0 -10   14.24    0.93
   1   0 -10    0.73    0.69
   1   0 -10   -0.07    0.30
   0   0 -10  108.72    2.92
   0   0 -10  109.46    3.60
  -1   0 -10   -0.05    0.39
  -1   0 -10   -0.32    0.60
  -2   0 -10   21.46    1.54
  -3   0 -10   -0.01    0.62
  -4   0 -10    2.62    0.90
  -5   0 -10    0.83    0.80
  -6   0 -10  100.14    3.99
  -7   0 -10    0.95    0.85
  -8   0 -10   13.85    1.70
  -9   0 -10   -0.42    0.87
 -12  -1  10   18.26    2.14
 -12   1  10   18.43    2.00
 -12  -1  10   18.73    2.05
 -12   1  10   19.63    2.21
 -11   1  10   -0.25    0.74
 -11   1  10    0.01    0.86
 -11  -1  10    0.27    0.93
 -11  -1  10    0.96    0.91
 -10  -1  10    2.69    1.03
 -10  -1  10    2.13    1.00
  10  -1 -10    2.38    0.99
   9  -1 -10    2.98    0.94
   9   1 -10    2.26    0.88
  -9  -1  10    1.70    0.99
  -9  -1  10    1.35    0.84
   9  -1 -10    2.20    0.84
   8  -1 -10  101.68    3.90
   8  -1 -10  109.69    3.71
   8   1 -10  110.16    3.82
   7   1 -10    0.78    0.73
   7  -1 -10    1.74    0.76
   7  -1 -10   -0.01    0.68
   7   1 -10    0.24    0.60
   6  -1 -10    0.06    0.58
   6   1 -10    0.13    0.64
   6  -1 -10   -0.23    0.57
   6   1 -10   -0.67    0.52
   5  -1 -10   12.88    1.10
   5   1 -10   13.69    1.15
   5   1 -10   12.42    1.16
   5  -1 -10   13.68    1.14
   4   1 -10  217.53    5.57
   4  -1 -10  205.31    5.60
   4   1 -10  205.62    5.68
   4  -1 -10  211.97    5.68
   3   1 -10    0.36    0.62
   3  -1 -10   -0.11    0.58
   3  -1 -10    0.40    0.44
   3   1 -10    0.05    0.37
   2  -1 -10   -0.37    0.37
   2  -1 -10   -0.51    0.61
   2   1 -10    0.30    0.31
   2   1 -10    0.28    0.66
   1  -1 -10  122.31    3.45
   1   1 -10  125.81    3.17
   1  -1 -10  120.51    3.83
   1   1 -10  125.10    3.93
   0  -1 -10   21.08    1.58
   0   1 -10   18.97    1.48
   0  -1 -10   23.52    1.21
   0   1 -10   22.01    0.81
  -1   1 -10    0.04    0.70
  -1  -1 -10    0.07    0.58
  -1  -1 -10   -0.04    0.52
  -2  -1 -10    0.56    0.62
  -2   1 -10    1.74    0.74
  -2  -1 -10    2.89    0.73
  -3  -1 -10    2.49    0.77
  -3   1 -10    4.16    0.89
  -4  -1 -10   30.81    1.94
  -4   1 -10   33.68    2.02
  -5   1 -10   32.66    2.09
  -5  -1 -10   34.08    2.11
  -6  -1 -10   42.79    2.47
  -6   1 -10   48.69    2.64
  -7  -1 -10   30.81    2.21
  -7   1 -10   35.73    2.38
  -8  -1 -10    9.50    1.51
  -8   1 -10    9.99    1.49
  -9   1 -10    4.57    1.33
  -9  -1 -10    5.21    1.38
 -12  -2  10   -0.01    0.99
 -12   2  10    0.72    0.93
 -12   2  10    0.17    0.98
 -11  -2  10    3.56    1.15
  11  -2 -10    6.45    1.36
 -11  -2  10    4.03    1.31
 -10  -2  10    0.98    0.89
 -10  -2  10    2.55    1.05
  10  -2 -10    1.09    0.88
  -9  -2  10    5.00    1.21
   9   2 -10    6.69    1.12
  -9  -2  10    5.04    1.10
   9  -2 -10    8.74    1.24
  -8  -2  10  125.94    4.62
   8  -2 -10  128.81    4.15
   8   2 -10  124.36    4.28
   8  -2 -10  127.44    4.45
  -8  -2  10  126.44    4.35
   7  -2 -10   10.82    1.14
  -7  -2  10   13.30    1.29
   7   2 -10   14.51    1.30
   7  -2 -10   13.53    1.31
  -7  -2  10   12.20    1.30
  -6  -2  10    6.57    0.88
  -6  -2  10    6.08    0.90
   6  -2 -10    5.72    0.90
   6   2 -10    6.47    0.98
   6  -2 -10    7.48    1.00
   5  -2 -10    3.27    0.75
   5  -2 -10    3.36    0.76
   5   2 -10    3.24    0.87
   4  -2 -10    9.80    0.98
   4  -2 -10    8.38    0.95
   4   2 -10    7.37    0.96
   4   2 -10    9.05    0.82
   3   2 -10   11.51    1.14
   3  -2 -10    8.61    0.98
   3   2 -10    9.20    0.80
   3   2 -10    8.98    0.60
   3  -2 -10    8.84    0.91
   2  -2 -10    7.10    0.95
   2   2 -10    9.75    1.05
   2   2 -10    6.89    0.61
   2  -2 -10    6.34    0.80
   1  -2 -10   51.52    2.23
   1  -2 -10   49.35    1.98
   1   2 -10   47.78    2.22
   0  -2 -10    8.83    0.88
   0   2 -10    5.18    0.95
   0  -2 -10    6.51    0.93
  -1  -2 -10    4.25    0.88
  -1   2 -10    5.93    1.02
  -1  -2 -10    5.12    0.83
  -2  -2 -10    5.92    0.96
  -2   2 -10    5.76    1.00
  -2  -2 -10    6.42    0.99
  -3  -2 -10   29.46    1.78
  -3  -2 -10   27.68    1.78
  -3   2 -10   31.62    1.99
  -4   2 -10    2.22    0.90
  -4  -2 -10    1.51    0.77
  -5   2 -10   40.75    2.30
  -5  -2 -10   38.23    2.31
  -6   2 -10   22.36    1.83
  -6  -2 -10   20.18    1.75
  -7  -2 -10    2.36    1.05
  -7   2 -10    1.84    0.96
  -8   2 -10    0.33    0.86
  -8  -2 -10    0.59    0.91
  -9   2 -10    3.68    1.25
  -9  -2 -10    5.66    1.39
  12  -3 -10    8.83    1.62
 -12  -3  10    7.12    1.64
 -11  -3  10    2.95    1.16
  11  -3 -10    0.86    0.91
 -10  -3  10    0.84    0.89
  10  -3 -10    2.34    0.97
   9   3 -10   -0.54    0.77
  -9  -3  10    0.94    0.77
  -9  -3  10    0.92    0.92
   9  -3 -10    0.81    0.83
  -8  -3  10    0.51    0.83
   8   3 -10    1.19    0.82
   8  -3 -10    1.64    0.76
  -8  -3  10    1.39    0.81
   8  -3 -10    0.71    0.75
  -7  -3  10  137.04    4.68
   7   3 -10  138.51    4.47
   7  -3 -10  145.38    4.73
  -7  -3  10  136.79    4.43
   7  -3 -10  139.55    4.20
  -6  -3  10    0.98    0.65
  -6  -3  10    1.03    0.63
   6  -3 -10    2.01    0.76
   6  -3 -10    0.50    0.61
   6   3 -10    0.57    0.72
   5  -3 -10    6.07    0.83
  -5  -3  10    6.79    0.89
   5   3 -10    6.36    0.95
  -5  -3  10    5.87    0.80
   5  -3 -10    7.01    0.98
   4  -3 -10   77.10    2.55
   4  -3 -10   76.60    2.86
  -4  -3  10   65.91    2.35
   4   3 -10   73.65    2.73
   3   3 -10  146.94    3.43
   3  -3 -10  144.11    4.32
  -3  -3  10  143.30    3.75
  -3  -3  10  143.46    4.00
   3   3 -10  137.09    4.25
   3  -3 -10  144.61    4.12
   2   3 -10    4.02    0.51
   2   3 -10    4.49    0.92
   2  -3 -10    5.71    0.95
  -2  -3  10    5.00    0.54
   1  -3 -10  372.05    9.33
   1   3 -10  371.68    9.44
   1  -3 -10  379.79    9.31
   0  -3 -10    0.03    0.60
   0  -3 -10    0.25    0.67
   0   3 -10    0.81    0.86
  -1   3 -10  100.34    3.59
  -1  -3 -10   99.16    3.42
  -1  -3 -10   99.66    3.40
  -2  -3 -10   23.35    1.75
  -2  -3 -10   22.11    1.55
  -2   3 -10   23.30    1.68
  -3   3 -10   27.17    1.84
  -3  -3 -10   29.89    1.88
  -3  -3 -10   28.16    2.01
  -4   3 -10   25.90    1.92
  -4  -3 -10   24.51    1.74
  -4  -3 -10   23.86    1.85
  -5   3 -10   23.19    1.92
  -5  -3 -10   27.03    1.95
  -6   3 -10   24.03    1.95
  -6  -3 -10   21.15    1.80
  -7  -3 -10   12.62    1.55
  -7   3 -10   12.64    1.55
  -8  -3 -10    0.17    0.85
  -8   3 -10   -0.63    0.86
  -9   3 -10    3.27    1.27
  -9  -3 -10    5.54    1.38
 -11  -4  10    4.81    1.42
  11  -4 -10    3.89    1.28
  10  -4 -10    1.56    0.98
 -10  -4  10    1.53    1.01
  -9  -4  10    7.55    1.36
   9  -4 -10    9.41    1.36
   9   4 -10    6.51    1.16
   8  -4 -10   27.30    2.01
  -8  -4  10   27.99    2.04
   8   4 -10   26.74    1.91
   7  -4 -10    1.59    0.66
   7   4 -10    1.95    0.85
   7  -4 -10    2.18    0.85
  -7  -4  10    2.78    0.92
  -6  -4  10   59.16    2.63
   6  -4 -10   57.90    2.67
   6  -4 -10   58.04    2.26
   6   4 -10   61.07    2.58
  -5  -4  10   42.34    2.00
   5  -4 -10   40.52    2.16
   5   4 -10   38.41    1.98
   5  -4 -10   39.41    1.78
   4  -4 -10    0.59    0.61
   4   4 -10    0.36    0.73
   4  -4 -10   -0.04    0.61
  -4  -4  10    0.06    0.26
   3   4 -10   22.65    1.06
   3  -4 -10   23.35    1.57
   3  -4 -10   21.16    1.35
  -3  -4  10   24.05    1.26
   3   4 -10   22.05    1.54
   2  -4 -10   33.21    1.85
   2   4 -10   35.28    1.35
  -2  -4  10   30.97    1.30
   2   4 -10   31.78    1.81
   2  -4 -10   30.01    1.63
   1   4 -10   11.63    1.25
   1   4 -10   10.99    0.89
   1  -4 -10   10.87    1.19
   0   4 -10   19.80    1.59
   0  -4 -10   16.91    1.43
   0  -4 -10   18.76    1.54
  -1  -4 -10    0.51    0.86
  -1  -4 -10    0.49    0.67
  -1   4 -10    1.01    0.95
  -2  -4 -10    1.39    0.98
  -2  -4 -10    0.90    0.72
  -2   4 -10    0.52    0.90
  -3   4 -10   25.29    1.93
  -3  -4 -10   21.35    1.95
  -3  -4 -10   22.69    1.64
  -4   4 -10    1.28    0.90
  -4  -4 -10   -0.04    0.71
  -4  -4 -10   -0.37    0.94
  -5   4 -10   66.13    3.09
  -5  -4 -10   73.45    3.18
  -5  -4 -10   68.65    3.23
  -6  -4 -10   -0.68    0.66
  -6   4 -10    0.13    0.90
  -7   4 -10    2.96    1.13
  -7  -4 -10    5.03    1.19
  -8   4 -10    3.33    1.14
  -8  -4 -10    5.38    1.28
  -9  -4 -10    8.56    1.57
  -9   4 -10    7.90    1.59
 -11  -5  10    1.68    1.13
  11  -5 -10    0.20    0.96
  10  -5 -10   -1.55    0.70
 -10  -5  10   -0.37    0.76
   9  -5 -10    5.46    1.26
  -9  -5  10    6.30    1.26
   9   5 -10    4.96    1.16
   8  -5 -10    1.45    0.90
  -8  -5  10   -0.21    0.67
   8   5 -10    0.15    0.75
  -7  -5  10   -0.48    0.58
   7   5 -10   -0.38    0.68
   7  -5 -10    0.25    0.73
  -6  -5  10  164.50    5.14
   6  -5 -10  163.60    5.30
   6   5 -10  158.46    4.97
   5   5 -10   76.28    3.00
  -5  -5  10   80.49    3.00
   5  -5 -10   82.88    3.28
   4   5 -10    3.29    0.85
   4  -5 -10    4.33    0.73
   4  -5 -10    4.55    0.99
  -4  -5  10    2.77    0.60
   3   5 -10    0.47    0.39
   3  -5 -10    1.25    0.67
   3  -5 -10    0.16    0.71
   3   5 -10    0.17    0.76
  -3  -5  10    0.72    0.46
   2   5 -10    1.91    0.44
   2   5 -10    3.61    0.99
   2  -5 -10    2.82    0.86
   2  -5 -10    2.32    0.84
   1  -5 -10   21.01    1.71
   1  -5 -10   19.96    1.57
   1   5 -10   18.30    1.10
   1   5 -10   19.29    1.70
   0   5 -10  190.50    4.90
   0  -5 -10  194.44    5.84
   0   5 -10  194.94    5.66
  -1  -5 -10   55.67    2.40
  -1  -5 -10   52.88    2.74
  -1   5 -10   55.92    2.62
  -2  -5 -10   13.91    1.26
  -2  -5 -10   13.46    1.62
  -2   5 -10   13.42    1.44
  -3   5 -10  314.30    8.71
  -3  -5 -10  327.22    8.66
  -3  -5 -10  329.93    9.14
  -4  -5 -10   46.97    2.76
  -4  -5 -10   45.00    2.37
  -4   5 -10   51.16    2.69
  -5   5 -10   -0.31    0.94
  -5  -5 -10    0.01    1.06
  -5  -5 -10   -0.88    0.65
  -6  -5 -10    6.84    1.50
  -6  -5 -10    5.44    1.21
  -6   5 -10    7.44    1.40
  -7  -5 -10    0.46    0.88
  -7   5 -10   -0.02    0.99
  -8  -5 -10   12.68    1.73
  -8   5 -10   14.58    1.84
 -11  -6  10    0.85    1.03
  11  -6 -10    0.85    1.05
  10  -6 -10    0.20    1.00
 -10  -6  10    2.08    1.15
  -9  -6  10    8.02    1.45
   9  -6 -10   11.60    1.55
   9   6 -10    9.32    1.40
   8  -6 -10   -0.17    0.80
   8   6 -10   -0.59    0.71
  -8  -6  10    0.03    0.81
   7   6 -10    5.01    0.99
   7  -6 -10    4.05    1.08
  -7  -6  10    3.75    1.00
   6   6 -10   54.43    2.52
  -6  -6  10   58.78    2.65
   6  -6 -10   55.82    2.78
  -5  -6  10   86.28    3.20
   5   6 -10   85.40    3.17
   5  -6 -10   78.58    3.34
   4   6 -10   27.55    1.79
   4   6 -10   24.89    1.30
   4  -6 -10   26.61    1.89
  -4  -6  10   25.37    1.56
   3   6 -10    1.83    0.88
   3  -6 -10    2.53    0.96
   3   6 -10    1.09    0.44
  -3  -6  10    2.04    0.60
   2   6 -10    8.57    1.21
   2   6 -10    8.36    0.83
   2  -6 -10    8.04    1.28
   1   6 -10   92.09    3.37
   1  -6 -10   90.24    3.09
   1  -6 -10   92.51    3.62
   1   6 -10   88.04    2.84
   0  -6 -10  246.02    7.31
   0  -6 -10  259.86    6.77
   0   6 -10  251.73    6.93
   0   6 -10  256.62    6.26
  -1   6 -10   10.71    1.04
  -1   6 -10   11.40    1.32
  -1  -6 -10    9.96    1.11
  -1  -6 -10   11.87    1.62
  -2  -6 -10  107.53    3.70
  -2   6 -10  108.15    3.48
  -2   6 -10  103.96    3.86
  -2  -6 -10  105.39    4.26
  -3  -6 -10    6.16    1.46
  -3  -6 -10    7.37    1.08
  -3   6 -10    5.12    1.26
  -4  -6 -10    0.97    1.18
  -4   6 -10   -0.37    0.96
  -4  -6 -10    0.89    0.76
  -5  -6 -10    2.64    1.32
  -5   6 -10    0.92    1.07
  -5  -6 -10    4.13    1.04
  -6  -6 -10    0.78    0.91
  -6   6 -10   -1.31    0.97
  -6  -6 -10   -0.14    1.24
  -7  -6 -10    1.37    1.00
  -8  -6 -10    2.09    1.06
 -10  -7  10   19.79    2.16
  10  -7 -10   23.42    2.18
  -9  -7  10   14.59    1.82
   8  -7 -10    1.40    0.97
  -8  -7  10    4.29    1.14
   8   7 -10    2.79    1.01
   7   7 -10   -1.10    0.71
  -7  -7  10    0.54    0.68
   7  -7 -10    0.10    0.76
   6  -7 -10    0.70    0.83
   6   7 -10    0.85    0.75
  -6  -7  10    0.34    0.68
  -5  -7  10   31.00    1.90
   5   7 -10   27.48    1.79
   5  -7 -10   28.52    2.03
   4  -7 -10    6.19    1.24
   4   7 -10    3.64    0.90
   4   7 -10    4.89    0.76
  -4  -7  10    4.12    0.84
   3   7 -10   93.67    3.33
   3  -7 -10   90.88    3.72
   3   7 -10   90.57    2.85
   2  -7 -10  257.97    7.51
   2   7 -10  255.28    6.96
   2   7 -10  256.91    6.25
   1   7 -10   30.16    1.65
   1   7 -10   30.36    1.97
   1  -7 -10   32.27    2.43
   0   7 -10    3.37    1.10
   0   7 -10    3.33    0.73
   0  -7 -10    2.10    1.23
  -1   7 -10   -0.27    0.92
  -1   7 -10    1.14    0.61
  -1  -7 -10    0.33    1.13
  -2  -7 -10   23.71    1.68
  -2  -7 -10   31.02    2.55
  -2   7 -10   25.41    2.00
  -2   7 -10   31.85    1.76
  -3   7 -10    3.17    1.22
  -3   7 -10    2.72    0.78
  -3  -7 -10    2.14    1.36
  -3  -7 -10    3.17    0.91
  -4   7 -10   17.62    1.46
  -4  -7 -10   20.33    1.70
  -4  -7 -10   15.81    2.08
  -5   7 -10    2.17    0.90
  -5  -7 -10   -0.98    1.23
  -5  -7 -10    1.81    0.91
  -6  -7 -10   84.65    3.72
  -6   7 -10   78.17    3.33
  -6  -7 -10   79.23    4.16
  -7  -7 -10   10.76    1.62
  -7  -7 -10   10.75    2.06
  -8  -7 -10    1.25    1.12
  10  -8 -10   29.79    2.45
 -10  -8  10   31.91    2.67
  -9  -8  10    7.78    1.53
   9  -8 -10    7.23    1.46
   8   8 -10   34.00    2.23
  -8  -8  10   34.16    2.46
   8  -8 -10   35.31    2.54
   7  -8 -10    4.78    1.25
   7   8 -10    5.70    1.14
  -7  -8  10    4.24    1.12
   6   8 -10   -0.34    0.73
  -6  -8  10    0.86    0.78
   6  -8 -10   -0.51    0.76
   5  -8 -10   33.83    2.35
   5   8 -10   34.95    2.04
  -5  -8  10   34.42    2.11
   4   8 -10    0.58    0.75
   4   8 -10   -0.40    0.44
   4  -8 -10   -0.32    0.85
   3  -8 -10   17.63    1.74
   3   8 -10   14.09    1.14
   3   8 -10   15.92    1.41
   2  -8 -10   14.01    1.68
   2   8 -10   11.66    1.27
   2   8 -10   10.57    1.05
   1  -8 -10   34.96    2.51
   1   8 -10   38.83    1.91
   1   8 -10   43.70    2.19
   0  -8 -10  147.42    5.36
   0   8 -10  153.95    4.74
   0   8 -10  149.72    4.36
  -1  -8 -10    8.77    1.55
  -1   8 -10   11.31    1.13
  -2  -8 -10   -0.50    1.13
  -2   8 -10   -0.70    0.52
  -3  -8 -10    7.54    1.63
  -3   8 -10   10.11    1.15
  -4  -8 -10   11.38    2.00
  -4   8 -10   12.90    1.34
  -5   8 -10   12.67    1.40
  -5  -8 -10   11.19    1.95
  -6  -8 -10    6.03    1.32
  -6  -8 -10    5.27    1.69
  -6   8 -10    5.17    1.14
  -7  -8 -10    3.55    1.28
  -7  -8 -10    3.33    1.65
  -7   8 -10    3.83    1.14
   9  -9 -10    1.37    1.14
  -9  -9  10    0.29    1.10
  -8  -9  10    8.79    1.57
   8  -9 -10    9.32    1.57
   7   9 -10    1.32    0.90
   7  -9 -10   -0.32    0.94
  -7  -9  10    0.54    0.95
  -6  -9  10   19.53    1.82
   6  -9 -10   19.27    1.98
   6   9 -10   21.23    1.73
   5  -9 -10   16.11    1.77
   5   9 -10   16.32    1.48
   4  -9 -10   10.14    1.50
   4   9 -10   10.99    1.25
   4   9 -10   11.07    1.09
   3  -9 -10   18.90    1.91
   3   9 -10   14.18    1.22
   3   9 -10   13.98    1.34
   2  -9 -10    0.07    0.97
   2   9 -10    0.65    0.65
   1  -9 -10  108.20    4.52
   1   9 -10  115.68    3.65
   0  -9 -10    0.36    1.10
   0   9 -10    0.02    0.62
  -1   9 -10    7.52    1.02
  -1  -9 -10    4.95    1.46
  -2   9 -10    4.17    0.91
  -2  -9 -10    5.05    1.52
  -3   9 -10    1.04    0.80
  -3  -9 -10   -1.06    1.34
  -4  -9 -10   24.19    2.64
  -4   9 -10   24.75    1.87
  -5   9 -10   -0.16    0.71
  -5  -9 -10    0.59    1.56
  -6   9 -10    0.14    0.83
  -6  -9 -10    1.92    1.69
   8 -10 -10    1.29    1.18
  -8 -10  10    0.67    1.22
   7  10 -10    0.56    0.92
  -7 -10  10    0.64    1.10
   7 -10 -10    1.60    1.12
   6  10 -10    9.49    1.32
   6 -10 -10    6.60    1.42
   5 -10 -10    1.23    1.05
   4  10 -10    5.34    0.94
   4 -10 -10    7.28    1.45
   3 -10 -10    7.29    1.46
   3  10 -10    4.79    0.92
   2  10 -10   -0.07    0.58
   2 -10 -10   -0.25    1.03
   1 -10 -10   32.40    2.57
   1  10 -10   32.16    1.83
   0 -10 -10   -0.45    1.12
   0  10 -10    0.63    0.74
  -1  10 -10   10.61    1.24
  -1 -10 -10   11.72    1.97
  -2 -10 -10   -0.49    1.25
  -2  10 -10   -0.14    0.66
  -3 -10 -10   -0.40    1.36
  -3  10 -10    0.72    0.80
  -4  10 -10    1.92    0.90
  -4 -10 -10    4.09    1.88
  -5 -10 -10    1.31    1.71
  -5  10 -10    2.33    1.03
  -6  10 -10    6.38    1.37
  -6 -10 -10    3.53    1.83
   7 -11 -10    2.05    1.24
   6 -11 -10    6.79    1.50
   5 -11 -10    1.34    1.14
   4 -11 -10    1.98    1.25
   3  11 -10   11.79    1.30
   3 -11 -10   10.94    1.74
   2 -11 -10   12.95    1.92
   2  11 -10   11.30    1.22
   1  11 -10    7.77    1.09
   1 -11 -10    8.63    1.77
   0 -11 -10   -0.28    1.22
   0  11 -10   -0.99    0.55
  -1 -11 -10    4.54    1.62
  -1  11 -10    6.55    1.12
  -2  11 -10    6.59    1.15
  -2 -11 -10    4.93    1.69
  -3  11 -10    3.06    0.97
  -3 -11 -10    1.62    1.56
  -4 -11 -10    0.36    1.76
  -4  11 -10    3.58    1.13
  -5 -11 -10   -1.92    1.45
   6 -12 -10    6.28    1.57
   5 -12 -10    1.07    1.20
   4 -12 -10    5.75    1.63
   3  12 -10    0.64    0.81
   3 -12 -10    1.97    1.42
   2  12 -10    0.38    0.82
   2 -12 -10    0.92    1.27
   1  12 -10    6.39    1.18
   1 -12 -10    8.66    1.80
   0 -12 -10    2.20    1.43
   0  12 -10    1.16    0.85
  -1 -12 -10    2.09    1.55
  -1  12 -10    0.33    0.81
  -2  12 -10    4.12    1.08
  -2 -12 -10    3.98    1.82
  -3  12 -10    8.00    1.39
  -3 -12 -10   10.44    2.29
   4 -13 -10   12.95    2.04
   3  13 -10    2.86    1.00
   3 -13 -10    4.01    1.66
   2 -13 -10    0.82    1.35
   2  13 -10    0.07    0.86
   1  13 -10    0.47    0.92
   1 -13 -10    0.82    1.47
   0  13 -10   12.42    1.49
   0 -13 -10   12.15    2.15
  -1  13 -10    1.93    1.02
  -1 -13 -10    4.53    1.77
 -12   0  11   -0.32    0.90
 -12   0  11   -1.03    0.87
 -11   0  11    1.08    1.07
 -11   0  11    1.10    1.03
 -10   0  11   -0.10    0.80
 -10   0  11   -0.85    0.67
   9   0 -11   17.74    1.53
   9   0 -11   12.49    1.43
   8   0 -11    1.52    0.84
   8   0 -11    0.66    0.77
   7   0 -11    1.42    0.72
   7   0 -11    1.03    0.73
   6   0 -11    0.03    0.64
   6   0 -11   -0.12    0.57
   5   0 -11    5.67    0.80
   5   0 -11    7.43    1.01
   4   0 -11   -0.21    0.62
   4   0 -11   -0.07    0.45
   3   0 -11  105.38    3.55
   3   0 -11  110.02    3.24
   2   0 -11   -0.69    0.67
   2   0 -11    0.05    0.37
   1   0 -11  200.17    5.59
   1   0 -11  188.19    4.85
   0   0 -11    0.06    0.71
   0   0 -11    0.17    0.34
  -1   0 -11    7.78    1.09
  -2   0 -11    0.40    0.71
  -3   0 -11   19.08    1.63
  -4   0 -11    0.33    0.79
  -5   0 -11  205.02    6.46
  -6   0 -11   -0.16    0.81
  -7   0 -11   52.78    3.00
  -8   0 -11   -0.02    0.89
  -9   0 -11    0.55    1.12
 -12   1  11    2.06    1.21
 -12   1  11    1.30    1.16
 -12  -1  11    0.23    1.13
 -12  -1  11    0.26    0.92
 -11  -1  11    3.27    1.18
 -11  -1  11    2.84    1.21
  11  -1 -11    2.18    1.08
 -10  -1  11    1.29    0.90
 -10  -1  11    2.07    1.07
  10  -1 -11    0.86    0.90
   9  -1 -11   30.27    2.08
  -9  -1  11   38.69    2.30
  -9  -1  11   34.71    2.37
   9  -1 -11   40.68    2.19
   9   1 -11   34.43    2.10
   8   1 -11   33.32    2.02
   8  -1 -11   31.26    1.86
   8   1 -11   33.82    1.98
   8  -1 -11   34.11    2.14
   7   1 -11    1.57    0.78
   7  -1 -11    0.51    0.73
   7   1 -11    1.91    0.75
   7  -1 -11    1.96    0.79
   6   1 -11   78.58    2.94
   6  -1 -11   79.57    3.01
   6  -1 -11   79.96    2.95
   6   1 -11   79.33    3.04
   5   1 -11  157.18    4.57
   5  -1 -11  159.23    4.68
   5   1 -11  157.95    4.70
   5  -1 -11  152.05    4.57
   4  -1 -11    5.42    0.93
   4   1 -11    3.33    0.86
   4  -1 -11    5.81    0.77
   4   1 -11    4.37    0.68
   3  -1 -11   61.25    2.53
   3  -1 -11   64.14    2.34
   3   1 -11   62.91    2.55
   3   1 -11   67.16    2.19
   2   1 -11    1.68    0.82
   2  -1 -11    2.26    0.90
   2  -1 -11    1.95    0.54
   2   1 -11    1.76    0.42
   1  -1 -11   99.62    3.01
   1  -1 -11  101.71    3.48
   1   1 -11  102.91    2.72
   1   1 -11  100.94    3.50
   0  -1 -11    2.79    0.58
   0  -1 -11    2.05    0.83
   0   1 -11    2.14    0.86
  -1   1 -11  112.48    3.96
  -1  -1 -11  126.79    3.48
  -1  -1 -11  113.87    3.95
  -2   1 -11    1.14    0.80
  -2  -1 -11    0.87    0.74
  -3  -1 -11    4.08    0.96
  -3   1 -11    2.49    0.92
  -4  -1 -11   33.87    2.11
  -4   1 -11   34.10    2.13
  -5  -1 -11  136.10    4.79
  -5   1 -11  129.11    4.73
  -6   1 -11    0.17    0.83
  -6  -1 -11    0.33    0.91
  -7   1 -11   17.82    1.81
  -7  -1 -11   18.37    1.82
  -8  -1 -11    2.36    1.11
  -8   1 -11    2.44    1.17
  -9  -1 -11    6.85    1.50
  -9   1 -11    5.12    1.47
 -12  -2  11    8.46    1.71
  12  -2 -11    9.58    1.64
 -11  -2  11    1.71    0.93
  11  -2 -11    1.40    1.03
 -11  -2  11    3.51    1.17
 -10  -2  11   15.15    1.82
  10  -2 -11   16.10    1.69
  10   2 -11   14.67    1.55
   9  -2 -11   12.19    1.26
  -9  -2  11   11.90    1.55
   9  -2 -11   12.13    1.45
   9   2 -11   11.93    1.45
  -9  -2  11   15.35    1.58
  -8  -2  11    9.01    1.29
  -8  -2  11    8.89    1.30
   8   2 -11    9.18    1.21
   8  -2 -11    8.80    1.16
   8  -2 -11    9.03    1.26
  -7  -2  11   22.91    1.66
  -7  -2  11   25.19    1.80
   7  -2 -11   19.57    1.50
   7  -2 -11   18.22    1.57
   7   2 -11   23.10    1.70
  -6  -2  11   77.03    2.81
   6  -2 -11   74.76    2.81
   6   2 -11   76.58    3.00
   6  -2 -11   76.51    3.03
  -6  -2  11   72.79    2.97
   5   2 -11   93.44    3.13
   5  -2 -11   95.37    3.19
   5  -2 -11   95.49    3.35
   5   2 -11   99.10    3.41
   4  -2 -11   10.64    1.10
   4  -2 -11   10.94    1.05
   4   2 -11   10.79    0.94
   4   2 -11   12.81    1.21
   3   2 -11  275.87    6.75
   3  -2 -11  268.27    7.10
   3   2 -11  281.13    5.97
   3  -2 -11  269.40    7.11
   3   2 -11  270.69    7.23
   2  -2 -11  129.48    3.81
   2  -2 -11  131.01    4.05
   2   2 -11  124.18    3.35
   2   2 -11  126.82    4.08
   1   2 -11    5.96    1.06
   1  -2 -11    5.44    0.80
   1  -2 -11    7.45    1.12
   0  -2 -11   41.63    2.20
   0  -2 -11   45.66    1.92
   0   2 -11   42.57    2.21
  -1   2 -11  324.57    8.62
  -1  -2 -11  331.25    8.17
  -1  -2 -11  312.17    8.47
  -2   2 -11  153.61    4.97
  -2  -2 -11  159.62    4.67
  -2  -2 -11  156.71    4.94
  -3   2 -11   57.45    2.77
  -3  -2 -11   56.06    2.65
  -4   2 -11   42.47    2.40
  -4  -2 -11   38.85    2.34
  -5   2 -11   41.90    2.53
  -5  -2 -11   42.67    2.45
  -6  -2 -11    5.15    1.17
  -6   2 -11    6.40    1.30
  -7   2 -11    2.12    1.14
  -7  -2 -11    1.10    0.98
  -8   2 -11   -0.01    0.98
  -8  -2 -11   -0.35    0.86
  -9   2 -11    0.37    1.12
  -9  -2 -11    0.86    1.03
  11  -3 -11   -0.48    0.82
 -11  -3  11    0.36    0.95
  10  -3 -11    2.49    1.00
 -10  -3  11    3.30    1.10
   9  -3 -11   51.98    2.82
  -9  -3  11   49.64    2.66
  -9  -3  11   48.48    2.86
   9   3 -11   48.78    2.58
   9  -3 -11   54.62    2.47
   8  -3 -11   46.69    2.21
   8  -3 -11   44.16    2.51
  -8  -3  11   42.12    2.46
   8   3 -11   46.43    2.37
  -8  -3  11   45.33    2.40
   7   3 -11   58.16    2.66
   7  -3 -11   62.91    2.49
  -7  -3  11   60.55    2.65
  -7  -3  11   59.87    2.80
   7  -3 -11   55.28    2.70
  -6  -3  11   38.58    1.93
   6   3 -11   36.03    2.05
   6  -3 -11   37.54    2.13
  -6  -3  11   35.38    1.99
   6  -3 -11   34.31    1.75
   5  -3 -11   11.59    1.20
   5  -3 -11   13.64    1.15
  -5  -3  11   10.85    1.02
  -5  -3  11   11.21    1.07
   5   3 -11   12.67    1.23
  -4  -3  11    3.96    0.59
  -4  -3  11    5.79    0.73
   4  -3 -11    7.47    0.95
   4   3 -11    4.85    0.94
   4  -3 -11    6.45    0.99
  -3  -3  11    2.98    0.53
   3  -3 -11    2.25    0.74
   3   3 -11    3.36    0.48
   3   3 -11    3.20    0.89
   3  -3 -11    2.59    0.71
  -3  -3  11    3.33    0.54
   2  -3 -11   95.41    3.32
   2   3 -11  100.86    2.70
  -2  -3  11   99.07    2.80
   2   3 -11   99.21    3.46
   2  -3 -11   96.64    3.32
   1  -3 -11  142.48    4.27
   1  -3 -11  143.29    4.36
   1   3 -11  142.18    4.55
   0  -3 -11   68.39    2.77
   0   3 -11   61.55    2.81
   0  -3 -11   65.52    2.61
  -1  -3 -11   54.49    2.42
  -1  -3 -11   51.61    2.40
  -1   3 -11   49.60    2.50
  -2   3 -11    7.73    1.27
  -2  -3 -11    5.63    1.11
  -3   3 -11   46.21    2.57
  -3  -3 -11   49.92    2.51
  -3  -3 -11   47.72    2.42
  -4   3 -11    0.50    0.91
  -4  -3 -11    0.64    0.85
  -5   3 -11   12.83    1.53
  -5  -3 -11   14.27    1.52
  -6  -3 -11   15.95    1.66
  -6   3 -11   13.99    1.68
  -7  -3 -11   -0.75    0.73
  -7   3 -11    0.76    0.94
  -8   3 -11    7.82    1.48
  -8  -3 -11    7.13    1.42
  -9  -3 -11   -1.02    0.99
  -9   3 -11   -1.61    0.99
  11  -4 -11   -0.97    0.89
 -11  -4  11    0.34    1.01
  10  -4 -11    4.54    1.19
 -10  -4  11    5.45    1.33
   9  -4 -11    2.89    1.03
  -9  -4  11    2.13    1.04
   9   4 -11    4.46    1.09
   8  -4 -11    2.30    0.88
  -8  -4  11    2.46    1.01
   8   4 -11    1.34    0.93
   7  -4 -11   -0.06    0.69
   7  -4 -11    0.52    0.36
  -7  -4  11    0.91    0.73
   7   4 -11   -0.11    0.78
   6  -4 -11   85.59    3.14
   6  -4 -11  104.12    3.79
  -6  -4  11  106.72    3.68
   6   4 -11  106.19    3.67
   5  -4 -11   90.28    3.06
   5  -4 -11  100.98    3.61
  -5  -4  11   96.83    3.35
   5   4 -11   96.80    3.45
   4  -4 -11    1.11    0.70
   4   4 -11    0.45    0.72
  -4  -4  11    0.78    0.49
   4  -4 -11    1.19    0.72
   3   4 -11    2.05    0.44
   3  -4 -11    1.53    0.61
   3   4 -11    2.19    0.84
  -3  -4  11    1.72    0.50
   3  -4 -11    1.27    0.72
   2   4 -11   43.12    2.20
   2   4 -11   43.49    1.60
   2  -4 -11   40.69    2.18
   1   4 -11   50.35    2.42
   1   4 -11   51.27    1.87
   1  -4 -11   49.22    2.31
   1  -4 -11   52.46    2.43
   0   4 -11    2.73    0.98
   0  -4 -11    4.36    1.02
   0  -4 -11    3.73    0.95
  -1   4 -11    0.12    0.91
  -1  -4 -11    0.63    0.77
  -1  -4 -11    0.72    0.93
  -2   4 -11  575.42   14.29
  -2  -4 -11  576.33   14.33
  -2  -4 -11  579.08   14.17
  -3   4 -11  102.39    3.96
  -3  -4 -11  102.93    3.99
  -3  -4 -11  106.08    3.89
  -4   4 -11  129.05    4.63
  -4  -4 -11  132.67    4.70
  -4  -4 -11  129.60    4.54
  -5  -4 -11    2.72    0.97
  -5   4 -11    2.85    1.05
  -6  -4 -11    8.96    1.34
  -6   4 -11    7.34    1.44
  -7   4 -11    0.09    0.98
  -7  -4 -11    0.21    0.85
  -8  -4 -11   11.39    1.65
  -8   4 -11    8.54    1.61
  11  -5 -11    5.92    1.41
 -11  -5  11    6.03    1.47
  10  -5 -11    1.35    1.01
 -10  -5  11    3.09    1.17
  -9  -5  11    1.91    1.02
   9  -5 -11    3.86    1.14
   9   5 -11    4.03    1.11
   8  -5 -11    2.39    0.97
  -8  -5  11    3.65    1.04
   8   5 -11    2.88    1.00
   7  -5 -11   14.73    1.51
   7   5 -11   12.01    1.32
  -7  -5  11   12.02    1.35
   6  -5 -11   85.25    3.53
   6   5 -11   85.75    3.31
  -6  -5  11   84.18    3.31
  -5  -5  11   61.71    2.57
   5  -5 -11   62.86    2.91
   5   5 -11   61.92    2.66
   4  -5 -11   37.99    2.22
   4   5 -11   42.80    2.18
  -4  -5  11   42.90    1.92
   3  -5 -11   14.11    1.22
   3   5 -11   12.22    1.29
   3   5 -11   14.19    0.95
   3  -5 -11   12.70    1.34
   2   5 -11   -0.12    0.20
   2  -5 -11    0.22    0.83
   2   5 -11   -0.32    0.77
   2  -5 -11    0.21    0.84
   1  -5 -11  164.54    4.83
   1  -5 -11  162.77    5.20
   1   5 -11  163.89    5.08
   1   5 -11  168.28    4.34
   0  -5 -11    0.80    0.95
   0  -5 -11   -0.79    0.67
   0   5 -11    0.37    0.54
   0   5 -11    0.02    0.97
  -1  -5 -11  147.28    4.95
  -1   5 -11  143.63    4.80
  -1  -5 -11  148.83    4.65
  -2  -5 -11    5.74    1.11
  -2   5 -11    6.80    1.38
  -2  -5 -11    4.74    1.35
  -3   5 -11  322.25    8.89
  -3  -5 -11  327.40    8.77
  -3  -5 -11  321.69    9.09
  -4   5 -11   85.35    3.58
  -4  -5 -11   77.51    3.65
  -4  -5 -11   76.09    3.33
  -5   5 -11   24.43    2.00
  -5  -5 -11   24.04    1.98
  -5  -5 -11   26.09    2.30
  -6   5 -11    0.72    1.07
  -6  -5 -11    1.57    0.95
  -7  -5 -11    3.90    1.25
  -7   5 -11    1.43    1.13
  -8  -5 -11    0.85    1.05
  -8   5 -11    0.44    1.26
  10  -6 -11   36.92    2.62
 -10  -6  11   35.49    2.65
   9   6 -11   14.32    1.55
   9  -6 -11   15.06    1.74
  -9  -6  11   16.62    1.86
   8  -6 -11   -0.40    0.78
  -8  -6  11    0.49    0.82
   8   6 -11   -0.31    0.75
   7   6 -11    0.35    0.72
  -7  -6  11   -0.47    0.64
   7  -6 -11   -0.51    0.69
  -6  -6  11    7.77    1.11
   6   6 -11    9.08    1.23
   6  -6 -11   10.07    1.38
   5  -6 -11  167.58    5.46
  -5  -6  11  168.80    5.10
   5   6 -11  160.96    5.09
   4   6 -11   61.91    2.73
  -4  -6  11   67.12    2.59
   4  -6 -11   62.74    2.94
   3   6 -11  133.70    3.54
   3  -6 -11  127.23    4.46
   3   6 -11  121.36    4.11
   2   6 -11  406.77    9.03
   2   6 -11  388.26   10.09
   2  -6 -11  401.09   10.53
   1   6 -11  358.36    9.41
   1  -6 -11  371.42    9.83
   1   6 -11  357.16    8.37
   0   6 -11   11.84    1.42
   0  -6 -11   12.51    1.31
   0  -6 -11   11.83    1.51
   0   6 -11   13.15    1.13
  -1   6 -11   18.18    1.38
  -1   6 -11   18.11    1.72
  -1  -6 -11   15.61    1.77
  -2  -6 -11   32.99    2.52
  -2  -6 -11   30.05    1.97
  -2   6 -11   34.03    1.87
  -2   6 -11   33.16    2.15
  -3   6 -11   22.88    2.06
  -3  -6 -11   25.28    1.85
  -3  -6 -11   21.58    2.09
  -4   6 -11    5.85    1.36
  -4  -6 -11    7.51    1.60
  -4  -6 -11    7.91    1.20
  -5  -6 -11   25.13    2.35
  -5   6 -11   24.59    2.14
  -5  -6 -11   23.77    1.98
  -6   6 -11   43.12    2.76
  -6  -6 -11   40.95    2.54
  -7  -6 -11    2.82    1.13
  -8  -6 -11    7.91    1.60
  10  -7 -11    5.20    1.38
 -10  -7  11    7.27    1.56
   9   7 -11   45.71    2.61
  -9  -7  11   36.37    2.66
   9  -7 -11   37.73    2.71
   8  -7 -11   -0.59    0.86
  -8  -7  11    0.30    0.83
   8   7 -11    1.38    0.89
   7   7 -11    8.25    1.19
   7  -7 -11    6.71    1.26
  -7  -7  11    5.83    1.17
  -6  -7  11    0.23    0.65
   6  -7 -11    0.08    0.83
   6   7 -11    0.07    0.73
  -5  -7  11   63.79    2.73
   5   7 -11   63.66    2.77
   5  -7 -11   63.64    3.05
   4  -7 -11   18.17    1.75
   4   7 -11   20.79    1.66
   3  -7 -11    0.25    0.84
   3   7 -11    0.07    0.48
   3   7 -11    0.01    0.80
   2   7 -11   11.68    1.08
   2  -7 -11   15.37    1.71
   2   7 -11   12.26    1.41
   1   7 -11    1.99    0.73
   1  -7 -11    1.16    1.14
   1   7 -11    4.15    1.16
   0   7 -11  129.22    3.91
   0  -7 -11  127.80    4.85
   0   7 -11  137.42    4.48
  -1   7 -11   98.18    3.75
  -1   7 -11   99.37    3.32
  -1  -7 -11   96.58    4.16
  -2   7 -11   25.23    1.64
  -2   7 -11   20.69    1.83
  -2  -7 -11   19.95    2.01
  -3  -7 -11   22.21    2.24
  -3   7 -11   24.85    1.69
  -3  -7 -11   22.17    1.77
  -3   7 -11   23.15    2.06
  -4  -7 -11   10.02    1.87
  -4  -7 -11   13.65    1.50
  -4   7 -11   12.53    1.33
  -4   7 -11   12.58    1.72
  -5   7 -11   13.38    1.47
  -5  -7 -11   12.56    1.93
  -5  -7 -11   14.30    1.63
  -6  -7 -11   20.31    2.42
  -6  -7 -11   22.31    1.99
  -7  -7 -11   39.15    2.73
  -9  -8  11   23.47    2.23
   9  -8 -11   22.87    2.23
  -8  -8  11    0.18    0.87
   8   8 -11   -0.28    0.87
   8  -8 -11   -1.29    0.84
  -7  -8  11    1.50    0.92
   7  -8 -11    3.49    1.12
   7   8 -11    3.27    0.98
  -6  -8  11   -0.91    0.65
   6   8 -11    1.37    0.88
   6  -8 -11   -1.19    0.71
   5  -8 -11    7.81    1.30
   5   8 -11    6.56    1.15
   4   8 -11   41.09    2.21
   4  -8 -11   38.13    2.54
   3   8 -11   27.53    1.59
   3  -8 -11   25.33    2.09
   3   8 -11   25.16    1.79
   2   8 -11    7.45    1.17
   2  -8 -11    7.33    1.40
   2   8 -11    7.61    0.95
   1   8 -11  192.36    5.16
   1  -8 -11  174.06    6.13
   1   8 -11  196.64    5.65
   0   8 -11   20.27    1.44
   0   8 -11   21.72    1.84
   0  -8 -11   23.03    2.15
  -1   8 -11   -0.66    1.00
  -1  -8 -11    1.16    1.16
  -1   8 -11   -0.13    0.61
  -2   8 -11    0.77    0.73
  -2  -8 -11   -0.11    1.12
  -3   8 -11    9.03    1.19
  -3  -8 -11    6.37    1.68
  -4  -8 -11   -1.00    1.18
  -4   8 -11    0.20    0.71
  -5   8 -11   -0.17    0.70
  -5  -8 -11   -1.26    1.25
  -6  -8 -11   37.07    3.29
  -6   8 -11   35.66    2.28
  -7   8 -11    4.95    1.28
  -7  -8 -11    2.65    1.27
  -7  -8 -11    0.50    1.54
   9  -9 -11    0.20    1.02
  -9  -9  11    1.00    1.09
  -8  -9  11    0.26    0.98
   8   9 -11    1.10    0.97
   8  -9 -11    1.42    1.04
  -7  -9  11   -0.49    0.83
   7   9 -11    1.18    0.94
   7  -9 -11    0.47    0.98
   6   9 -11    5.88    1.17
   6  -9 -11    6.74    1.37
   5  -9 -11    2.27    1.09
   5   9 -11    2.87    0.94
   4  -9 -11    2.01    1.16
   4   9 -11    2.63    0.94
   3   9 -11   11.00    1.13
   3  -9 -11   11.63    1.61
   3   9 -11   11.82    1.32
   2  -9 -11    9.90    1.56
   2   9 -11    6.68    0.95
   1  -9 -11    1.26    1.19
   1   9 -11    2.44    0.77
   0  -9 -11   28.80    2.57
   0   9 -11   29.35    1.79
  -1  -9 -11    1.46    1.37
  -1   9 -11    1.04    0.72
  -2   9 -11    1.83    0.79
  -2  -9 -11    1.54    1.43
  -3  -9 -11   17.28    2.31
  -3   9 -11   17.74    1.55
  -4   9 -11    1.08    0.90
  -4  -9 -11    3.91    1.72
  -5   9 -11    1.07    0.91
  -5  -9 -11   -1.44    1.40
  -6   9 -11    5.20    1.23
  -6  -9 -11    3.71    1.78
   8 -10 -11    2.65    1.34
   7  10 -11    1.73    1.01
   7 -10 -11    2.26    1.17
   6  10 -11    4.99    1.17
   6 -10 -11    6.21    1.45
   5 -10 -11    0.29    1.00
   4 -10 -11    0.43    0.96
   3  10 -11    0.31    0.68
   3 -10 -11    1.79    1.24
   2  10 -11   -0.53    0.61
   2 -10 -11    0.72    1.07
   1 -10 -11    1.75    1.34
   1  10 -11    1.69    0.75
   0  10 -11    5.08    0.96
   0 -10 -11    4.29    1.45
  -1 -10 -11   -1.11    1.23
  -1  10 -11    0.74    0.72
  -2  10 -11    0.29    0.78
  -2 -10 -11   -1.89    1.23
  -3  10 -11    1.54    0.90
  -3 -10 -11   -0.61    1.33
  -4 -10 -11    2.67    1.80
  -4  10 -11    5.68    1.21
  -5  10 -11    0.04    0.92
  -5 -10 -11   -0.40    1.53
   7 -11 -11    3.39    1.41
   6 -11 -11    1.55    1.12
   5 -11 -11   -0.81    0.97
   4 -11 -11    1.40    1.26
   3 -11 -11    2.75    1.34
   3  11 -11    3.18    0.93
   2  11 -11    0.31    0.73
   2 -11 -11    1.58    1.35
   1  11 -11   -0.68    0.67
   1 -11 -11    1.35    1.29
   0  11 -11    0.83    0.77
   0 -11 -11   -0.41    1.30
  -1 -11 -11   -0.98    1.28
  -1  11 -11    0.53    0.76
  -2 -11 -11    4.69    1.82
  -2  11 -11    3.29    1.01
  -3 -11 -11    5.57    1.98
  -3  11 -11    6.64    1.23
  -4 -11 -11    6.20    2.12
  -4  11 -11    7.06    1.32
   5 -12 -11    2.05    1.36
   4 -12 -11   25.61    2.55
   3  12 -11    2.93    1.01
   3 -12 -11    4.42    1.49
   2 -12 -11    2.28    1.43
   2  12 -11    0.26    0.78
   1 -12 -11    0.77    1.38
   1  12 -11    0.25    0.80
   0 -12 -11    2.91    1.59
   0  12 -11    0.52    0.91
  -1 -12 -11    2.48    1.69
  -1  12 -11    1.19    0.92
  -2  12 -11   -0.68    0.81
  -2 -12 -11   -1.61    1.46
   2  13 -11   18.45    1.74
   2 -13 -11   19.46    2.39
   1 -13 -11    7.45    1.95
   1  13 -11    9.28    1.41
   0 -13 -11    8.70    1.98
 -11   0  12    0.72    0.96
 -11   0  12   -0.16    0.89
  10   0 -12   12.87    1.55
  10   0 -12   12.48    1.43
   9   0 -12    0.19    0.77
   9   0 -12   -0.03    0.72
   8   0 -12  103.73    3.76
   8   0 -12  105.34    3.93
   7   0 -12   -0.24    0.65
   7   0 -12    0.08    0.60
   6   0 -12    1.73    0.79
   6   0 -12    4.11    0.82
   5   0 -12   -0.40    0.65
   5   0 -12    0.20    0.55
   4   0 -12  119.79    3.69
   4   0 -12  121.63    3.94
   3   0 -12   -0.58    0.42
   3   0 -12   -1.02    0.73
   2   0 -12   17.56    1.04
   2   0 -12   16.56    1.46
   1   0 -12    0.64    0.83
   1   0 -12    0.25    0.39
   0   0 -12   29.02    2.00
  -1   0 -12    0.30    0.80
  -2   0 -12    3.53    1.00
  -3   0 -12    0.05    0.76
  -4   0 -12    0.55    0.80
  -5   0 -12   -0.36    0.87
  -6   0 -12   87.73    3.89
  -7   0 -12    0.25    0.93
  -8   0 -12    4.63    1.36
  11  -1 -12    4.06    1.25
 -11  -1  12    5.38    1.36
 -11  -1  12    6.00    1.46
 -10  -1  12   14.90    1.85
  10  -1 -12   14.85    1.66
  10  -1 -12   15.11    1.55
  10   1 -12   15.05    1.55
 -10  -1  12   15.18    1.71
  -9  -1  12   25.89    2.11
  -9  -1  12   26.31    1.97
   9  -1 -12   24.98    1.91
   9  -1 -12   25.89    1.88
   9   1 -12   26.86    1.87
   8  -1 -12  161.09    5.02
   8  -1 -12  166.22    5.33
   8   1 -12  162.51    5.19
   8   1 -12  156.51    5.07
   7  -1 -12    1.10    0.71
   7   1 -12    0.36    0.63
   7   1 -12    0.18    0.71
   7  -1 -12    0.64    0.70
   6   1 -12   14.60    1.39
   6  -1 -12   15.85    1.41
   6   1 -12   14.16    1.28
   6  -1 -12   14.15    1.29
   5   1 -12   10.03    0.97
   5  -1 -12    9.48    1.05
   5  -1 -12   10.17    1.14
   5   1 -12    9.90    1.15
   4   1 -12    1.84    0.80
   4  -1 -12    0.11    0.75
   4  -1 -12    1.39    0.62
   4   1 -12    0.78    0.51
   3   1 -12  140.75    3.96
   3  -1 -12  147.13    4.46
   3   1 -12  141.06    4.50
   3  -1 -12  146.05    4.19
   2  -1 -12    7.05    1.20
   2   1 -12    7.33    1.24
   2  -1 -12    8.72    0.84
   2   1 -12    8.82    0.75
   1  -1 -12  326.38    7.99
   1  -1 -12  327.81    8.59
   1   1 -12  326.27    8.62
   0  -1 -12   38.91    2.18
   0   1 -12   37.11    2.17
   0  -1 -12   40.36    1.70
  -1   1 -12   27.08    1.90
  -1  -1 -12   26.20    1.92
  -2  -1 -12   10.86    1.31
  -2   1 -12   10.16    1.36
  -3   1 -12   21.89    1.79
  -3  -1 -12   20.29    1.80
  -4  -1 -12    3.24    1.05
  -4   1 -12    3.13    1.06
  -5   1 -12    0.11    0.88
  -5  -1 -12    0.31    0.85
  -6   1 -12   45.51    2.74
  -6  -1 -12   46.84    2.76
  -7  -1 -12   16.57    1.88
  -7   1 -12   13.11    1.78
  -8   1 -12    2.64    1.19
  -8  -1 -12    4.55    1.32
 -11  -2  12    2.03    1.05
 -11  -2  12    2.18    1.13
  11  -2 -12    0.93    1.06
 -10  -2  12    1.39    0.86
  10   2 -12    1.88    0.98
  10  -2 -12    0.91    0.90
 -10  -2  12    1.06    1.05
   9  -2 -12    0.38    0.77
  -9  -2  12   -0.35    0.76
   9   2 -12   -1.51    0.66
  -9  -2  12   -0.15    0.70
   9  -2 -12   -0.45    0.76
  -8  -2  12    3.59    1.06
   8  -2 -12    2.81    0.99
   8   2 -12    1.58    0.86
   8  -2 -12    2.27    0.86
  -8  -2  12    4.22    1.04
   7  -2 -12   20.75    1.55
  -7  -2  12   21.39    1.63
  -7  -2  12   21.63    1.73
   7   2 -12   21.23    1.69
   7  -2 -12   21.83    1.69
   6   2 -12   63.04    2.66
   6  -2 -12   59.38    2.49
  -6  -2  12   57.70    2.57
  -6  -2  12   58.92    2.44
   6  -2 -12   59.51    2.67
   5   2 -12   13.01    1.14
   5  -2 -12   13.30    1.22
   5  -2 -12   12.28    1.18
   5   2 -12   12.22    1.26
   4  -2 -12    1.75    0.81
   4   2 -12    2.88    0.89
   4  -2 -12    3.59    0.79
   4   2 -12    2.88    0.63
   3   2 -12   14.63    0.99
   3  -2 -12   14.78    1.37
   3   2 -12   13.14    1.34
   3  -2 -12   14.32    1.25
   2  -2 -12   24.81    1.72
   2   2 -12   22.38    1.74
   2  -2 -12   23.67    1.43
   1  -2 -12  285.26    7.27
   1  -2 -12  282.15    7.61
   1   2 -12  283.27    7.72
   0  -2 -12   69.10    2.59
   0   2 -12   67.76    2.99
   0  -2 -12   86.92    3.23
  -1   2 -12    4.10    1.15
  -1  -2 -12    4.10    1.09
  -1  -2 -12    5.47    0.95
  -2   2 -12   13.75    1.46
  -2  -2 -12   11.94    1.44
  -3  -2 -12   64.30    2.95
  -3   2 -12   60.11    2.95
  -4  -2 -12    8.13    1.31
  -4   2 -12    6.88    1.28
  -5   2 -12   30.71    2.32
  -5  -2 -12   29.20    2.15
  -6   2 -12    3.97    1.23
  -6  -2 -12    4.57    1.21
  -7   2 -12   10.41    1.63
  -7  -2 -12    9.59    1.58
  -8   2 -12    0.87    1.09
  -8  -2 -12    0.52    0.96
  11  -3 -12    0.24    0.89
 -11  -3  12    0.44    1.01
  10   3 -12   -0.60    0.75
 -10  -3  12    0.02    0.82
  10  -3 -12    0.75    0.94
  -9  -3  12    3.53    1.11
  -9  -3  12    2.96    1.00
   9  -3 -12    4.07    1.14
   9   3 -12    2.45    1.05
   9  -3 -12    3.30    0.94
  -8  -3  12    1.30    0.81
  -8  -3  12    1.83    0.82
   8  -3 -12    1.48    0.84
   8  -3 -12    0.60    0.75
   8   3 -12    1.26    0.88
   7  -3 -12   -0.05    0.77
  -7  -3  12    0.60    0.64
   7  -3 -12   -0.13    0.72
  -7  -3  12   -0.17    0.67
   7   3 -12    0.15    0.78
  -6  -3  12   78.15    3.11
   6   3 -12   81.24    3.15
   6  -3 -12   77.18    3.21
   6  -3 -12   76.73    2.88
  -6  -3  12   78.69    2.93
  -5  -3  12   85.02    3.05
  -5  -3  12   81.39    2.83
   5  -3 -12   80.98    2.87
   5   3 -12   81.17    3.18
   5  -3 -12   85.84    3.27
  -4  -3  12    1.50    0.50
   4   3 -12    2.28    0.85
   4  -3 -12    1.47    0.76
   4  -3 -12    1.92    0.78
  -4  -3  12    0.88    0.51
   3  -3 -12   29.79    1.71
   3  -3 -12   31.78    1.86
   3   3 -12   30.80    1.92
  -3  -3  12   32.94    1.47
  -3  -3  12   33.06    1.40
   2  -3 -12    0.21    0.87
   2  -3 -12    1.05    0.69
   2   3 -12    1.06    0.97
   2   3 -12    0.75    0.41
   1  -3 -12   40.04    2.02
   1  -3 -12   37.28    2.15
   1   3 -12   38.48    2.22
   0  -3 -12   44.49    2.14
   0   3 -12   38.80    2.36
   0  -3 -12   39.47    2.27
  -1  -3 -12   35.23    2.17
  -1  -3 -12   34.95    2.09
  -1   3 -12   34.02    2.18
  -2  -3 -12  168.86    5.33
  -2  -3 -12  166.36    5.13
  -2   3 -12  162.07    5.34
  -3   3 -12   56.78    2.95
  -3  -3 -12   60.38    2.86
  -4  -3 -12   39.23    2.44
  -4   3 -12   43.67    2.59
  -5   3 -12    0.57    1.03
  -5  -3 -12    2.01    0.98
  -6   3 -12    0.00    0.95
  -6  -3 -12   -0.47    0.86
  -7  -3 -12    4.01    1.21
  -7   3 -12    3.45    1.31
  -8   3 -12   -0.50    0.99
  -8  -3 -12   -0.73    0.96
  11  -4 -12    4.07    1.36
 -11  -4  12    3.51    1.35
 -10  -4  12    1.83    1.02
  10   4 -12    0.36    0.82
  10  -4 -12    0.36    0.96
  -9  -4  12   75.95    3.59
   9  -4 -12   67.27    3.37
   9   4 -12   70.47    3.26
  -8  -4  12    0.76    0.84
   8  -4 -12    1.30    0.89
   8   4 -12    0.27    0.79
   7  -4 -12   32.93    2.16
   7   4 -12   29.46    1.96
  -7  -4  12   31.43    2.04
  -6  -4  12    8.15    1.06
   6  -4 -12    3.84    0.98
   6   4 -12    6.24    1.16
   6  -4 -12    1.85    0.43
   5  -4 -12  153.39    4.95
   5   4 -12  154.27    4.84
  -4  -4  12   48.36    2.04
   4   4 -12   49.29    2.36
   4  -4 -12   48.92    2.42
   3   4 -12   42.42    2.27
   3  -4 -12   39.88    2.12
   2   4 -12    1.96    0.49
   2  -4 -12    0.09    0.75
   2   4 -12    1.75    0.96
   2  -4 -12    1.23    0.93
   1   4 -12  112.62    3.92
   1  -4 -12  107.56    3.78
   1   4 -12  109.30    3.17
   1  -4 -12  102.21    3.68
   0   4 -12    0.61    0.95
   0  -4 -12    0.97    0.88
   0  -4 -12    0.57    0.89
  -1   4 -12    4.15    1.15
  -1  -4 -12    3.50    1.10
  -1  -4 -12    4.64    1.18
  -2  -4 -12   13.73    1.51
  -2  -4 -12   16.72    1.69
  -2   4 -12   11.37    1.63
  -3  -4 -12  131.29    4.66
  -3  -4 -12  131.40    4.64
  -3   4 -12  128.37    4.63
  -4   4 -12   49.81    2.86
  -4  -4 -12   53.03    2.79
  -5   4 -12   -0.66    0.96
  -5  -4 -12    1.19    0.91
  -6  -4 -12    5.67    1.35
  -6   4 -12    4.63    1.39
  -7   4 -12   -1.02    1.03
  -7  -4 -12    0.55    0.95
  -8   4 -12   -0.51    1.01
  -8  -4 -12   -0.07    0.98
 -11  -5  12   13.65    1.87
  11  -5 -12   14.22    1.84
 -10  -5  12   32.65    2.56
  10  -5 -12   31.98    2.48
  10   5 -12   32.51    2.26
   9   5 -12   40.81    2.51
  -9  -5  12   38.79    2.56
   9  -5 -12   38.84    2.60
   8  -5 -12   -0.99    0.71
  -8  -5  12    0.07    0.76
   8   5 -12    0.19    0.79
   7  -5 -12    3.61    1.01
  -7  -5  12    2.09    0.85
   7   5 -12    1.42    0.93
   6   5 -12   11.07    1.39
   6  -5 -12   11.03    1.37
  -6  -5  12   13.76    1.35
   5  -5 -12  132.79    4.56
   5   5 -12  121.72    4.27
   4  -5 -12  162.50    5.16
   4   5 -12  158.84    4.99
   3   5 -12    7.78    0.75
   3  -5 -12    6.40    1.07
   3   5 -12    7.01    1.17
   3  -5 -12    6.13    1.13
   2   5 -12  154.17    4.90
   2  -5 -12  151.63    4.63
   2  -5 -12  151.14    4.98
   1   5 -12    1.73    1.16
   1  -5 -12    1.43    0.99
   1   5 -12    1.71    0.59
   0   5 -12   10.88    1.05
   0   5 -12   13.36    1.58
   0  -5 -12    9.34    1.29
   0  -5 -12    9.32    1.41
  -1   5 -12   15.88    1.66
  -1  -5 -12   20.61    1.71
  -1  -5 -12   16.75    1.65
  -2  -5 -12    0.35    0.81
  -2   5 -12   -1.31    1.05
  -2  -5 -12   -0.43    1.11
  -3  -5 -12   20.94    2.00
  -3  -5 -12   16.59    1.67
  -3   5 -12   23.77    1.99
  -4  -5 -12    0.47    1.16
  -4  -5 -12   -0.12    0.77
  -4   5 -12   -0.02    1.04
  -5   5 -12   14.63    1.82
  -5  -5 -12   17.03    1.78
  -6   5 -12   -0.31    1.09
  -6  -5 -12    0.12    0.88
  -7   5 -12   12.30    1.88
  -7  -5 -12   12.66    1.79
  -8   5 -12   -0.82    1.22
  -8  -5 -12   -0.11    1.03
 -10  -6  12   12.24    1.81
  10  -6 -12   11.46    1.68
  10   6 -12   11.17    1.56
  -9  -6  12   18.74    1.94
   9  -6 -12   13.98    1.74
   9   6 -12   16.55    1.76
   8  -6 -12   13.16    1.62
  -8  -6  12   16.48    1.73
   8   6 -12   15.19    1.60
  -7  -6  12    0.25    0.70
   7  -6 -12    0.27    0.84
   7   6 -12   -0.32    0.78
  -6  -6  12    9.18    1.17
   6   6 -12    7.07    1.15
   6  -6 -12    5.44    1.18
   5  -6 -12   67.10    3.13
   5   6 -12   64.57    2.83
   4  -6 -12   65.15    3.04
   4   6 -12   61.23    2.77
   3  -6 -12   43.86    2.47
   3   6 -12   42.91    2.37
   3   6 -12   41.38    1.75
   2  -6 -12  407.76   10.75
   2   6 -12  389.97   10.36
   2   6 -12  416.18    9.22
   1  -6 -12  784.39   18.85
   1   6 -12  768.53   16.58
   1   6 -12  767.16   18.45
   0  -6 -12  222.00    6.43
   0  -6 -12  224.38    6.92
   0   6 -12  237.13    5.90
   0   6 -12  226.30    6.68
  -1   6 -12    7.39    1.39
  -1  -6 -12    6.67    1.35
  -1   6 -12    6.96    0.99
  -1  -6 -12    8.65    1.26
  -2  -6 -12    0.80    0.87
  -2  -6 -12   -0.01    1.07
  -2   6 -12   -0.59    1.04
  -3  -6 -12    1.17    0.93
  -3  -6 -12    1.17    1.24
  -3   6 -12    1.16    1.09
  -4  -6 -12   16.09    2.02
  -4  -6 -12   15.30    1.63
  -4   6 -12   13.99    1.76
  -5  -6 -12    0.27    0.88
  -5   6 -12   -1.69    1.04
  -6  -6 -12    6.69    1.44
  -6   6 -12    7.78    1.66
  -7  -6 -12   25.68    2.30
 -10  -7  12    1.35    1.12
  10  -7 -12    1.16    1.19
   9   7 -12    3.80    1.17
   9  -7 -12    4.82    1.31
  -9  -7  12    3.62    1.26
   8  -7 -12    1.58    1.06
   8   7 -12    0.07    0.88
  -8  -7  12    0.13    0.84
   7   7 -12    0.44    0.83
   7  -7 -12    0.32    0.84
  -7  -7  12    0.25    0.78
   6  -7 -12    0.40    0.87
   6   7 -12    1.06    0.90
   5  -7 -12    8.30    1.35
   5   7 -12   12.71    1.42
   4   7 -12   25.54    1.78
   4  -7 -12   24.36    1.96
   3   7 -12   40.17    2.18
   3  -7 -12   39.87    2.44
   2   7 -12   28.71    2.04
   2  -7 -12   28.10    2.17
   2   7 -12   31.13    1.66
   1   7 -12   55.72    2.31
   1   7 -12   55.39    2.76
   1  -7 -12   56.66    2.98
   0  -7 -12    3.37    1.28
   0   7 -12    3.73    1.23
   0   7 -12    1.32    0.67
  -1  -7 -12   21.41    2.00
  -1   7 -12   20.40    1.86
  -1   7 -12   20.62    1.52
  -2   7 -12    1.48    1.16
  -2  -7 -12    2.29    1.25
  -2   7 -12    2.12    0.79
  -3  -7 -12   -1.38    1.08
  -3   7 -12    0.28    0.63
  -3  -7 -12    0.81    0.88
  -3   7 -12   -0.86    1.10
  -4   7 -12    0.04    0.66
  -4  -7 -12    0.47    0.91
  -4   7 -12    0.01    1.14
  -4  -7 -12   -2.46    1.02
  -5  -7 -12   13.67    2.18
  -5  -7 -12   12.45    1.60
  -6  -7 -12    9.17    1.60
  -7  -7 -12    0.58    1.11
  -9  -8  12    0.43    1.07
   9   8 -12    1.22    1.06
   9  -8 -12    0.12    1.03
   8   8 -12    0.30    0.84
   8  -8 -12    0.79    1.03
  -8  -8  12   -0.39    0.82
   7  -8 -12   14.60    1.72
   7   8 -12   12.26    1.49
   6  -8 -12    3.83    1.23
   6   8 -12    4.11    1.04
   5  -8 -12   20.41    1.96
   5   8 -12   20.37    1.66
   4   8 -12    2.34    0.93
   4  -8 -12    3.07    1.12
   3   8 -12   18.00    1.35
   3  -8 -12   18.62    1.82
   3   8 -12   16.44    1.52
   2   8 -12  114.79    3.57
   2   8 -12  111.68    4.02
   2  -8 -12  115.98    4.54
   1   8 -12   64.49    2.56
   1   8 -12   66.16    2.94
   1  -8 -12   56.64    3.17
   0  -8 -12    1.72    1.15
   0   8 -12    1.67    1.11
   0   8 -12    2.61    0.81
  -1   8 -12    9.86    1.17
  -1  -8 -12    6.90    1.53
  -1   8 -12   10.04    1.50
  -2   8 -12   23.01    1.64
  -2  -8 -12   23.58    2.33
  -3   8 -12    0.23    0.73
  -3  -8 -12    0.94    1.42
  -4  -8 -12    6.23    1.73
  -4   8 -12    9.37    1.30
  -5   8 -12   -0.03    0.79
  -5  -8 -12   -1.27    1.38
  -6   8 -12   28.07    2.15
  -6  -8 -12   27.56    2.83
   8   9 -12    0.43    0.94
   8  -9 -12   -0.17    0.94
   7   9 -12    4.29    1.10
   7  -9 -12    3.47    1.20
   6  -9 -12    2.62    1.18
   6   9 -12    3.14    1.00
   5   9 -12   17.11    1.60
   5  -9 -12   15.69    1.80
   4   9 -12    0.92    0.90
   4  -9 -12    0.79    1.02
   3  -9 -12    1.05    1.08
   3   9 -12    0.44    0.82
   3   9 -12   -0.68    0.59
   2  -9 -12   14.87    1.91
   2   9 -12   16.67    1.35
   2   9 -12   13.70    1.47
   1   9 -12   16.49    1.40
   1  -9 -12   15.37    1.88
   0   9 -12    1.02    0.71
   0  -9 -12    0.52    1.22
  -1   9 -12    0.08    0.70
  -1  -9 -12   -1.16    1.18
  -2  -9 -12    0.89    1.43
  -2   9 -12    4.28    0.96
  -3   9 -12    3.65    0.98
  -3  -9 -12    2.50    1.54
  -4   9 -12    2.51    1.03
  -4  -9 -12    0.79    1.60
  -5   9 -12    0.33    0.82
  -5  -9 -12    0.49    1.69
   8 -10 -12    2.26    1.34
   8  10 -12   -0.49    0.89
   7 -10 -12    2.02    1.22
   7  10 -12    1.56    0.99
   6  10 -12   17.07    1.68
   6 -10 -12   12.56    1.83
   5 -10 -12    3.83    1.29
   4 -10 -12    5.11    1.42
   3 -10 -12    0.84    1.13
   3  10 -12   -0.43    0.66
   2 -10 -12    2.22    1.28
   2  10 -12    0.91    0.78
   1  10 -12    1.17    0.76
   1 -10 -12    2.11    1.27
   0 -10 -12   19.68    2.23
   0  10 -12   19.85    1.62
  -1  10 -12    1.03    0.74
  -1 -10 -12    3.80    1.51
  -2 -10 -12   23.73    2.52
  -2  10 -12   22.77    1.78
  -3  10 -12   23.85    1.89
  -3 -10 -12   19.80    2.44
  -4 -10 -12    3.43    1.80
  -4  10 -12   -0.42    0.73
   6 -11 -12    3.44    1.28
   5 -11 -12    0.77    1.18
   4 -11 -12    6.52    1.51
   3 -11 -12    2.85    1.36
   2 -11 -12    3.94    1.52
   2  11 -12    4.43    1.02
   1 -11 -12    0.31    1.18
   1  11 -12    0.12    0.76
   0  11 -12    2.74    0.97
   0 -11 -12    5.62    1.77
  -1  11 -12   -0.20    0.74
  -1 -11 -12   -1.00    1.28
  -2  11 -12    1.14    0.85
  -2 -11 -12    1.06    1.54
  -3  11 -12    9.04    1.41
  -3 -11 -12   11.76    2.21
   5 -12 -12   10.29    1.89
   4 -12 -12   -0.65    1.07
   3 -12 -12    8.94    1.82
   2 -12 -12    2.29    1.41
   2  12 -12   -0.32    0.81
   1 -12 -12    0.84    1.47
   1  12 -12   -1.01    0.75
   0  12 -12    0.97    0.94
   0 -12 -12    3.48    1.71
  -1 -12 -12    2.04    1.71
  -1  12 -12    2.40    1.05
  -2 -12 -12   10.96    2.35
 -11   0  13    4.35    1.28
 -11   0  13    4.07    1.34
  10   0 -13   -0.33    0.89
  10   0 -13   -0.25    0.84
   9   0 -13    3.41    1.08
   9   0 -13    2.22    0.91
   8   0 -13    1.79    0.87
   8   0 -13    0.71    0.78
   7   0 -13    0.18    0.66
   7   0 -13    0.75    0.79
   6   0 -13    0.33    0.57
   6   0 -13   -0.03    0.70
   5   0 -13    3.10    0.89
   5   0 -13    0.69    0.61
   4   0 -13    1.19    0.91
   4   0 -13    0.34    0.52
   3   0 -13   27.68    1.86
   3   0 -13   26.28    1.42
   2   0 -13    0.21    0.44
   2   0 -13   -0.43    0.87
   1   0 -13   47.02    2.44
   0   0 -13    0.96    0.98
  -1   0 -13   89.94    3.65
  -2   0 -13    0.11    0.89
  -3   0 -13   -1.23    0.73
  -4   0 -13   -0.01    0.95
  -5   0 -13   17.58    1.85
  -6   0 -13    1.29    1.12
  -7   0 -13    3.96    1.37
  -8   0 -13   -0.39    1.01
 -11  -1  13   -0.42    0.88
 -11  -1  13   -0.18    0.88
  11  -1 -13   -0.53    0.80
  10   1 -13    2.01    1.03
  10  -1 -13    2.14    0.99
  10  -1 -13    2.78    1.06
 -10  -1  13    3.61    1.27
 -10  -1  13    2.87    1.08
  -9  -1  13    3.79    1.04
   9   1 -13    4.78    1.11
  -9  -1  13    3.11    1.12
   9  -1 -13    2.25    1.00
   9  -1 -13    3.94    1.04
   8   1 -13   13.41    1.43
   8  -1 -13   11.20    1.35
   8  -1 -13   11.32    1.29
   8   1 -13   14.46    1.53
   7  -1 -13   15.15    1.38
   7   1 -13   17.07    1.51
   7  -1 -13   18.84    1.61
   7   1 -13   18.21    1.61
   6  -1 -13    0.76    0.67
   6  -1 -13    0.55    0.75
   6   1 -13    0.35    0.59
   6   1 -13   -1.00    0.74
   5   1 -13    7.96    0.90
   5   1 -13    7.95    1.13
   5  -1 -13    7.59    0.95
   5  -1 -13    9.63    1.19
   4   1 -13    2.61    0.92
   4  -1 -13    1.92    0.68
   4  -1 -13    1.62    0.91
   4   1 -13    1.78    0.59
   3   1 -13    2.57    1.04
   3  -1 -13    0.97    0.60
   3  -1 -13    1.07    0.98
   3   1 -13    2.40    0.57
   2   1 -13   -0.36    0.86
   2  -1 -13   -1.75    0.87
   2  -1 -13    0.00    0.49
   1  -1 -13   93.71    2.89
   1  -1 -13   92.61    3.58
   1   1 -13   88.90    3.51
   0   1 -13  118.75    4.19
   0  -1 -13  114.55    4.12
  -1   1 -13   49.31    2.70
  -1  -1 -13   50.87    2.59
  -2   1 -13    4.79    1.16
  -2  -1 -13    5.77    1.21
  -3  -1 -13    0.26    0.90
  -3   1 -13   -0.67    0.82
  -4  -1 -13   17.65    1.83
  -4   1 -13   16.42    1.75
  -5  -1 -13   81.91    3.75
  -5   1 -13   83.37    3.88
  -6  -1 -13    9.25    1.54
  -6   1 -13   11.67    1.70
  -7  -1 -13    0.49    1.02
  -7   1 -13   -0.38    1.00
  -8   1 -13    0.13    1.13
  -8  -1 -13    1.73    1.25
 -11  -2  13    0.65    1.00
 -11  -2  13    0.82    0.96
  11  -2 -13    0.58    1.03
  10   2 -13    0.65    0.93
 -10  -2  13    0.64    0.89
  10  -2 -13    1.49    0.98
 -10  -2  13   -0.57    0.87
  10  -2 -13    0.18    0.79
   9  -2 -13   14.47    1.46
   9   2 -13   15.45    1.60
   9  -2 -13   12.44    1.51
  -9  -2  13   14.61    1.57
  -9  -2  13   11.44    1.60
   8  -2 -13   69.76    3.14
  -8  -2  13   62.47    2.93
   8   2 -13   66.11    2.97
  -8  -2  13   66.90    3.18
   8  -2 -13   68.37    2.86
   7   2 -13    3.82    0.96
   7  -2 -13    3.61    0.99
  -7  -2  13    3.82    0.95
   7  -2 -13    4.22    0.99
  -7  -2  13    2.38    0.80
   6  -2 -13   -0.21    0.68
   6   2 -13    1.08    0.81
   6  -2 -13    0.79    0.73
  -6  -2  13    0.68    0.63
   5  -2 -13   25.82    1.65
   5   2 -13   24.02    1.46
   5   2 -13   26.09    1.75
   5  -2 -13   25.10    1.62
   4   2 -13    4.84    0.73
   4  -2 -13    5.18    0.96
   4   2 -13    4.86    1.05
   4  -2 -13    3.45    0.79
   3  -2 -13   40.90    1.95
   3  -2 -13   39.61    2.20
   3   2 -13   37.34    2.17
   2  -2 -13    0.54    0.90
   2  -2 -13    0.70    0.63
   2   2 -13    1.01    0.94
   1  -2 -13   47.40    2.07
   1  -2 -13   51.13    2.59
   1   2 -13   48.09    2.54
   0  -2 -13    5.08    1.23
   0   2 -13    4.93    1.28
   0  -2 -13    5.95    0.91
  -1  -2 -13    3.57    1.05
  -1   2 -13    1.60    1.02
  -2  -2 -13   64.63    3.06
  -2   2 -13   58.40    2.95
  -3  -2 -13    0.23    0.86
  -3   2 -13   -0.80    0.94
  -4  -2 -13   42.30    2.56
  -4   2 -13   41.26    2.63
  -5  -2 -13    8.33    1.46
  -5   2 -13    5.63    1.41
  -6   2 -13   28.58    2.35
  -6  -2 -13   30.51    2.41
  -7   2 -13    6.48    1.48
  -7  -2 -13   10.67    1.69
  -8  -2 -13   -1.86    0.95
  -8   2 -13   -0.29    1.16
  11  -3 -13    0.15    0.95
 -11  -3  13    1.57    1.12
 -10  -3  13   18.68    1.86
  10   3 -13   17.04    1.73
  10  -3 -13   20.62    1.99
 -10  -3  13   20.87    2.05
  -9  -3  13    2.37    1.09
  -9  -3  13    1.35    0.85
   9   3 -13    2.03    0.93
   9  -3 -13    3.03    0.94
   9  -3 -13    2.83    1.01
  -8  -3  13   24.14    2.00
   8   3 -13   25.14    1.87
   8  -3 -13   24.84    1.93
  -8  -3  13   23.81    1.84
   8  -3 -13   26.99    1.77
  -7  -3  13  151.56    5.01
   7  -3 -13  150.99    4.62
   7   3 -13  151.29    4.93
  -7  -3  13  144.53    4.63
   7  -3 -13  143.12    4.97
  -6  -3  13    5.08    0.97
   6   3 -13    5.05    1.06
   6  -3 -13    5.43    1.04
   6  -3 -13    6.63    0.96
  -6  -3  13    6.83    0.93
   5  -3 -13    4.87    0.97
   5  -3 -13    5.75    1.02
   5   3 -13    4.57    1.01
   4  -3 -13    0.78    0.67
  -4  -3  13    0.60    0.45
   4   3 -13    1.61    0.90
  -4  -3  13    0.59    0.50
   4  -3 -13    1.09    0.82
   3   3 -13  122.96    4.26
   3  -3 -13  129.67    4.18
   3  -3 -13  130.25    4.14
   2  -3 -13   24.73    1.67
   2   3 -13   24.94    1.88
   2  -3 -13   23.42    1.88
   1   3 -13  297.51    8.10
   1  -3 -13  288.11    7.68
   1  -3 -13  288.92    7.90
   0  -3 -13   99.79    3.39
   0   3 -13   91.84    3.67
   0  -3 -13   91.73    3.60
  -1  -3 -13  201.03    5.71
  -1   3 -13  189.25    6.08
  -1  -3 -13  189.28    5.90
  -2  -3 -13  166.37    5.41
  -2   3 -13  157.56    5.39
  -3   3 -13    0.09    1.03
  -3  -3 -13    1.42    1.03
  -4   3 -13    1.67    1.11
  -4  -3 -13    1.99    1.03
  -5  -3 -13    5.15    1.24
  -5   3 -13    3.92    1.31
  -6  -3 -13   -0.74    0.86
  -6   3 -13   -0.43    1.03
  -7   3 -13    5.48    1.53
  -7  -3 -13    7.05    1.56
  -8   3 -13    4.50    1.51
  -8  -3 -13    3.57    1.35
  11  -4 -13    0.13    0.94
 -11  -4  13    1.54    1.18
  10  -4 -13    2.02    1.09
 -10  -4  13    2.43    1.17
  10   4 -13    3.25    1.10
  -9  -4  13   16.76    1.79
   9  -4 -13   19.90    1.94
   9   4 -13   15.86    1.70
   8  -4 -13   14.50    1.64
  -8  -4  13   10.79    1.41
   8   4 -13   11.78    1.48
  -7  -4  13    0.19    0.72
   7  -4 -13    1.10    0.86
   7   4 -13    0.78    0.85
  -6  -4  13   14.77    1.38
   6   4 -13   13.50    1.43
   6  -4 -13    9.28    0.97
   6  -4 -13   19.72    1.71
   5   4 -13   -0.04    0.78
  -5  -4  13    1.72    0.66
   5  -4 -13    0.79    0.77
   5  -4 -13    1.55    0.59
   4   4 -13    4.84    1.05
   4  -4 -13    2.41    0.87
   4  -4 -13    3.14    0.83
   3  -4 -13   16.19    1.44
   3   4 -13   15.36    1.52
   3  -4 -13   12.13    1.33
   2  -4 -13   38.64    2.12
   2  -4 -13   41.65    2.29
   2   4 -13   40.19    2.33
   2   4 -13   43.02    1.72
   1  -4 -13   27.01    2.02
   1  -4 -13   26.32    1.90
   1   4 -13   32.34    2.27
   0  -4 -13    6.86    1.30
   0  -4 -13    7.88    1.24
   0   4 -13    6.43    1.40
  -1  -4 -13   49.51    2.53
  -1  -4 -13   44.56    2.46
  -1   4 -13   41.75    2.62
  -2  -4 -13    8.11    1.34
  -2  -4 -13    6.81    1.33
  -2   4 -13    7.79    1.48
  -3   4 -13    6.05    1.43
  -3  -4 -13    5.22    1.26
  -4  -4 -13   -0.30    0.84
  -4   4 -13    1.44    1.17
  -5   4 -13   11.00    1.64
  -5  -4 -13   10.12    1.51
  -6  -4 -13   16.39    1.87
  -6   4 -13   13.19    1.79
  -7   4 -13    1.96    1.32
  -7  -4 -13    2.10    1.26
 -10  -5  13   28.61    2.37
  10  -5 -13   28.62    2.36
  10   5 -13   31.15    2.26
   9   5 -13   53.32    2.82
   9  -5 -13   50.94    2.97
  -9  -5  13   53.91    3.09
   8   5 -13    6.77    1.26
   8  -5 -13    7.24    1.31
  -8  -5  13    7.49    1.32
  -7  -5  13    7.11    1.18
   7   5 -13    6.15    1.23
   7  -5 -13    8.89    1.31
  -6  -5  13    9.34    1.18
   6  -5 -13   10.88    1.43
   6   5 -13   11.74    1.42
   5   5 -13   51.90    2.57
   5  -5 -13   57.28    2.83
   4   5 -13   72.08    3.04
   4  -5 -13   75.53    3.16
   3  -5 -13   -1.82    0.77
   3  -5 -13    0.80    0.88
   3   5 -13   -0.67    0.82
   2   5 -13    0.10    0.97
   2  -5 -13    0.46    0.64
   2  -5 -13    0.22    0.91
   2   5 -13    0.43    0.40
   1  -5 -13   14.19    1.53
   1   5 -13   13.38    1.12
   1   5 -13   12.22    1.60
   1  -5 -13   15.64    1.59
   0   5 -13   51.83    2.73
   0   5 -13   50.63    2.23
   0  -5 -13   52.88    2.76
   0  -5 -13   53.13    2.69
  -1   5 -13   27.86    2.23
  -1  -5 -13   33.24    2.31
  -1  -5 -13   28.41    1.99
  -2   5 -13   17.44    1.80
  -2  -5 -13   19.46    1.87
  -2  -5 -13   20.81    1.87
  -3  -5 -13   17.80    1.75
  -3   5 -13   18.10    1.96
  -4   5 -13    1.75    1.16
  -4  -5 -13    0.66    0.95
  -5  -5 -13   -0.70    0.90
  -5   5 -13   -0.50    1.12
  -6   5 -13   -2.11    0.95
  -6  -5 -13    0.98    1.06
  -7  -5 -13    1.95    1.27
  -7   5 -13    1.84    1.27
  10  -6 -13    1.89    1.11
  10   6 -13   -0.17    0.92
 -10  -6  13    0.49    1.09
   9   6 -13   31.68    2.30
   9  -6 -13   26.98    2.27
  -9  -6  13   30.40    2.40
   8  -6 -13    3.72    1.14
  -8  -6  13    1.40    0.87
   8   6 -13    3.79    1.11
   7  -6 -13    1.16    0.85
  -7  -6  13   -0.53    0.69
   7   6 -13    0.36    0.87
   6   6 -13    1.87    0.91
   6  -6 -13    2.05    0.95
   5  -6 -13   36.92    2.34
   5   6 -13   42.03    2.29
   4   6 -13    4.20    1.03
   4  -6 -13    3.91    1.02
   3   6 -13   20.78    1.85
   3  -6 -13   20.92    1.84
   2   6 -13  120.59    3.61
   2   6 -13  128.34    4.38
   2  -6 -13  124.28    4.51
   1  -6 -13    6.56    1.29
   1   6 -13    6.21    0.92
   1   6 -13    8.60    1.48
   0   6 -13    9.77    1.42
   0  -6 -13    9.51    1.48
   0   6 -13    9.10    1.01
  -1   6 -13    3.68    0.84
  -1  -6 -13    3.24    1.15
  -1   6 -13    6.25    1.41
  -1  -6 -13    4.31    1.10
  -2   6 -13   -0.78    1.11
  -2  -6 -13   -0.51    0.83
  -2  -6 -13   -1.03    1.03
  -3   6 -13   12.77    1.81
  -3  -6 -13   10.92    1.78
  -3  -6 -13   16.94    1.75
  -4   6 -13    1.31    1.30
  -4  -6 -13    1.23    1.05
  -5   6 -13   -0.04    1.18
  -5  -6 -13    0.60    0.99
  -6   6 -13   -0.32    1.29
  -6  -6 -13    1.39    1.10
  -7  -6 -13    0.03    1.12
  10  -7 -13    4.27    1.42
  10   7 -13    4.44    1.35
   9   7 -13    0.69    1.02
  -9  -7  13   -0.31    0.85
   9  -7 -13    1.37    1.04
   8  -7 -13    0.38    1.04
   8   7 -13    1.16    1.00
  -8  -7  13    0.98    0.92
   7   7 -13   12.41    1.44
   7  -7 -13   13.55    1.73
   6  -7 -13    1.45    1.00
   6   7 -13    1.93    0.99
   5  -7 -13   12.75    1.53
   5   7 -13   14.45    1.51
   4  -7 -13    1.75    1.01
   4   7 -13    2.39    0.99
   3  -7 -13    9.61    1.47
   3   7 -13    8.51    1.29
   2   7 -13   38.40    2.32
   2   7 -13   38.38    1.85
   2  -7 -13   31.90    2.33
   1   7 -13   43.17    2.05
   1   7 -13   43.85    2.53
   1  -7 -13   40.43    2.71
   0   7 -13   -0.73    0.55
   0  -7 -13    1.19    1.15
   0   7 -13    1.04    1.12
  -1   7 -13   24.81    1.63
  -1  -7 -13   26.43    2.40
  -1   7 -13   26.46    2.20
  -2  -7 -13    8.92    1.62
  -2   7 -13    8.62    1.59
  -2   7 -13   10.64    1.20
  -3  -7 -13   -0.83    1.19
  -3   7 -13   -0.27    1.22
  -3  -7 -13   -0.29    0.94
  -3   7 -13    1.09    0.75
  -4  -7 -13   -1.04    0.92
  -4   7 -13    0.38    0.71
  -4  -7 -13   -1.58    1.24
  -4   7 -13   -1.19    1.15
  -5  -7 -13   -0.82    0.97
  -6  -7 -13   27.39    2.37
  -9  -8  13    7.03    1.51
   9   8 -13    9.82    1.57
   9  -8 -13    8.23    1.60
   8  -8 -13    2.25    1.14
   8   8 -13    3.55    1.12
   7  -8 -13   16.84    1.94
   7   8 -13   18.87    1.78
   6  -8 -13   -0.49    0.92
   6   8 -13    0.45    0.84
   5   8 -13   25.58    1.89
   5  -8 -13   26.81    2.14
   4  -8 -13    9.49    1.50
   4   8 -13   12.53    1.51
   3   8 -13    1.22    0.96
   3  -8 -13    3.69    1.21
   2   8 -13    4.41    1.13
   2  -8 -13    0.94    1.10
   2   8 -13    4.01    0.85
   1   8 -13   41.21    2.47
   1  -8 -13   39.94    2.69
   1   8 -13   37.91    2.01
   0  -8 -13    5.49    1.40
   0   8 -13    8.33    1.35
   0   8 -13    8.55    1.12
  -1  -8 -13    4.17    1.41
  -1   8 -13    7.21    1.09
  -1   8 -13    6.24    1.42
  -2  -8 -13    0.54    1.22
  -2   8 -13   -0.05    0.64
  -3  -8 -13    1.04    1.33
  -3   8 -13    2.06    0.85
  -4  -8 -13    0.73    1.37
  -4   8 -13    3.47    1.05
  -5   8 -13    0.85    0.88
   8   9 -13   10.06    1.52
   8  -9 -13   11.32    1.81
   7   9 -13    2.49    1.01
   7  -9 -13    3.91    1.30
   6  -9 -13   13.98    1.85
   6   9 -13   10.82    1.42
   5   9 -13   30.45    2.12
   5  -9 -13   26.53    2.26
   4   9 -13    3.08    1.03
   4  -9 -13    1.81    1.13
   3  -9 -13   -0.52    0.91
   3   9 -13    0.25    0.88
   2  -9 -13    9.59    1.62
   2   9 -13   12.07    1.43
   2   9 -13    9.18    1.15
   1  -9 -13   20.55    2.15
   1   9 -13   25.76    1.71
   0  -9 -13    0.08    1.17
   0   9 -13    1.05    0.79
  -1   9 -13   -0.34    0.70
  -1  -9 -13    1.48    1.30
  -2   9 -13    1.69    0.87
  -2  -9 -13   -2.54    1.20
  -3  -9 -13    0.85    1.49
  -3   9 -13   -0.23    0.76
  -4   9 -13    3.45    1.10
  -4  -9 -13    4.27    1.83
  -5  -9 -13    0.55    1.75
  -5   9 -13    2.14    1.06
   7  10 -13    2.29    1.05
   7 -10 -13    0.88    1.11
   6 -10 -13    9.50    1.66
   6  10 -13    8.23    1.36
   5 -10 -13    1.84    1.21
   4 -10 -13    7.46    1.60
   3 -10 -13    1.44    1.27
   2  10 -13   16.91    1.47
   2 -10 -13   14.00    1.96
   1 -10 -13    3.93    1.44
   1  10 -13    3.69    0.92
   0  10 -13   12.05    1.37
   0 -10 -13   10.70    1.89
  -1  10 -13   -0.31    0.72
  -1 -10 -13    2.80    1.58
  -2  10 -13   11.10    1.48
  -2 -10 -13   14.03    2.15
  -3  10 -13    2.30    1.03
  -3 -10 -13   -0.74    1.37
  -4 -10 -13    3.51    1.89
  -4  10 -13    3.76    1.18
   6 -11 -13    7.27    1.57
   5 -11 -13    9.64    1.72
   4 -11 -13    2.56    1.33
   3 -11 -13    5.40    1.52
   2 -11 -13    1.34    1.29
   2  11 -13   -0.54    0.65
   1 -11 -13   11.00    1.92
   1  11 -13   11.77    1.41
   0 -11 -13    1.85    1.56
   0  11 -13    0.62    0.88
  -1  11 -13    0.52    0.88
  -1 -11 -13    0.30    1.52
  -2  11 -13   -0.82    0.80
  -2 -11 -13   -0.13    1.42
   4 -12 -13    1.32    1.33
   3 -12 -13    3.30    1.55
   2  12 -13    0.44    0.93
   2 -12 -13    2.32    1.53
   1  12 -13    2.81    1.04
   1 -12 -13    2.50    1.54
   0  12 -13    4.74    1.18
   0 -12 -13    2.97    1.62
  11   0 -14   -0.61    0.89
 -11   0  14    0.40    1.05
 -11   0  14    0.94    0.96
  10   0 -14    6.66    1.34
  10   0 -14    8.50    1.37
   9   0 -14   -0.33    0.78
   9   0 -14    0.47    0.84
   8   0 -14    1.23    0.83
   8   0 -14    3.52    1.06
   7   0 -14   -0.29    0.80
   7   0 -14   -0.75    0.62
   6   0 -14    8.92    1.17
   6   0 -14    5.43    0.94
   5   0 -14    0.15    0.79
   5   0 -14   -0.61    0.56
   4   0 -14   29.91    1.62
   4   0 -14   25.81    1.85
   3   0 -14   -0.24    0.49
   3   0 -14    0.18    0.94
   2   0 -14  107.26    3.96
   1   0 -14    1.67    1.16
   0   0 -14   86.60    3.66
  -1   0 -14   -0.56    0.95
  -2   0 -14    0.15    1.00
  -3   0 -14   -0.24    0.98
  -4   0 -14   50.01    2.98
  -5   0 -14   -1.44    0.92
  -6   0 -14   14.01    1.87
  -7   0 -14   -0.98    1.02
 -11  -1  14    1.13    1.17
  11  -1 -14   -0.47    0.87
 -11  -1  14    0.09    0.92
  11   1 -14    2.30    1.13
  10  -1 -14    2.80    1.14
 -10  -1  14    2.01    1.03
  10   1 -14    3.01    1.15
 -10  -1  14    0.34    0.91
  10  -1 -14    2.75    1.01
   9  -1 -14   -0.11    0.81
   9  -1 -14    0.55    0.87
  -9  -1  14    1.41    0.95
   9   1 -14    0.42    0.95
  -9  -1  14    3.53    1.05
   8   1 -14   36.27    2.20
   8   1 -14   33.29    2.20
   8  -1 -14   36.33    2.17
   8  -1 -14   36.59    2.23
   7  -1 -14   -0.30    0.66
   7  -1 -14    0.70    0.78
   7   1 -14    0.55    0.88
   7   1 -14    1.21    0.78
   6  -1 -14   -0.48    0.53
   6   1 -14   -0.45    0.53
   6   1 -14    1.47    0.83
   6  -1 -14    0.71    0.75
   5   1 -14   16.55    1.28
   5  -1 -14   15.62    1.48
   5   1 -14   16.36    1.48
   5  -1 -14   15.09    1.33
   4  -1 -14   15.81    1.47
   4  -1 -14   14.76    1.25
   4   1 -14   14.42    1.11
   4   1 -14   16.78    1.51
   3   1 -14  128.93    4.39
   3  -1 -14  130.34    4.33
   3  -1 -14  122.47    3.84
   2  -1 -14    1.49    1.13
   2  -1 -14    1.25    0.59
   2   1 -14    1.13    1.02
   1  -1 -14   62.85    2.90
   1   1 -14   57.90    2.88
   0  -1 -14   13.18    1.65
   0   1 -14   10.93    1.50
  -1   1 -14   49.39    2.73
  -1  -1 -14   47.66    2.66
  -2   1 -14   19.61    1.86
  -2  -1 -14   21.44    1.89
  -3  -1 -14    0.77    1.07
  -3   1 -14    1.27    1.05
  -4   1 -14    3.43    1.27
  -4  -1 -14    4.49    1.32
  -5  -1 -14   12.66    1.72
  -5   1 -14   11.75    1.77
  -6  -1 -14   12.42    1.79
  -6   1 -14   11.74    1.80
  -7   1 -14    0.49    1.16
  -7  -1 -14   -0.28    1.08
 -11  -2  14    0.68    1.07
  11   2 -14    0.01    0.91
  11  -2 -14   -0.52    0.84
 -11  -2  14    0.80    0.91
  10   2 -14    3.10    1.14
 -10  -2  14    1.66    1.05
  10  -2 -14    0.57    0.91
 -10  -2  14    1.14    0.89
  10  -2 -14    2.20    0.96
  -9  -2  14    9.25    1.41
   9   2 -14    6.15    1.25
  -9  -2  14    8.47    1.47
   9  -2 -14    9.52    1.39
   9  -2 -14    6.37    1.13
   8  -2 -14    0.31    0.85
  -8  -2  14   -0.24    0.72
   8   2 -14    0.07    0.87
   8  -2 -14    1.47    0.88
  -8  -2  14    0.00    0.80
   7  -2 -14   13.30    1.42
   7   2 -14   14.12    1.56
  -7  -2  14   14.45    1.47
  -7  -2  14   12.23    1.28
   7  -2 -14   11.98    1.34
   6   2 -14   60.04    2.75
   6  -2 -14   60.94    2.74
  -6  -2  14   58.81    2.50
   6  -2 -14   57.08    2.55
   5  -2 -14    3.62    0.85
   5  -2 -14    4.62    1.00
   5   2 -14    4.30    0.76
   5   2 -14    4.15    1.03
   4  -2 -14   30.99    1.81
   4  -2 -14   30.41    1.98
   4   2 -14   35.60    2.19
   3   2 -14   42.22    2.36
   3  -2 -14   41.88    2.02
   3  -2 -14   43.62    2.40
   2  -2 -14    1.72    1.03
   2  -2 -14    0.97    0.64
   2   2 -14    1.26    1.01
   1  -2 -14   14.35    1.20
   1  -2 -14   16.41    1.64
   1   2 -14   14.12    1.62
   0   2 -14    8.45    1.40
   0  -2 -14    8.68    1.46
  -1  -2 -14   30.85    2.29
  -1   2 -14   33.86    2.34
  -2   2 -14  107.24    4.27
  -2  -2 -14  102.64    4.12
  -3  -2 -14    8.21    1.40
  -3   2 -14   10.37    1.65
  -4   2 -14    9.71    1.60
  -4  -2 -14   11.42    1.69
  -5  -2 -14   11.31    1.66
  -5   2 -14   10.93    1.75
  -6  -2 -14   10.68    1.69
  -6   2 -14   10.64    1.74
  -7   2 -14    1.98    1.43
  -7  -2 -14    3.57    1.39
  11   3 -14    2.21    1.10
 -11  -3  14    3.64    1.31
  11  -3 -14    3.18    1.26
  10   3 -14    6.10    1.30
  10  -3 -14    7.24    1.38
 -10  -3  14    5.54    1.43
 -10  -3  14    6.20    1.26
  -9  -3  14   13.53    1.64
  -9  -3  14   10.20    1.39
   9  -3 -14   10.78    1.50
   9   3 -14    9.57    1.43
   8  -3 -14   25.06    1.74
   8  -3 -14   21.38    1.87
  -8  -3  14   22.96    1.76
   8   3 -14   22.19    1.83
  -8  -3  14   21.97    1.84
   7  -3 -14    0.78    0.81
  -7  -3  14    1.18    0.80
   7  -3 -14   -0.81    0.76
   7   3 -14    2.30    1.01
  -7  -3  14   -0.59    0.60
   6  -3 -14   78.70    3.30
   6   3 -14   78.20    3.31
  -6  -3  14   84.10    3.03
   6  -3 -14   83.46    3.15
  -6  -3  14   79.93    3.18
  -5  -3  14   13.83    1.16
   5  -3 -14   15.31    1.43
   5  -3 -14   15.29    1.34
   5   3 -14   14.58    1.47
   4  -3 -14   87.82    3.26
   4  -3 -14   81.79    3.17
   4   3 -14   81.46    3.39
   3  -3 -14   -0.54    0.60
   3  -3 -14    0.50    0.94
   3   3 -14   -0.29    0.94
   2   3 -14   56.34    2.87
   2  -3 -14   58.07    2.50
   2  -3 -14   53.28    2.73
   1  -3 -14   12.79    1.51
   1   3 -14   16.03    1.77
   1  -3 -14   13.03    1.27
   0   3 -14    3.37    1.23
   0  -3 -14    8.06    1.09
   0  -3 -14    4.72    1.23
  -1  -3 -14    8.12    1.36
  -1   3 -14    9.70    1.52
  -2   3 -14    4.71    1.39
  -2  -3 -14    4.17    1.28
  -3   3 -14   28.58    2.37
  -3  -3 -14   27.77    2.25
  -4   3 -14   31.28    2.43
  -4  -3 -14   31.56    2.44
  -5   3 -14   -0.38    1.06
  -5  -3 -14   -1.32    0.96
  -6   3 -14   13.20    1.95
  -6  -3 -14   10.75    1.75
  -7  -3 -14    1.42    1.17
  -7   3 -14    0.86    1.28
  10  -4 -14    6.31    1.45
  10   4 -14    5.67    1.31
 -10  -4  14    4.06    1.27
   9  -4 -14    2.12    1.09
  -9  -4  14   -0.13    0.82
   9   4 -14    0.78    0.95
   8   4 -14   29.40    2.07
  -8  -4  14   26.56    2.09
   8  -4 -14   32.73    2.32
  -7  -4  14   98.83    3.79
   7  -4 -14   96.55    3.95
   7   4 -14   91.27    3.74
   6   4 -14   56.52    2.75
  -6  -4  14   54.03    2.57
   6  -4 -14   58.93    2.86
   6  -4 -14   56.83    2.50
   5  -4 -14   30.97    1.99
   5   4 -14   30.50    1.99
   5  -4 -14   32.14    1.85
   4   4 -14   25.78    1.89
   4  -4 -14   25.96    1.80
   4  -4 -14   23.41    1.67
   3   4 -14   17.37    1.63
   3  -4 -14   15.47    1.51
   3  -4 -14   17.16    1.49
   2  -4 -14    7.18    1.32
   2  -4 -14    5.72    1.11
   2   4 -14    5.98    1.37
   2   4 -14    6.46    0.78
   1  -4 -14  227.97    6.66
   1   4 -14  220.43    6.78
   1  -4 -14  230.50    6.56
   0  -4 -14   25.12    1.89
   0  -4 -14   27.11    2.15
   0   4 -14   28.31    2.28
  -1  -4 -14   14.21    1.65
  -1   4 -14   16.34    1.83
  -2  -4 -14    3.27    1.20
  -2   4 -14    2.35    1.20
  -3   4 -14    3.93    1.29
  -3  -4 -14    2.97    1.19
  -4  -4 -14   12.71    1.71
  -4   4 -14   13.57    1.84
  -5   4 -14    0.15    1.18
  -5  -4 -14    0.43    1.08
  -6  -4 -14    9.79    1.69
  -6   4 -14    9.62    1.81
  -7   4 -14   -1.15    1.07
  -7  -4 -14   -1.12    0.97
 -10  -5  14    9.37    1.65
  10   5 -14   13.24    1.71
  10  -5 -14   10.31    1.64
   9  -5 -14    7.62    1.46
   9   5 -14    8.63    1.50
  -9  -5  14    8.76    1.44
  -8  -5  14   -0.25    0.77
   8   5 -14    1.88    0.97
   8  -5 -14    3.17    1.11
  -7  -5  14   12.75    1.45
   7  -5 -14   15.00    1.67
   7   5 -14   14.50    1.55
   6  -5 -14   15.16    1.63
   6   5 -14   17.00    1.59
   5   5 -14    9.50    1.35
   5  -5 -14    8.73    1.26
   4   5 -14    0.67    0.92
   4  -5 -14    0.27    0.75
   3  -5 -14   14.76    1.50
   3   5 -14   17.60    1.64
   2   5 -14   87.75    3.56
   2   5 -14   70.00    2.59
   2  -5 -14   89.48    3.45
   1   5 -14   17.09    1.30
   1   5 -14   15.51    1.79
   1  -5 -14   16.34    1.67
   1  -5 -14   15.95    1.59
   0   5 -14   -0.13    1.10
   0  -5 -14    1.15    0.92
   0  -5 -14   -0.61    0.98
  -1  -5 -14   23.63    2.05
  -1   5 -14   23.40    2.07
  -1  -5 -14   24.10    2.04
  -2   5 -14    0.76    1.27
  -2  -5 -14    0.09    0.99
  -3  -5 -14    9.13    1.50
  -3   5 -14    9.52    1.66
  -4   5 -14    0.73    1.25
  -4  -5 -14   -1.25    0.97
  -5  -5 -14    3.16    1.29
  -5   5 -14    0.30    1.23
  -6  -5 -14   19.12    2.17
  -6   5 -14   16.65    2.16
  -7  -5 -14    7.48    1.61
  -7   5 -14    6.58    1.83
  10   6 -14    2.60    1.24
 -10  -6  14    0.25    1.08
  10  -6 -14    2.93    1.23
   9  -6 -14    4.13    1.30
  -9  -6  14    4.54    1.29
   9   6 -14    6.90    1.34
   8   6 -14    1.77    1.02
  -8  -6  14    0.26    0.84
   8  -6 -14    1.34    1.02
   7   6 -14    2.09    0.98
   7  -6 -14    1.53    0.98
   6   6 -14    0.54    0.93
   6  -6 -14    1.03    0.91
   5   6 -14   27.84    2.05
   5  -6 -14   25.95    2.09
   4   6 -14   10.03    1.40
   4  -6 -14    8.70    1.35
   3   6 -14   24.88    2.02
   3  -6 -14   21.60    1.86
   2   6 -14   77.12    2.84
   2   6 -14   97.24    3.79
   2  -6 -14  100.96    3.90
   1   6 -14    5.47    1.36
   1  -6 -14    3.91    1.18
   1   6 -14    3.17    0.78
   0  -6 -14    6.30    1.26
   0  -6 -14    4.73    1.30
   0   6 -14    5.80    0.92
   0   6 -14    4.96    1.41
  -1  -6 -14    0.86    1.11
  -1  -6 -14    1.38    1.08
  -1   6 -14    3.09    1.31
  -1   6 -14    4.54    0.88
  -2   6 -14   10.98    1.75
  -2  -6 -14   12.17    1.73
  -2  -6 -14   12.34    1.61
  -3   6 -14    6.85    1.52
  -3  -6 -14    6.71    1.35
  -4   6 -14    6.01    1.63
  -4  -6 -14    6.87    1.40
  -5   6 -14    2.74    1.48
  -5  -6 -14    3.60    1.39
  -6  -6 -14    3.31    1.41
  -6   6 -14    3.69    1.60
   9   7 -14    4.96    1.36
   9  -7 -14    5.41    1.45
   8   7 -14    6.81    1.29
   8  -7 -14    5.81    1.37
   7  -7 -14    1.08    0.99
   7   7 -14    1.39    0.98
   6  -7 -14    1.55    1.00
   6   7 -14    0.83    0.90
   5   7 -14   10.77    1.45
   5  -7 -14   12.07    1.54
   4  -7 -14    0.78    0.92
   4   7 -14    1.32    0.97
   3  -7 -14    8.61    1.42
   3   7 -14    6.73    1.30
   2  -7 -14   -0.05    0.94
   2   7 -14    0.00    0.60
   2   7 -14    0.66    0.95
   1   7 -14   56.33    2.41
   1   7 -14   58.86    2.99
   1  -7 -14   55.45    3.01
   0   7 -14   36.48    2.53
   0  -7 -14   36.25    2.67
   0   7 -14   38.38    1.98
  -1   7 -14    1.18    0.74
  -1  -7 -14    2.34    1.27
  -1   7 -14   -0.42    1.16
  -2   7 -14   13.79    1.35
  -2  -7 -14   10.25    1.70
  -2   7 -14   12.42    1.76
  -3   7 -14    1.69    0.79
  -3   7 -14   -0.31    1.27
  -3  -7 -14    0.75    1.33
  -4  -7 -14    4.06    1.29
  -4   7 -14    6.21    1.17
  -4   7 -14    2.87    1.51
  -5  -7 -14   -1.33    1.08
  -6  -7 -14   -0.39    1.22
   9  -8 -14    3.57    1.43
   9   8 -14    4.71    1.32
   8  -8 -14    2.06    1.11
   8   8 -14    2.18    1.11
   7  -8 -14    2.46    1.22
   7   8 -14    3.90    1.18
   6   8 -14    3.44    1.13
   6  -8 -14    3.60    1.27
   5  -8 -14    5.42    1.28
   5   8 -14    5.19    1.18
   4   8 -14    5.97    1.26
   4  -8 -14    7.37    1.39
   3  -8 -14   66.39    3.46
   3   8 -14   66.87    3.11
   2   8 -14   70.66    3.24
   2  -8 -14   66.64    3.44
   2   8 -14   68.35    2.70
   1   8 -14    0.05    1.04
   1  -8 -14    0.51    1.18
   1   8 -14   -0.10    0.62
   0  -8 -14    6.60    1.53
   0   8 -14    5.86    1.04
   0   8 -14    5.79    1.42
  -1  -8 -14    0.66    1.27
  -1   8 -14    0.84    1.20
  -1   8 -14   -0.04    0.73
  -2  -8 -14   -0.10    1.28
  -2   8 -14   -0.38    0.68
  -3  -8 -14   17.08    2.12
  -3   8 -14   15.68    1.54
  -4   8 -14    5.42    1.17
  -5   8 -14    0.78    0.86
   8  -9 -14    5.65    1.46
   8   9 -14    7.82    1.50
   7  -9 -14    6.13    1.47
   7   9 -14    5.59    1.27
   6  -9 -14   19.88    2.14
   6   9 -14   19.65    1.86
   5   9 -14    3.18    1.13
   5  -9 -14    3.28    1.28
   4  -9 -14   28.38    2.43
   4   9 -14   26.02    2.05
   3  -9 -14   24.30    2.28
   3   9 -14   26.00    2.04
   2   9 -14   30.82    2.14
   2  -9 -14   27.54    2.49
   2   9 -14   23.23    1.69
   1   9 -14   17.52    1.49
   1  -9 -14   18.08    2.04
   0  -9 -14    0.50    1.26
   0   9 -14    0.88    0.79
  -1   9 -14    3.39    1.01
  -1  -9 -14    6.51    1.63
  -2  -9 -14    0.42    1.30
  -2   9 -14    0.05    0.78
  -3  -9 -14    3.57    1.68
  -3   9 -14    3.80    1.10
  -4   9 -14    2.73    1.05
  -4  -9 -14    2.34    1.78
   7 -10 -14   -0.34    0.95
   7  10 -14    0.06    0.98
   6 -10 -14    5.37    1.51
   6  10 -14    6.31    1.27
   5 -10 -14   31.46    2.54
   4 -10 -14    8.99    1.66
   3 -10 -14   -0.17    1.17
   2 -10 -14    1.11    1.19
   1 -10 -14   -0.02    1.18
   1  10 -14    0.24    0.75
   0  10 -14   11.99    1.36
   0 -10 -14   14.93    2.14
  -1 -10 -14    7.58    1.90
  -1  10 -14   10.13    1.32
  -2  10 -14    1.34    0.96
  -2 -10 -14   -0.21    1.44
  -3 -10 -14    3.78    1.79
  -3  10 -14    5.09    1.25
   5 -11 -14    1.79    1.28
   4 -11 -14    7.34    1.74
   3 -11 -14    2.29    1.31
   2 -11 -14    2.74    1.50
   1 -11 -14    1.25    1.40
   1  11 -14    0.07    0.84
   0  11 -14    1.78    0.97
   0 -11 -14    2.98    1.68
  -1 -11 -14    5.91    1.79
  -1  11 -14    5.97    1.20
 -11   0  15    0.04    0.87
  11   0 -15    1.22    0.99
 -11   0  15    0.70    1.07
  10   0 -15    0.63    0.99
  10   0 -15    0.38    0.92
   9   0 -15   80.03    3.57
   9   0 -15   80.43    3.42
   8   0 -15   -0.28    0.71
   8   0 -15   -0.28    0.75
   7   0 -15   11.89    1.29
   7   0 -15   11.92    1.38
   6   0 -15   -0.59    0.59
   6   0 -15   -0.68    0.72
   5   0 -15   10.45    1.39
   5   0 -15   10.29    1.09
   4   0 -15   -0.29    0.84
   4   0 -15    0.85    0.58
   3   0 -15    1.07    1.01
   2   0 -15   -0.34    1.00
   1   0 -15   63.08    3.06
   0   0 -15    0.18    1.07
  -1   0 -15   49.11    2.81
  -2   0 -15   -0.28    1.08
  -3   0 -15    2.06    1.20
  -4   0 -15   -1.13    0.95
  -5   0 -15   79.55    3.96
  -6   0 -15   -0.92    1.07
  -7   0 -15    2.61    1.47
  11  -1 -15    1.85    1.00
 -11  -1  15    0.97    1.07
  11  -1 -15    2.60    1.13
 -11  -1  15    1.02    1.12
  11   1 -15    2.25    1.14
  10   1 -15    1.25    1.01
  10  -1 -15    0.00    0.81
 -10  -1  15    1.85    1.10
  10  -1 -15    1.15    1.00
 -10  -1  15    1.16    1.03
   9  -1 -15    0.35    0.90
  -9  -1  15    1.14    0.92
   9   1 -15    3.09    1.06
   9  -1 -15    2.11    0.96
  -9  -1  15    2.15    1.08
   8   1 -15   11.87    1.43
   8  -1 -15   11.22    1.43
   8   1 -15   12.79    1.45
   8  -1 -15    8.70    1.32
   7  -1 -15    6.80    1.18
   7   1 -15    8.15    1.19
   7  -1 -15    8.18    1.19
   7   1 -15    8.93    1.27
   6   1 -15    5.56    0.91
   6  -1 -15    6.14    1.00
   6   1 -15    5.62    1.13
   6  -1 -15    5.35    1.06
   5  -1 -15   11.30    1.14
   5   1 -15   12.34    1.11
   5  -1 -15   10.77    1.31
   5   1 -15   10.24    1.39
   4  -1 -15   12.08    1.14
   4   1 -15   12.14    1.44
   4  -1 -15   10.84    1.37
   3   1 -15   62.68    3.07
   3  -1 -15   64.76    2.49
   3  -1 -15   65.12    3.04
   2   1 -15   22.93    1.99
   2  -1 -15   21.70    1.96
   1   1 -15    5.07    1.31
   1  -1 -15    4.67    1.36
   0  -1 -15   -0.82    0.94
   0   1 -15    0.36    1.05
  -1  -1 -15   10.49    1.62
  -1   1 -15   10.12    1.54
  -2   1 -15   64.75    3.31
  -2  -1 -15   68.71    3.38
  -3   1 -15   24.38    2.25
  -3  -1 -15   26.84    2.26
  -4  -1 -15   36.14    2.71
  -4   1 -15   33.40    2.69
  -5  -1 -15   10.67    1.74
  -5   1 -15   14.57    1.91
  -6   1 -15    0.29    1.16
  -6  -1 -15    0.34    1.23
  -7   1 -15   -0.86    1.19
  -7  -1 -15    2.28    1.49
  11  -2 -15    1.33    1.08
 -11  -2  15   -0.62    0.84
 -11  -2  15    1.05    1.10
  11   2 -15   -0.97    0.92
  10  -2 -15    0.08    0.91
  10   2 -15    1.20    0.98
  10  -2 -15    0.21    0.90
 -10  -2  15    1.81    1.05
 -10  -2  15   -0.24    0.96
   9   2 -15    3.89    1.11
  -9  -2  15    2.20    1.03
   9  -2 -15    0.78    0.91
  -9  -2  15    1.92    1.10
   9  -2 -15    3.24    0.97
  -8  -2  15   17.62    1.77
   8  -2 -15   19.32    1.81
  -8  -2  15   15.97    1.61
   8  -2 -15   16.26    1.58
   8   2 -15   19.34    1.81
   7   2 -15   -0.30    0.86
   7  -2 -15    0.47    0.88
  -7  -2  15    0.11    0.64
   7  -2 -15    0.20    0.80
  -7  -2  15   -0.37    0.66
   6   2 -15   35.47    2.20
   6  -2 -15   38.55    2.17
  -6  -2  15   39.23    1.98
   6  -2 -15   36.26    2.17
   5  -2 -15    1.63    0.85
   5  -2 -15    0.54    0.71
   5   2 -15    1.22    0.96
   4  -2 -15   43.51    2.15
   4  -2 -15   40.72    2.26
   4   2 -15   46.01    2.53
   3  -2 -15    0.13    0.59
   3   2 -15    0.25    0.95
   3  -2 -15    1.07    1.09
   2  -2 -15   84.72    3.09
   2   2 -15   86.68    3.63
   2  -2 -15   93.06    3.70
   1   2 -15    3.31    1.22
   1  -2 -15    0.85    1.06
   0   2 -15   -0.62    1.00
   0  -2 -15    0.87    1.07
  -1  -2 -15    8.85    1.56
  -1   2 -15    6.95    1.44
  -2   2 -15   86.71    3.91
  -2  -2 -15   90.50    3.94
  -3  -2 -15   11.53    1.67
  -3   2 -15    9.91    1.71
  -4  -2 -15    5.03    1.45
  -4   2 -15    3.35    1.48
  -5  -2 -15    0.41    1.10
  -5   2 -15    0.69    1.23
  -6  -2 -15    0.33    1.18
  -6   2 -15    0.13    1.31
  -7   2 -15   -0.09    1.30
  -7  -2 -15   -2.69    1.08
 -10  -3  15    1.43    1.05
 -10  -3  15    0.86    0.86
  10  -3 -15    2.60    1.11
  10   3 -15    2.37    1.15
  -9  -3  15   -1.11    0.81
   9  -3 -15   -0.57    0.85
   9   3 -15    0.41    0.93
  -9  -3  15   -0.17    0.81
  -8  -3  15    4.44    1.02
  -8  -3  15    4.48    1.08
   8   3 -15    2.26    1.09
   8  -3 -15    3.23    0.98
   8  -3 -15    4.88    1.18
  -7  -3  15    1.26    0.82
   7   3 -15   -0.20    0.89
  -7  -3  15    0.62    0.71
   7  -3 -15   -0.22    0.74
   7  -3 -15    0.85    0.89
   6   3 -15  110.94    4.22
   6  -3 -15  113.25    4.21
   6  -3 -15  126.09    4.12
   5  -3 -15  161.93    5.15
   5  -3 -15  157.39    4.92
   5   3 -15  156.41    5.18
   4  -3 -15   12.88    1.32
   4  -3 -15   15.62    1.53
   4   3 -15   14.25    1.58
   3  -3 -15    4.77    0.95
   3  -3 -15    5.36    1.24
   3   3 -15    3.39    1.14
   2   3 -15    0.64    1.03
   2  -3 -15    0.48    0.99
   2  -3 -15    0.01    0.67
   1   3 -15   20.68    1.93
   1  -3 -15   25.11    2.01
   0  -3 -15   10.11    1.50
   0   3 -15   11.08    1.59
  -1   3 -15   14.62    1.87
  -1  -3 -15   15.65    1.73
  -2   3 -15   16.81    1.98
  -2  -3 -15   16.02    1.78
  -3  -3 -15   54.89    3.16
  -3   3 -15   57.94    3.22
  -4   3 -15   18.25    1.98
  -4  -3 -15   15.12    1.86
  -5  -3 -15    4.70    1.41
  -5   3 -15    4.29    1.54
  -6  -3 -15   10.04    1.75
  -6   3 -15   12.41    1.94
  -7   3 -15    5.45    1.75
  -7  -3 -15    1.80    1.42
  10   4 -15    0.62    1.02
 -10  -4  15    0.17    0.97
  10  -4 -15    0.20    0.98
  -9  -4  15    9.21    1.47
   9  -4 -15    8.50    1.51
   9   4 -15    7.24    1.31
   8  -4 -15    7.36    1.34
  -8  -4  15    7.21    1.27
   8   4 -15   10.94    1.53
   7   4 -15    2.97    1.08
   7  -4 -15    1.89    0.94
   6   4 -15  163.21    5.40
   6  -4 -15  161.34    5.43
   5   4 -15   55.91    2.78
   5  -4 -15   56.93    2.80
   5  -4 -15   61.74    2.65
   4   4 -15   27.41    2.01
   4  -4 -15   25.54    1.83
   4  -4 -15   23.61    1.78
   3  -4 -15   21.14    1.87
   3   4 -15   24.63    1.97
   3  -4 -15   23.34    1.77
   2  -4 -15  128.97    4.43
   2  -4 -15  124.96    4.25
   2   4 -15  113.69    4.40
   1  -4 -15   17.99    1.80
   1   4 -15   15.66    1.75
   1  -4 -15   18.75    1.69
   0  -4 -15    1.38    1.12
   0   4 -15   -0.33    1.08
  -1  -4 -15    0.71    1.13
  -1   4 -15    3.31    1.29
  -2  -4 -15   49.41    2.82
  -2   4 -15   46.94    2.90
  -3   4 -15    4.06    1.45
  -3  -4 -15    3.86    1.34
  -4   4 -15    1.00    1.17
  -4  -4 -15   -0.48    1.03
  -5  -4 -15    4.54    1.42
  -5   4 -15    6.99    1.74
  -6  -4 -15    2.34    1.29
  -6   4 -15    0.84    1.43
 -10  -5  15    0.93    1.02
  10  -5 -15   -0.39    0.99
  10   5 -15    0.14    0.96
   9   5 -15    1.48    0.99
   9  -5 -15   -0.68    0.90
  -9  -5  15    0.71    0.99
   8  -5 -15    1.30    1.08
   8   5 -15    2.85    1.13
   7   5 -15   17.39    1.78
   7  -5 -15   18.04    1.84
   6   5 -15   28.53    2.06
   6  -5 -15   33.04    2.22
   5   5 -15   21.71    1.82
   5  -5 -15   25.53    2.00
   4  -5 -15   -0.23    0.72
   4   5 -15    0.62    1.00
   3   5 -15    0.95    1.08
   2  -5 -15  192.09    5.87
   2   5 -15  184.04    6.02
   2  -5 -15  195.28    6.02
   1  -5 -15   23.53    1.98
   1   5 -15   21.19    1.46
   1   5 -15   23.83    2.09
   1  -5 -15   21.93    1.95
   0  -5 -15   17.88    1.84
   0  -5 -15   21.24    1.91
   0   5 -15   19.11    2.03
  -1   5 -15   17.10    1.96
  -1  -5 -15   17.77    1.88
  -2   5 -15   -0.37    1.13
  -2  -5 -15    0.89    1.07
  -3   5 -15   -0.02    1.24
  -3  -5 -15   -0.08    1.12
  -4   5 -15   -0.48    1.20
  -4  -5 -15   -0.75    1.02
  -5   5 -15    0.30    1.25
  -5  -5 -15    2.46    1.35
  -6   5 -15   19.16    2.33
  -6  -5 -15   23.44    2.37
   9   6 -15    6.94    1.46
   9  -6 -15    6.50    1.47
   8   6 -15    0.70    0.99
   8  -6 -15    1.58    1.09
   7  -6 -15    2.13    1.05
   7   6 -15    2.80    1.11
   6  -6 -15    0.99    0.90
   6   6 -15    0.85    0.98
   5   6 -15    7.27    1.27
   5  -6 -15    7.12    1.28
   4   6 -15   13.97    1.54
   4  -6 -15   11.90    1.54
   3  -6 -15    3.36    1.13
   3   6 -15    2.09    1.13
   2  -6 -15    0.79    1.02
   2   6 -15    1.78    1.17
   1  -6 -15    4.90    1.26
   1   6 -15    5.62    0.91
   1   6 -15    6.52    1.49
   0  -6 -15   17.60    1.81
   0   6 -15   16.74    1.84
   0   6 -15   17.93    1.47
  -1  -6 -15   56.05    3.11
  -1   6 -15   55.43    2.51
  -1   6 -15   51.81    2.99
  -1  -6 -15   53.74    2.99
  -2  -6 -15   18.68    1.95
  -2   6 -15   18.01    2.08
  -3   6 -15   -0.79    1.24
  -3  -6 -15    0.87    1.05
  -4   6 -15    4.90    1.60
  -4  -6 -15    4.63    1.44
  -5   6 -15   15.15    2.18
  -5  -6 -15   13.49    1.92
  -6   6 -15   -1.16    1.43
  -6  -6 -15    0.95    1.39
   9   7 -15    7.98    1.56
   9  -7 -15   11.77    1.83
   8   7 -15    2.24    1.16
   8  -7 -15    3.83    1.34
   7   7 -15    0.66    1.00
   7  -7 -15   -0.48    0.84
   6  -7 -15   17.88    1.91
   6   7 -15   16.13    1.74
   5  -7 -15    3.48    1.22
   5   7 -15    3.54    1.19
   4  -7 -15    7.16    1.33
   4   7 -15    5.27    1.17
   3   7 -15   14.24    1.69
   3  -7 -15   13.15    1.63
   2   7 -15    9.93    1.55
   2  -7 -15    6.16    1.41
   1   7 -15    2.82    0.82
   1  -7 -15    5.20    1.39
   1   7 -15    5.69    1.43
   0  -7 -15   22.77    2.14
   0   7 -15   20.09    1.53
   0   7 -15   24.69    2.18
  -1  -7 -15    2.09    1.20
  -1   7 -15   -0.17    0.59
  -1   7 -15   -1.17    1.02
  -2   7 -15    3.25    0.98
  -2   7 -15    2.07    1.44
  -3   7 -15   -0.15    1.33
  -3   7 -15    0.70    0.81
  -4   7 -15   -2.58    1.28
  -4   7 -15   -0.34    0.70
  -5  -7 -15   -0.95    1.13
   8   8 -15    7.46    1.39
   8  -8 -15    6.13    1.51
   7   8 -15    7.42    1.43
   7  -8 -15    9.77    1.67
   6   8 -15    0.45    0.87
   6  -8 -15    0.66    1.01
   5   8 -15   20.70    1.93
   5  -8 -15   23.29    2.09
   4   8 -15    1.20    1.07
   4  -8 -15    1.15    1.03
   3  -8 -15   -1.04    0.87
   3   8 -15    0.63    1.00
   2   8 -15   55.81    2.86
   2  -8 -15   48.55    3.00
   1   8 -15    0.96    1.12
   1   8 -15   -0.09    0.66
   1  -8 -15   -0.86    0.98
   0   8 -15    3.28    1.24
   0   8 -15    3.77    0.97
   0  -8 -15    1.71    1.28
  -1   8 -15    0.81    0.81
  -1   8 -15    2.82    1.37
  -1  -8 -15    1.76    1.33
  -2  -8 -15    1.11    1.42
  -2   8 -15    2.01    0.83
  -3   8 -15   -0.46    0.71
  -4   8 -15    7.19    1.31
   7  -9 -15    7.84    1.64
   7   9 -15    5.48    1.26
   6   9 -15    1.78    1.10
   6  -9 -15    0.41    1.03
   5  -9 -15    4.35    1.38
   5   9 -15    6.80    1.28
   4   9 -15    3.75    1.20
   4  -9 -15    1.91    1.24
   3   9 -15   12.32    1.51
   3  -9 -15   10.37    1.70
   2   9 -15   45.59    2.70
   2  -9 -15   43.18    3.03
   1  -9 -15    2.04    1.35
   1   9 -15    0.25    0.76
   0  -9 -15    3.06    1.47
   0   9 -15    1.94    0.89
  -1   9 -15   -1.42    0.66
  -1  -9 -15    1.25    1.32
  -2  -9 -15    5.30    1.73
  -2   9 -15    2.69    1.01
  -3   9 -15    1.49    1.05
  -3  -9 -15    2.59    1.73
   6  10 -15    3.46    1.22
   6 -10 -15    3.52    1.36
   5 -10 -15    4.23    1.47
   4 -10 -15   10.83    1.76
   3 -10 -15    4.24    1.43
   2 -10 -15    3.41    1.39
   1 -10 -15   20.02    2.28
   1  10 -15   22.63    1.81
   0 -10 -15    1.01    1.39
   0  10 -15    1.04    0.90
  -1  10 -15    3.25    1.05
  -1 -10 -15    3.76    1.62
  -2 -10 -15   13.66    2.26
  -2  10 -15   14.58    1.69
   4 -11 -15    1.70    1.43
   3 -11 -15    0.01    1.26
   2 -11 -15   24.90    2.52
   1  11 -15    3.19    1.08
   1 -11 -15    4.55    1.67
   0  11 -15   28.53    2.14
   0 -11 -15   29.72    2.90
  10   0 -16   13.49    1.65
  10   0 -16   13.45    1.71
   9   0 -16   -1.82    0.77
   9   0 -16   -0.01    0.84
   8   0 -16   15.99    1.62
   8   0 -16   14.38    1.65
   7   0 -16   -0.24    0.82
   7   0 -16   -0.55    0.75
   6   0 -16   14.20    1.55
   6   0 -16   16.07    1.45
   5   0 -16    0.23    0.94
   5   0 -16    0.21    0.60
   4   0 -16   99.05    3.86
   3   0 -16    0.55    1.01
   2   0 -16    3.61    1.22
   1   0 -16    0.69    1.19
   0   0 -16   -1.49    1.06
  -1   0 -16   -0.43    1.10
  -2   0 -16   11.07    1.71
  -3   0 -16    0.67    1.08
  -4   0 -16   -1.63    1.04
  -5   0 -16   -1.56    1.13
  -6   0 -16   36.66    3.01
 -10  -1  16    3.88    1.30
  10  -1 -16    4.68    1.25
  10   1 -16    4.17    1.25
 -10  -1  16    5.49    1.46
  10  -1 -16    5.09    1.31
   9   1 -16   26.71    2.15
   9  -1 -16   29.85    2.12
   9  -1 -16   27.01    2.22
  -9  -1  16   27.20    2.12
  -9  -1  16   30.79    2.36
   8   1 -16   12.14    1.43
   8  -1 -16   13.57    1.58
   8   1 -16    9.76    1.51
   8  -1 -16   10.49    1.41
   7  -1 -16   -0.10    0.80
   7  -1 -16    0.85    0.81
   7   1 -16   -0.40    0.71
   7   1 -16   -0.78    0.82
   6  -1 -16   28.34    1.85
   6  -1 -16   30.94    2.06
   6   1 -16   28.21    2.02
   6   1 -16   29.02    1.79
   5  -1 -16    5.70    1.23
   5   1 -16    5.09    1.24
   5  -1 -16    5.65    0.97
   4  -1 -16    6.22    1.23
   4  -1 -16    5.24    0.89
   4   1 -16    6.27    1.25
   3  -1 -16   29.34    2.12
   3   1 -16   29.05    2.18
   2  -1 -16   45.09    2.63
   2   1 -16   42.83    2.59
   1   1 -16  110.49    4.39
   1  -1 -16  109.79    4.27
   0  -1 -16    7.49    1.46
   0   1 -16   10.21    1.66
  -1  -1 -16    6.10    1.47
  -1   1 -16    6.82    1.49
  -2   1 -16    0.91    1.28
  -2  -1 -16   -0.06    1.22
  -3  -1 -16   45.42    3.06
  -3   1 -16   53.39    3.21
  -4  -1 -16    1.62    1.25
  -4   1 -16    1.54    1.33
  -5  -1 -16    1.64    1.31
  -5   1 -16    4.69    1.53
  -6  -1 -16   22.13    2.49
  -6   1 -16   23.57    2.54
  10   2 -16    0.62    1.05
 -10  -2  16    2.17    1.23
 -10  -2  16    3.22    1.19
  10  -2 -16    1.13    0.97
  10  -2 -16    3.04    1.13
   9  -2 -16   -0.45    0.75
   9   2 -16    0.20    0.88
  -9  -2  16   -0.26    0.83
  -9  -2  16    0.22    0.93
   9  -2 -16   -0.49    0.81
   8  -2 -16    0.33    0.81
  -8  -2  16    0.44    0.73
   8   2 -16    0.23    0.97
   8  -2 -16   -0.08    0.88
  -8  -2  16    0.34    0.82
   7  -2 -16   16.51    1.54
  -7  -2  16   14.35    1.51
   7  -2 -16   11.62    1.47
  -7  -2  16   12.86    1.38
   7   2 -16   14.11    1.59
   6  -2 -16   46.99    2.53
   6  -2 -16   49.76    2.55
   6   2 -16   52.92    2.77
   5  -2 -16   58.92    2.63
   5   2 -16   55.91    2.88
   5  -2 -16   58.45    2.74
   4   2 -16   24.23    1.93
   4  -2 -16   21.41    1.58
   4  -2 -16   23.23    1.93
   3  -2 -16   -0.39    1.04
   3   2 -16   -0.61    0.94
   2   2 -16  131.38    4.86
   2  -2 -16  136.50    4.84
   1  -2 -16   33.21    2.43
   1   2 -16   26.90    2.24
   0  -2 -16    2.43    1.24
   0   2 -16    3.96    1.31
  -1   2 -16   -1.51    1.11
  -1  -2 -16   -0.85    1.09
  -2  -2 -16   51.18    3.08
  -2   2 -16   45.35    2.93
  -3   2 -16   28.33    2.56
  -3  -2 -16   29.81    2.57
  -4   2 -16   -2.71    1.07
  -4  -2 -16    0.13    1.08
  -5  -2 -16   17.61    2.09
  -5   2 -16   15.88    2.22
  -6  -2 -16   -0.08    1.34
  -6   2 -16   -0.57    1.25
 -10  -3  16    8.18    1.39
  10   3 -16    8.65    1.52
  10  -3 -16    7.14    1.44
 -10  -3  16    6.16    1.43
   9  -3 -16    0.46    0.98
  -9  -3  16    0.58    0.95
   9   3 -16    2.13    1.11
  -9  -3  16    1.12    0.90
   8  -3 -16   18.22    1.80
   8   3 -16   16.67    1.77
  -8  -3  16   15.20    1.55
   8  -3 -16   18.18    1.61
  -8  -3  16   16.15    1.69
   7  -3 -16    4.05    1.05
   7   3 -16    4.22    1.15
   7  -3 -16    6.44    1.23
   6   3 -16  123.52    4.58
   6  -3 -16  131.59    4.64
   6  -3 -16  129.21    4.39
   5  -3 -16   74.26    3.15
   5   3 -16   73.61    3.32
   5  -3 -16   78.37    3.21
   4   3 -16   97.86    3.98
   4  -3 -16  108.26    3.85
   4  -3 -16  107.55    3.89
   3  -3 -16    3.16    1.22
   3   3 -16    3.98    1.20
   3  -3 -16    5.02    0.98
   2   3 -16   59.41    3.05
   2  -3 -16   62.47    3.02
   1   3 -16    0.33    1.12
   1  -3 -16    0.73    1.08
   0  -3 -16    9.96    1.56
   0   3 -16   11.55    1.75
  -1   3 -16    8.21    1.58
  -1  -3 -16    8.55    1.55
  -2  -3 -16   53.36    2.99
  -2   3 -16   44.53    3.05
  -3   3 -16    0.48    1.35
  -3  -3 -16    2.12    1.34
  -4  -3 -16    3.03    1.35
  -4   3 -16    1.94    1.36
  -5  -3 -16    0.21    1.12
  -5   3 -16   -0.77    1.30
  -6   3 -16    2.84    1.68
  -6  -3 -16    5.32    1.62
 -10  -4  16   -0.47    0.96
  10   4 -16    0.70    1.10
  10  -4 -16    0.45    1.02
   9  -4 -16    1.37    1.05
   9   4 -16    1.59    1.04
  -9  -4  16   -0.63    0.87
   8   4 -16   24.49    2.09
   8  -4 -16   21.88    1.99
   7   4 -16    2.50    1.05
   7  -4 -16    0.16    0.79
   6   4 -16    6.51    1.25
   6  -4 -16    6.41    1.19
   5   4 -16   67.05    3.20
   5  -4 -16   71.31    3.22
   5  -4 -16   76.75    3.08
   4   4 -16   30.56    2.26
   4  -4 -16   27.47    2.00
   4  -4 -16   31.36    2.05
   3  -4 -16    0.90    0.82
   3   4 -16    1.47    1.10
   3  -4 -16   -0.52    1.00
   2  -4 -16   -0.30    1.09
   2  -4 -16    0.08    0.79
   2   4 -16    0.01    1.12
   1  -4 -16   52.18    2.91
   1   4 -16   52.64    3.02
   0  -4 -16   46.95    2.89
   0   4 -16   48.56    2.89
  -1   4 -16    0.64    1.24
  -1  -4 -16   -0.37    1.18
  -2   4 -16   -0.72    1.27
  -2  -4 -16   -1.96    1.02
  -3  -4 -16    0.47    1.25
  -3   4 -16   -0.53    1.27
  -4  -4 -16    1.01    1.18
  -4   4 -16    1.79    1.41
  -5   4 -16   -1.31    1.34
  -5  -4 -16   -0.01    1.17
  -6   4 -16    1.95    1.56
  -6  -4 -16    3.18    1.54
   9  -5 -16    7.64    1.51
   9   5 -16    8.89    1.47
   8  -5 -16    6.78    1.41
   8   5 -16    6.89    1.44
   7  -5 -16    3.52    1.23
   7   5 -16    2.86    1.18
   6  -5 -16   25.53    2.12
   6   5 -16   26.87    2.15
   5   5 -16    3.61    1.17
   5  -5 -16    5.37    1.18
   4  -5 -16    7.94    1.31
   4   5 -16    8.65    1.46
   3   5 -16   10.15    1.61
   3  -5 -16    9.61    1.30
   2   5 -16   58.92    3.18
   2  -5 -16   61.46    3.01
   2  -5 -16   66.41    3.13
   1   5 -16   33.35    2.54
   1   5 -16   36.28    1.85
   1  -5 -16   32.24    2.26
   1  -5 -16   30.55    2.39
   0  -5 -16   17.33    1.84
   0   5 -16   15.68    1.97
  -1   5 -16   23.44    2.29
  -1  -5 -16   23.73    2.20
  -2  -5 -16   24.72    2.24
  -2   5 -16   20.55    2.26
  -3  -5 -16   24.19    2.33
  -3   5 -16   21.65    2.29
  -4   5 -16    0.12    1.45
  -4  -5 -16   -0.92    1.09
  -5   5 -16    8.61    1.94
  -5  -5 -16    8.85    1.75
   9  -6 -16   18.36    2.07
   9   6 -16   17.25    1.96
   8   6 -16   10.30    1.60
   8  -6 -16   11.62    1.67
   7   6 -16   11.69    1.56
   7  -6 -16   12.09    1.63
   6  -6 -16    2.75    1.14
   6   6 -16    3.97    1.17
   5  -6 -16    8.02    1.37
   5   6 -16    5.53    1.28
   4   6 -16    2.69    1.11
   4  -6 -16    1.38    0.95
   3  -6 -16    6.40    1.31
   3   6 -16    4.77    1.31
   2   6 -16   13.53    1.76
   2  -6 -16   10.52    1.52
   1   6 -16   10.47    1.72
   1  -6 -16    9.88    1.51
   1   6 -16   10.58    1.14
   0   6 -16    0.98    0.72
   0  -6 -16   -0.22    1.03
   0   6 -16    0.87    1.27
  -1   6 -16   13.55    1.97
  -1   6 -16   14.53    1.42
  -1  -6 -16   11.19    1.77
  -2  -6 -16    0.95    1.22
  -2   6 -16    0.09    1.34
  -3  -6 -16    4.27    1.39
  -3   6 -16    1.50    1.44
  -4   6 -16    0.54    1.51
  -4  -6 -16   -0.33    1.24
  -5   6 -16   -2.97    1.36
  -5  -6 -16   -1.34    1.17
   8  -7 -16    0.20    1.10
   8   7 -16    2.68    1.19
   7  -7 -16   25.14    2.30
   7   7 -16   26.28    2.23
   6   7 -16   14.86    1.68
   6  -7 -16   12.99    1.68
   5  -7 -16    1.97    1.13
   5   7 -16    2.26    1.07
   4  -7 -16   28.39    2.29
   4   7 -16   29.86    2.18
   3   7 -16    1.09    1.14
   3  -7 -16    3.09    1.20
   2   7 -16   83.11    3.76
   2  -7 -16   81.86    3.80
   1   7 -16    1.38    0.77
   1  -7 -16   -0.69    0.99
   1   7 -16    0.29    1.17
   0   7 -16    2.02    0.84
   0  -7 -16    1.50    1.19
   0   7 -16   -1.05    1.10
  -1   7 -16   -0.64    1.29
  -1   7 -16    0.12    0.68
  -2   7 -16    1.72    1.45
  -2   7 -16    1.12    0.81
  -3   7 -16    0.80    0.83
  -3   7 -16    0.29    1.40
  -4   7 -16    1.78    1.61
  -4   7 -16    4.31    1.14
   8   8 -16   16.12    1.84
   7  -8 -16   -0.13    1.03
   7   8 -16   -0.45    0.99
   6   8 -16    3.10    1.21
   6  -8 -16    2.10    1.24
   5   8 -16    1.90    1.05
   5  -8 -16    3.18    1.17
   4  -8 -16   12.88    1.82
   4   8 -16   18.22    1.84
   3  -8 -16   23.41    2.20
   3   8 -16   24.19    2.13
   2  -8 -16   47.57    3.06
   2   8 -16   48.53    2.86
   1  -8 -16   38.36    2.79
   1   8 -16   33.38    2.53
   1   8 -16   38.80    2.14
   0   8 -16    1.01    0.83
   0  -8 -16    1.80    1.36
   0   8 -16    0.43    1.14
  -1  -8 -16    1.22    1.33
  -1   8 -16   -0.84    0.72
  -1   8 -16   -0.30    1.26
  -2   8 -16    1.09    0.85
  -3   8 -16   10.97    1.51
   6  -9 -16    9.47    1.75
   6   9 -16    6.34    1.42
   5  -9 -16   -0.05    1.01
   5   9 -16    1.08    1.05
   4  -9 -16   27.12    2.41
   4   9 -16   31.91    2.38
   3  -9 -16    9.61    1.72
   3   9 -16    7.48    1.37
   2  -9 -16   13.97    1.99
   2   9 -16   18.23    1.93
   1  -9 -16    7.90    1.66
   0   9 -16    3.51    1.04
   0  -9 -16    5.77    1.63
  -1  -9 -16    0.66    1.42
  -1   9 -16    0.69    0.86
  -2  -9 -16    4.61    1.74
  -2   9 -16    3.46    1.12
   5 -10 -16    0.56    1.17
   4 -10 -16   11.83    1.92
   3 -10 -16    7.53    1.74
   2 -10 -16   26.55    2.54
   1 -10 -16    2.32    1.50
   0  10 -16    5.86    1.20
   0 -10 -16    6.53    1.76
  -1 -10 -16   20.70    2.45
  -1  10 -16   16.30    1.69
  10   0 -17    1.41    1.04
  10   0 -17   -0.45    0.89
   9   0 -17   18.78    1.88
   9   0 -17   19.53    1.92
   8   0 -17    0.68    0.79
   8   0 -17   -0.58    0.88
   7   0 -17    0.68    1.03
   7   0 -17    0.25    0.83
   6   0 -17    0.74    0.89
   6   0 -17   -1.15    0.61
   5   0 -17   53.30    2.78
   4   0 -17   -0.23    0.95
   3   0 -17   78.51    3.59
   2   0 -17    0.03    1.16
   1   0 -17   22.06    2.06
   0   0 -17    0.00    1.19
  -1   0 -17   64.10    3.45
  -2   0 -17   -0.59    1.20
  -3   0 -17   -0.54    1.31
  -4   0 -17   -1.31    1.18
  -5   0 -17   18.84    2.40
  -6   0 -17   -1.60    1.32
  10  -1 -17    4.96    1.32
 -10  -1  17    6.47    1.53
  10  -1 -17    8.29    1.44
 -10  -1  17    5.59    1.34
  10   1 -17    6.59    1.43
  -9  -1  17   12.76    1.61
   9   1 -17   12.59    1.70
   9  -1 -17   12.44    1.62
  -9  -1  17   11.39    1.70
   9  -1 -17   10.93    1.54
   8  -1 -17   40.25    2.52
   8   1 -17   45.74    2.54
   8   1 -17   40.51    2.54
   8  -1 -17   42.72    2.56
   7   1 -17   59.54    2.81
   7   1 -17   61.01    3.12
   7  -1 -17   65.91    3.12
   7  -1 -17   61.64    2.96
   6   1 -17   12.70    1.54
   6  -1 -17   12.79    1.48
   6  -1 -17   14.77    1.46
   5  -1 -17    6.87    1.29
   5   1 -17    8.17    1.38
   4   1 -17    0.10    0.99
   4  -1 -17   -0.08    0.94
   3   1 -17    8.48    1.49
   3  -1 -17   10.67    1.54
   2   1 -17    6.53    1.47
   2  -1 -17    6.61    1.47
   1   1 -17   18.65    1.99
   1  -1 -17   20.57    2.00
   0  -1 -17    9.62    1.75
   0   1 -17    7.73    1.57
  -1   1 -17    4.62    1.43
  -1  -1 -17    4.60    1.57
  -2  -1 -17   11.22    1.92
  -2   1 -17    7.84    1.70
  -3  -1 -17   11.60    1.82
  -3   1 -17    9.89    1.88
  -4   1 -17   -0.45    1.17
  -4  -1 -17   -1.07    1.14
  -5  -1 -17   -0.33    1.23
  -5   1 -17   -1.15    1.23
  -6  -1 -17    1.51    1.48
  -6   1 -17    4.94    1.79
  10  -2 -17    1.29    1.03
  10  -2 -17    2.93    1.25
  10   2 -17    1.49    1.07
 -10  -2  17    0.91    1.01
 -10  -2  17    2.17    1.16
   9  -2 -17    0.44    0.92
  -9  -2  17    1.17    0.87
   9   2 -17   -0.73    0.86
   9  -2 -17   -0.84    0.83
  -9  -2  17   -0.42    0.82
   8   2 -17    2.03    1.13
  -8  -2  17    0.27    0.80
   8  -2 -17    1.86    1.02
   8  -2 -17    1.12    0.97
   7  -2 -17   35.89    2.28
   7  -2 -17   34.07    2.27
   7   2 -17   34.01    2.31
   6   2 -17    2.30    1.13
   6  -2 -17    3.34    1.09
   6  -2 -17    1.67    0.86
   5  -2 -17    5.92    1.02
   5  -2 -17    8.15    1.39
   5   2 -17    6.55    1.30
   4   2 -17    2.35    1.11
   4  -2 -17    1.48    1.08
   3  -2 -17   59.28    3.05
   3   2 -17   53.59    3.05
   2   2 -17    1.72    1.22
   2  -2 -17    0.91    1.25
   1   2 -17   -0.40    1.10
   1  -2 -17    1.19    1.26
   0   2 -17   32.59    2.51
   0  -2 -17   35.27    2.55
  -1  -2 -17   12.53    1.91
  -1   2 -17    8.70    1.67
  -2  -2 -17    0.30    1.32
  -2   2 -17    2.66    1.53
  -3  -2 -17   24.90    2.36
  -3   2 -17   27.00    2.51
  -4  -2 -17   36.02    2.86
  -4   2 -17   37.40    2.93
  -5   2 -17   -0.22    1.47
  -5  -2 -17    2.41    1.46
  -6   2 -17    0.35    1.63
  -6  -2 -17    2.44    1.59
  10  -3 -17   -1.36    0.88
  10   3 -17    0.90    1.09
 -10  -3  17   -0.90    0.84
 -10  -3  17   -0.44    1.02
   9   3 -17    3.74    1.24
   9  -3 -17    3.56    1.27
   8  -3 -17    2.73    1.08
   8   3 -17    5.72    1.30
   7   3 -17    1.99    1.11
   7  -3 -17    1.89    0.91
   7  -3 -17    1.13    0.90
   6   3 -17   10.69    1.55
   6  -3 -17    8.67    1.33
   6  -3 -17   10.32    1.36
   5  -3 -17    5.34    1.16
   5   3 -17    5.93    1.36
   5  -3 -17    6.51    1.13
   4   3 -17    0.82    1.05
   4  -3 -17    0.08    0.90
   4  -3 -17    0.02    0.72
   3   3 -17  130.08    4.84
   3  -3 -17  125.54    4.63
   2   3 -17    2.88    1.39
   2  -3 -17    1.95    1.32
   1   3 -17   52.24    3.06
   1  -3 -17   55.94    3.02
   0  -3 -17    0.18    1.16
   0   3 -17    1.34    1.27
  -1   3 -17   16.87    2.14
  -1  -3 -17   14.15    1.99
  -2   3 -17   19.45    2.29
  -2  -3 -17   20.82    2.26
  -3   3 -17   -1.77    1.13
  -3  -3 -17   -1.38    1.06
  -4   3 -17    6.87    1.74
  -4  -3 -17    5.31    1.69
  -5  -3 -17   15.14    2.11
  -5   3 -17   18.75    2.42
   9  -4 -17    2.87    1.25
   9   4 -17    3.36    1.28
   8  -4 -17    3.62    1.24
   8   4 -17    2.41    1.16
   7  -4 -17    1.77    1.09
   7   4 -17    2.91    1.14
   6  -4 -17    1.13    0.88
   6   4 -17    0.75    0.96
   5   4 -17    1.87    1.10
   5  -4 -17    0.96    0.86
   5  -4 -17    1.15    0.89
   4  -4 -17    0.42    0.96
   4   4 -17    1.16    1.11
   4  -4 -17    0.12    0.77
   3  -4 -17   -1.44    0.99
   3  -4 -17   -0.16    0.78
   3   4 -17    1.24    1.18
   2  -4 -17   10.11    1.65
   2   4 -17    8.27    1.61
   1   4 -17   17.87    2.07
   1  -4 -17   14.69    1.77
   0   4 -17    9.57    1.69
   0  -4 -17    8.79    1.69
  -1  -4 -17    4.47    1.43
  -1   4 -17    2.15    1.38
  -2  -4 -17   -2.95    1.03
  -2   4 -17   -1.67    1.29
  -3   4 -17    0.33    1.33
  -3  -4 -17   -0.62    1.12
  -4   4 -17    1.02    1.59
  -4  -4 -17    3.85    1.54
  -5  -4 -17   -2.45    1.10
  -5   4 -17   -0.42    1.48
   9   5 -17   -0.63    0.92
   9  -5 -17    1.38    1.10
   8  -5 -17    1.93    1.16
   8   5 -17    1.56    1.06
   7   5 -17    4.18    1.19
   7  -5 -17    5.20    1.29
   6  -5 -17    2.05    0.96
   6   5 -17    0.72    0.99
   5  -5 -17   12.62    1.51
   5   5 -17   16.07    1.71
   4   5 -17    2.56    1.11
   4  -5 -17    1.74    0.97
   3  -5 -17    2.38    1.00
   3   5 -17    3.43    1.35
   2   5 -17   38.96    2.60
   2  -5 -17   37.61    2.53
   2  -5 -17   35.89    2.34
   1   5 -17    0.53    1.28
   1  -5 -17    0.13    1.22
   0  -5 -17   -3.82    1.00
   0   5 -17    0.24    1.25
  -1   5 -17    5.55    1.64
  -1  -5 -17    5.01    1.52
  -2  -5 -17    1.73    1.40
  -2   5 -17    1.61    1.46
  -3   5 -17    4.03    1.55
  -3  -5 -17    1.24    1.32
  -4  -5 -17   -0.59    1.26
  -4   5 -17   -1.37    1.44
  -5  -5 -17   -1.30    1.24
  -5   5 -17   -1.41    1.48
   8   6 -17   18.00    2.01
   8  -6 -17   15.69    1.90
   7   6 -17   10.28    1.61
   7  -6 -17    6.14    1.45
   6   6 -17    1.47    1.08
   6  -6 -17    0.51    1.00
   5   6 -17    6.98    1.40
   5  -6 -17    6.56    1.32
   4   6 -17    4.23    1.29
   4  -6 -17    5.04    1.23
   3  -6 -17    0.30    0.91
   3   6 -17    1.50    1.17
   2  -6 -17    4.14    1.15
   2   6 -17    1.41    1.30
   1   6 -17    5.67    1.52
   0   6 -17   16.89    1.47
   0   6 -17   15.94    2.05
  -1   6 -17    4.17    1.47
  -1   6 -17    4.41    1.02
  -2   6 -17    2.02    1.53
  -2  -6 -17    0.42    1.33
  -3  -6 -17   14.48    2.09
  -3   6 -17   11.85    1.98
  -4   6 -17   -1.12    1.53
  -4  -6 -17   -2.68    1.21
   8   7 -17    1.89    1.18
   8  -7 -17    3.46    1.40
   7   7 -17    9.53    1.56
   7  -7 -17   10.12    1.65
   6  -7 -17    0.66    0.96
   6   7 -17    0.47    1.06
   5   7 -17    8.25    1.45
   5  -7 -17    8.31    1.56
   4  -7 -17    1.46    1.12
   4   7 -17    0.93    1.11
   3   7 -17    3.59    1.31
   3  -7 -17    0.98    1.10
   2  -7 -17    4.07    1.28
   2   7 -17    3.25    1.30
   1   7 -17   30.34    2.55
   1  -7 -17   32.11    2.54
   0   7 -17    2.08    1.39
   0   7 -17    1.18    0.84
  -1   7 -17    1.81    1.51
  -1   7 -17    3.55    1.05
  -2   7 -17    0.37    1.39
  -2   7 -17    3.04    0.96
  -3   7 -17    3.76    1.12
  -3   7 -17    0.99    1.58
   7  -8 -17    0.28    1.09
   7   8 -17    0.98    1.05
   6  -8 -17    4.92    1.40
   6   8 -17    0.95    1.06
   5   8 -17    1.81    1.14
   5  -8 -17    3.78    1.29
   4  -8 -17    0.96    1.04
   4   8 -17    1.32    1.13
   3   8 -17    7.85    1.50
   3  -8 -17    3.57    1.35
   2   8 -17    5.54    1.34
   2  -8 -17    1.97    1.26
   1  -8 -17    4.39    1.46
   1   8 -17    4.44    1.37
   0   8 -17    5.15    1.09
   0  -8 -17    4.97    1.43
   0   8 -17    6.20    1.62
  -1   8 -17    3.78    1.06
  -1   8 -17    0.82    1.43
  -2   8 -17   13.06    1.54
   6  -9 -17    6.04    1.55
   6   9 -17    3.16    1.23
   5  -9 -17    3.91    1.44
   5   9 -17    4.67    1.35
   4  -9 -17    4.91    1.53
   4   9 -17    5.55    1.39
   3  -9 -17    4.30    1.51
   3   9 -17    6.79    1.44
   2  -9 -17    5.22    1.48
   2   9 -17    6.82    1.52
   1  -9 -17    3.88    1.51
   0  -9 -17   12.09    2.03
   0   9 -17   13.40    1.54
  -1   9 -17    0.04    0.79
   3 -10 -17    2.59    1.50
   2 -10 -17   12.08    1.95
   1 -10 -17   18.57    2.26
  10   0 -18    5.83    1.40
  10   0 -18    8.91    1.56
   9   0 -18    0.20    0.98
   9   0 -18    1.18    1.07
   8   0 -18   48.01    2.68
   8   0 -18   43.83    2.77
   7   0 -18    1.03    1.08
   6   0 -18   64.23    3.18
   5   0 -18   -0.31    1.03
   4   0 -18    1.15    1.17
   3   0 -18   -0.39    1.09
   2   0 -18   43.71    2.90
   1   0 -18   -0.04    1.20
   0   0 -18   -2.45    1.21
  -1   0 -18   -0.20    1.26
  -2   0 -18   37.30    3.01
  -3   0 -18   -1.55    1.35
  -4   0 -18   -0.55    1.40
  -5   0 -18   -1.11    1.40
  10  -1 -18    4.89    1.35
  10   1 -18    3.27    1.26
  10  -1 -18    4.84    1.40
   9   1 -18   -0.67    0.96
  -9  -1  18    1.01    0.98
   9  -1 -18    0.55    1.00
  -9  -1  18   -0.30    0.81
   9  -1 -18    1.48    1.06
   8  -1 -18   11.96    1.62
   8  -1 -18   12.73    1.59
   8   1 -18   13.10    1.75
   7  -1 -18   64.56    3.19
   7   1 -18   63.07    3.25
   7  -1 -18   59.79    2.99
   6  -1 -18  144.40    5.09
   6   1 -18  144.43    5.16
   5   1 -18   20.29    1.93
   5  -1 -18   23.53    1.99
   4  -1 -18    4.80    1.37
   4   1 -18    6.15    1.47
   3   1 -18   52.01    2.99
   3  -1 -18   53.08    3.03
   2  -1 -18   28.46    2.36
   2   1 -18   28.54    2.37
   1   1 -18    3.59    1.50
   1  -1 -18    2.60    1.32
   0  -1 -18    4.31    1.60
   0   1 -18    7.71    1.60
  -1   1 -18   79.78    4.05
  -1  -1 -18   80.08    4.08
  -2  -1 -18   -0.34    1.28
  -2   1 -18   -0.35    1.39
  -3  -1 -18    0.67    1.39
  -3   1 -18    1.83    1.57
  -4   1 -18    6.27    1.90
  -4  -1 -18    9.49    1.87
  -5  -1 -18   -1.35    1.47
  -5   1 -18    0.87    1.66
   9  -2 -18    1.35    1.05
   9  -2 -18   -0.13    0.96
   9   2 -18    0.80    1.11
   8  -2 -18    0.43    0.90
   8   2 -18    2.06    1.17
   8  -2 -18    0.22    0.83
   7  -2 -18   32.26    2.19
   7   2 -18   31.14    2.31
   7  -2 -18   33.62    2.24
   6  -2 -18   35.40    2.32
   6   2 -18   33.18    2.30
   6  -2 -18   31.76    2.15
   5  -2 -18    6.34    1.28
   5   2 -18    4.89    1.28
   4  -2 -18    0.39    1.09
   4   2 -18    0.31    1.15
   3   2 -18    2.07    1.34
   3  -2 -18    2.93    1.24
   2   2 -18   36.70    2.60
   2  -2 -18   31.39    2.46
   1   2 -18   10.02    1.80
   1  -2 -18    6.99    1.56
   0   2 -18    1.95    1.42
   0  -2 -18    2.59    1.38
  -1   2 -18    1.33    1.39
  -1  -2 -18    0.81    1.33
  -2  -2 -18   -2.66    1.23
  -2   2 -18   -2.28    1.17
  -3  -2 -18   17.38    2.29
  -3   2 -18   13.97    2.20
  -4  -2 -18    0.34    1.46
  -4   2 -18   -1.51    1.45
  -5  -2 -18   -2.05    1.41
  -5   2 -18   -0.63    1.41
   9   3 -18    0.69    1.10
   9  -3 -18   -0.33    0.98
   8   3 -18    1.77    1.14
   8  -3 -18    0.17    0.80
   7  -3 -18    0.72    0.93
   7  -3 -18    0.54    0.96
   7   3 -18    1.14    1.07
   6  -3 -18    0.99    0.90
   6  -3 -18    2.04    1.01
   6   3 -18    0.87    1.02
   5  -3 -18    4.54    1.08
   5   3 -18    3.88    1.23
   5  -3 -18    3.19    1.14
   4   3 -18   48.75    2.83
   4  -3 -18   49.14    2.76
   3  -3 -18   11.64    1.70
   3   3 -18   11.20    1.75
   2   3 -18    1.73    1.25
   2  -3 -18    0.75    1.33
   1  -3 -18   11.29    1.71
   1   3 -18   11.62    1.79
   0   3 -18    0.57    1.28
   0  -3 -18    0.88    1.26
  -1   3 -18   14.25    2.03
  -1  -3 -18   19.25    2.15
  -2  -3 -18    0.41    1.39
  -2   3 -18    0.83    1.47
  -3  -3 -18    1.43    1.34
  -3   3 -18   -2.05    1.38
  -4  -3 -18   -1.61    1.32
  -4   3 -18   -1.12    1.52
  -5   3 -18   19.44    2.63
  -5  -3 -18   20.12    2.60
   9   4 -18   12.90    1.77
   9  -4 -18   11.99    1.79
   8  -4 -18   -0.35    0.85
   8   4 -18   -1.17    0.95
   7  -4 -18    0.28    0.88
   7   4 -18    0.73    1.04
   6   4 -18    1.09    1.06
   6  -4 -18    0.12    0.85
   5  -4 -18   11.36    1.45
   5   4 -18   10.24    1.52
   4  -4 -18    6.39    1.33
   4  -4 -18    6.32    1.17
   4   4 -18    8.70    1.58
   3   4 -18   -0.05    1.08
   3  -4 -18    1.40    1.23
   2   4 -18   21.46    2.11
   2  -4 -18   21.39    2.10
   1   4 -18    4.80    1.55
   1  -4 -18    2.01    1.41
   0  -4 -18   -1.34    1.25
   0   4 -18   -0.16    1.36
  -1   4 -18    0.82    1.44
  -1  -4 -18   -0.68    1.33
  -2   4 -18    0.55    1.36
  -2  -4 -18    1.26    1.38
  -3  -4 -18    0.54    1.39
  -3   4 -18    1.22    1.52
  -4   4 -18   12.21    2.14
  -4  -4 -18   13.18    2.19
   8   5 -18   -0.11    1.05
   8  -5 -18   -0.22    0.92
   7  -5 -18    1.41    1.07
   7   5 -18    1.12    1.03
   6  -5 -18    1.24    0.89
   6   5 -18    2.71    1.20
   5  -5 -18    0.85    0.89
   5   5 -18    1.15    1.10
   4   5 -18    4.39    1.30
   4  -5 -18    2.78    1.07
   3   5 -18    5.07    1.38
   2   5 -18    6.33    1.57
   1   5 -18   11.79    1.80
   1  -5 -18    9.47    1.75
   0  -5 -18   -0.74    1.24
   0   5 -18    0.77    1.39
  -1  -5 -18    0.58    1.39
  -1   5 -18    3.06    1.62
  -2   5 -18    2.34    1.60
  -2  -5 -18    4.74    1.58
  -3   5 -18    0.82    1.44
  -3  -5 -18   -1.44    1.31
  -4  -5 -18   -0.77    1.45
  -4   5 -18   -0.69    1.49
   8  -6 -18   14.52    1.95
   8   6 -18   12.18    1.83
   7  -6 -18   17.28    1.94
   7   6 -18   22.98    2.13
   6   6 -18    4.73    1.32
   6  -6 -18    5.38    1.33
   5   6 -18    2.68    1.16
   5  -6 -18    4.68    1.21
   4   6 -18    3.37    1.27
   4  -6 -18    2.55    1.14
   3   6 -18    0.43    1.07
   3  -6 -18    1.87    1.08
   2   6 -18   22.21    2.22
   1   6 -18    0.82    1.18
   0   6 -18   16.08    1.44
   0   6 -18   15.49    2.13
  -1   6 -18   15.73    1.49
  -1   6 -18   12.62    2.04
  -2  -6 -18   -0.07    1.42
  -2   6 -18    0.66    1.52
  -3   6 -18   -0.14    1.55
  -3  -6 -18   -1.86    1.33
   7  -7 -18   11.89    1.82
   7   7 -18   16.32    1.93
   6   7 -18    3.97    1.31
   6  -7 -18    2.63    1.24
   5  -7 -18    5.94    1.37
   5   7 -18    7.10    1.53
   4  -7 -18    5.69    1.33
   4   7 -18    9.24    1.52
   3   7 -18    0.80    1.09
   3  -7 -18   -0.54    0.85
   2   7 -18    0.85    1.28
   2  -7 -18   -0.96    0.91
   1   7 -18    0.67    1.28
   0   7 -18    2.04    1.45
  -1   7 -18   27.98    2.66
  -1   7 -18   32.97    2.16
  -2   7 -18   -0.52    1.45
  -2   7 -18    1.97    0.98
   6   8 -18    4.71    1.37
   6  -8 -18    2.87    1.24
   5  -8 -18    3.04    1.36
   5   8 -18    7.14    1.52
   4   8 -18    2.14    1.19
   4  -8 -18    1.45    1.17
   3  -8 -18   -0.72    0.98
   3   8 -18    0.80    1.18
   2   8 -18    8.59    1.71
   2  -8 -18    5.67    1.49
   1   8 -18    1.08    1.21
   0   8 -18    1.18    1.37
  -1   8 -18    5.30    1.19
  -1   8 -18    5.70    1.76
   4  -9 -18    2.15    1.21
   4   9 -18    3.69    1.32
   3  -9 -18    2.28    1.38
   3   9 -18    0.82    1.21
   2   9 -18    2.92    1.41
   2  -9 -18    2.38    1.39
   1  -9 -18   38.40    3.05
   9   0 -19    5.29    1.30
   9   0 -19    4.10    1.26
   8   0 -19    1.24    1.21
   7   0 -19  104.95    4.35
   6   0 -19    1.04    1.07
   5   0 -19   21.06    1.98
   4   0 -19   -0.10    1.14
   3   0 -19   40.07    2.81
   2   0 -19   -1.22    1.16
   1   0 -19    5.48    1.59
   0   0 -19   -1.33    1.24
  -1   0 -19   90.10    4.37
  -2   0 -19   -0.49    1.38
  -3   0 -19   11.85    2.22
  -4   0 -19   -2.53    1.38
   9   1 -19   58.82    3.27
   9  -1 -19   58.83    3.17
   9  -1 -19   57.70    3.20
   8  -1 -19    1.05    1.10
   8  -1 -19   -0.08    0.91
   8   1 -19    0.98    1.20
   7   1 -19   16.84    1.87
   7  -1 -19   22.17    2.04
   6   1 -19   57.87    3.10
   6  -1 -19   57.61    3.02
   5  -1 -19   14.92    1.80
   5   1 -19   17.67    1.87
   4   1 -19    7.32    1.52
   4  -1 -19   14.71    1.83
   3   1 -19   12.36    1.88
   3  -1 -19   13.89    1.82
   2   1 -19    2.16    1.35
   2  -1 -19    4.54    1.55
   1   1 -19   -0.13    1.33
   1  -1 -19   -0.22    1.23
   0  -1 -19    9.13    1.78
   0   1 -19    3.52    1.66
  -1   1 -19   37.37    3.02
  -1  -1 -19   29.31    2.67
  -2  -1 -19   90.36    4.49
  -2   1 -19   90.08    4.50
  -3   1 -19    2.44    1.61
  -3  -1 -19    4.36    1.69
  -4  -1 -19   -0.35    1.60
  -4   1 -19   -0.40    1.55
   9  -2 -19    1.21    1.06
   9   2 -19    0.97    1.13
   9  -2 -19    0.88    1.04
   8  -2 -19    1.14    1.02
   8   2 -19    1.67    1.21
   8  -2 -19    0.57    0.98
   7  -2 -19    1.93    1.01
   7   2 -19    2.92    1.22
   7  -2 -19    0.56    1.06
   6  -2 -19   34.18    2.40
   6   2 -19   37.97    2.58
   5  -2 -19    1.77    1.16
   5   2 -19    0.50    1.11
   4   2 -19    4.61    1.33
   4  -2 -19    4.29    1.36
   3  -2 -19   10.14    1.76
   3   2 -19   10.68    1.69
   2   2 -19    0.59    1.24
   2  -2 -19    0.60    1.31
   1  -2 -19   14.97    1.93
   1   2 -19   14.81    1.99
   0   2 -19   -1.90    1.28
   0  -2 -19   -1.25    1.29
  -1   2 -19    8.36    1.80
  -1  -2 -19   10.13    2.00
  -2  -2 -19   -0.36    1.44
  -2   2 -19    0.91    1.48
  -3  -2 -19    1.73    1.71
  -3   2 -19    2.03    1.53
  -4   2 -19    3.80    1.95
  -4  -2 -19    2.99    1.69
   9   3 -19    0.74    1.06
   9  -3 -19    0.40    1.07
   8   3 -19    1.61    1.14
   8  -3 -19   -0.71    0.93
   7   3 -19    6.49    1.48
   7  -3 -19    4.69    1.27
   7  -3 -19    7.94    1.38
   6  -3 -19    2.75    1.11
   6   3 -19    3.40    1.29
   5   3 -19    6.42    1.44
   5  -3 -19    9.07    1.40
   4  -3 -19    2.44    1.26
   4   3 -19    2.19    1.21
   3  -3 -19   23.94    2.26
   3   3 -19   23.19    2.20
   2   3 -19  101.63    4.49
   2  -3 -19  114.46    4.57
   1  -3 -19    4.55    1.62
   1   3 -19    4.36    1.63
   0  -3 -19    3.92    1.60
   0   3 -19    6.60    1.65
  -1  -3 -19    1.62    1.47
  -1   3 -19   -1.73    1.39
  -2   3 -19    0.28    1.54
  -2  -3 -19   -1.36    1.35
  -3  -3 -19    0.23    1.59
  -3   3 -19   -0.04    1.49
  -4  -3 -19    0.66    1.57
  -4   3 -19   -1.88    1.58
   8   4 -19    1.86    1.21
   8  -4 -19   -1.04    0.96
   7  -4 -19    2.95    1.18
   7   4 -19    4.18    1.26
   6   4 -19    6.00    1.36
   6  -4 -19    5.80    1.25
   5   4 -19    5.66    1.35
   4   4 -19    5.33    1.38
   4  -4 -19    5.91    1.37
   3   4 -19   14.54    1.88
   3  -4 -19   16.21    1.90
   2   4 -19   14.45    1.99
   2  -4 -19   18.05    2.09
   1   4 -19   -0.79    1.28
   1  -4 -19    0.88    1.40
   0   4 -19    2.00    1.41
   0  -4 -19    5.20    1.68
  -1   4 -19   -0.34    1.47
  -1  -4 -19   -0.58    1.26
  -2  -4 -19   -0.80    1.33
  -2   4 -19   -0.34    1.41
  -3   4 -19   -1.59    1.38
  -3  -4 -19    2.14    1.63
   8   5 -19    2.01    1.19
   8  -5 -19    0.16    1.04
   7   5 -19    0.85    1.14
   7  -5 -19    5.00    1.39
   6   5 -19    2.34    1.14
   6  -5 -19    1.35    1.03
   5  -5 -19   -0.24    0.83
   5   5 -19    1.15    1.13
   4   5 -19    4.41    1.42
   3   5 -19    1.79    1.24
   2   5 -19   13.69    1.89
   1  -5 -19    5.24    1.64
   1   5 -19   10.27    1.81
   0   5 -19    7.15    1.74
   0  -5 -19    9.99    1.90
  -1   5 -19    7.91    1.91
  -1  -5 -19    7.61    1.86
  -2   5 -19   -2.78    1.35
  -2  -5 -19   -3.03    1.19
  -3   5 -19   -2.29    1.37
  -3  -5 -19   -1.84    1.33
   7  -6 -19    6.35    1.43
   7   6 -19    5.00    1.48
   6  -6 -19   17.91    1.95
   6   6 -19   17.48    2.04
   5  -6 -19    0.42    1.01
   5   6 -19    0.45    1.07
   4  -6 -19    1.35    1.11
   4   6 -19    1.88    1.27
   3   6 -19    0.23    1.24
   2   6 -19    0.70    1.34
   1   6 -19    6.57    1.63
   0   6 -19    0.66    1.42
  -1   6 -19    5.36    1.84
  -1   6 -19    4.65    1.09
  -2   6 -19   -3.28    1.24
   6  -7 -19    0.88    1.07
   6   7 -19    0.99    1.12
   5   7 -19   10.21    1.68
   5  -7 -19    9.10    1.67
   4   7 -19    1.03    1.22
   4  -7 -19    0.32    0.96
   3   7 -19    5.60    1.54
   2   7 -19    6.04    1.64
   1   7 -19   18.35    2.25
   0   7 -19    7.12    1.81
  -1   7 -19    9.21    1.39
  -1   7 -19    9.66    2.04
   5   8 -19    7.04    1.52
   4   8 -19    6.10    1.51
   4  -8 -19    5.79    1.50
   3   8 -19    2.28    1.31
   3  -8 -19   -1.20    0.97
   2   8 -19    0.54    1.33
   1   8 -19    2.60    1.49
   0   8 -19   19.72    2.37
   8   0 -20   37.71    2.69
   7   0 -20    0.88    1.13
   6   0 -20   70.75    3.56
   5   0 -20    0.35    1.15
   4   0 -20    2.61    1.40
   3   0 -20    0.37    1.20
   2   0 -20    3.49    1.59
   1   0 -20   -2.15    1.26
   0   0 -20    2.25    1.63
  -1   0 -20   -1.81    1.37
  -2   0 -20   42.58    3.46
  -3   0 -20   -3.05    1.36
   8   1 -20    3.82    1.30
   8  -1 -20    5.40    1.34
   7   1 -20    9.64    1.70
   7  -1 -20    8.86    1.49
   6  -1 -20   14.27    1.73
   6   1 -20   15.17    1.82
   5  -1 -20   25.69    2.30
   5   1 -20   27.18    2.41
   4  -1 -20    3.06    1.40
   4   1 -20    2.57    1.31
   3  -1 -20    1.69    1.33
   3   1 -20    3.89    1.44
   2  -1 -20   10.79    1.82
   2   1 -20   15.03    2.10
   1   1 -20    2.40    1.46
   1  -1 -20    0.34    1.48
   0  -1 -20    0.50    1.55
   0   1 -20    1.86    1.51
  -1   1 -20    9.58    2.10
  -1  -1 -20    7.83    1.87
  -2   1 -20   -2.01    1.34
  -2  -1 -20   -0.67    1.61
  -3  -1 -20    6.27    1.93
  -3   1 -20    5.77    2.03
   8  -2 -20    6.17    1.40
   8   2 -20    7.21    1.59
   7   2 -20    7.93    1.60
   7  -2 -20    8.40    1.52
   6   2 -20   32.03    2.48
   6  -2 -20   27.60    2.29
   5   2 -20   18.17    2.07
   5  -2 -20   14.31    1.80
   4   2 -20    0.34    1.15
   4  -2 -20    1.16    1.25
   3   2 -20   26.43    2.50
   3  -2 -20   31.18    2.62
   2   2 -20    9.38    1.77
   2  -2 -20    5.70    1.59
   1  -2 -20    9.90    1.82
   1   2 -20    7.99    1.77
   0   2 -20   14.65    2.12
   0  -2 -20   13.25    2.17
  -1   2 -20    3.43    1.75
  -1  -2 -20    2.71    1.69
  -2  -2 -20    6.59    1.86
  -2   2 -20    3.20    1.70
  -3  -2 -20    2.20    1.82
  -3   2 -20    1.32    1.81
   8   3 -20    0.78    1.10
   8  -3 -20    1.21    1.11
   7   3 -20    3.69    1.38
   6  -3 -20   13.05    1.67
   6   3 -20   14.50    1.87
   5   3 -20    1.25    1.24
   5  -3 -20    0.78    1.09
   4  -3 -20    1.67    1.20
   4   3 -20    2.90    1.29
   3  -3 -20    2.84    1.44
   3   3 -20    1.63    1.30
   2   3 -20   16.84    2.09
   2  -3 -20   19.25    2.23
   1  -3 -20   26.92    2.59
   1   3 -20   29.41    2.62
   0   3 -20    0.05    1.43
   0  -3 -20   -0.46    1.47
  -1   3 -20    2.05    1.56
  -1  -3 -20    0.87    1.43
  -2   3 -20   -0.37    1.63
  -2  -3 -20   -1.15    1.36
  -3  -3 -20   10.16    2.26
  -3   3 -20    9.36    2.22
   7   4 -20    0.05    1.08
   7  -4 -20   -0.16    0.91
   6   4 -20    3.43    1.28
   5   4 -20    2.65    1.31
   4   4 -20    2.38    1.30
   4  -4 -20    4.85    1.37
   3   4 -20    2.85    1.43
   3  -4 -20    0.44    1.25
   2   4 -20   11.01    1.91
   2  -4 -20    5.29    1.51
   1  -4 -20    1.39    1.50
   1   4 -20    2.10    1.46
   0  -4 -20   -1.18    1.43
   0   4 -20    0.08    1.42
  -1   4 -20   -3.81    1.19
  -1  -4 -20   -0.77    1.51
  -2   4 -20    2.74    1.81
  -2  -4 -20    1.49    1.69
   7   5 -20    2.64    1.24
   7  -5 -20    2.79    1.25
   6  -5 -20   12.42    1.70
   6   5 -20   10.88    1.67
   5   5 -20    4.04    1.45
   4   5 -20    4.28    1.48
   3   5 -20    1.01    1.27
   2   5 -20    2.75    1.54
   1   5 -20    0.55    1.29
   0  -5 -20    2.04    1.64
   0   5 -20    1.76    1.61
  -1  -5 -20    4.17    1.69
  -1   5 -20    5.96    1.97
  -2  -5 -20   -0.05    1.47
  -2   5 -20   -0.37    1.69
   6   6 -20    1.49    1.20
   6  -6 -20    0.52    0.99
   5   6 -20    3.09    1.30
   4   6 -20    9.15    1.75
   3   6 -20    5.20    1.57
   2   6 -20   16.93    2.08
   1   6 -20    6.57    1.71
   0   6 -20    0.59    1.58
  -1   6 -20   -3.09    1.46
   5   7 -20    2.72    1.39
   4   7 -20   30.01    2.60
   3   7 -20    1.41    1.25
   2   7 -20   10.59    1.80
   1   7 -20    9.35    1.82
   7   0 -21   22.32    2.16
   6   0 -21    0.75    1.25
   5   0 -21   30.43    2.56
   4   0 -21   -0.12    1.23
   3   0 -21   17.69    2.13
   2   0 -21   -0.70    1.29
   1   0 -21   29.49    2.70
   0   0 -21   -3.73    1.22
  -1   0 -21    3.88    1.77
  -2   0 -21    0.87    1.65
   7  -1 -21   24.90    2.22
   7   1 -21   18.66    2.15
   6   1 -21   13.27    1.89
   6  -1 -21   13.66    1.86
   5   1 -21    5.34    1.53
   5  -1 -21    4.04    1.38
   4   1 -21    7.16    1.68
   4  -1 -21    3.64    1.36
   3   1 -21   39.86    2.91
   3  -1 -21   40.83    2.91
   2   1 -21    0.76    1.39
   2  -1 -21    2.53    1.59
   1   1 -21   -2.58    1.25
   1  -1 -21   -1.47    1.46
   0   1 -21   24.96    2.73
   0  -1 -21   22.90    2.63
  -1  -1 -21    0.19    1.67
  -1   1 -21   -0.35    1.69
  -2   1 -21    3.56    1.88
  -2  -1 -21    4.20    1.86
   7  -2 -21    2.24    1.25
   7   2 -21    3.05    1.40
   6  -2 -21    1.78    1.23
   6   2 -21    2.17    1.28
   5  -2 -21    9.37    1.69
   5   2 -21   10.79    1.76
   4  -2 -21    3.01    1.39
   4   2 -21    3.53    1.51
   3  -2 -21    1.70    1.49
   3   2 -21   -0.51    1.21
   2   2 -21    4.78    1.61
   2  -2 -21    8.49    1.86
   1  -2 -21    3.65    1.77
   1   2 -21    3.40    1.59
   0   2 -21   15.93    2.26
   0  -2 -21   14.58    2.27
  -1  -2 -21    0.07    1.54
  -1   2 -21    3.84    1.86
  -2  -2 -21   -2.21    1.62
  -2   2 -21   -1.65    1.56
   7   3 -21   11.10    1.76
   6   3 -21    2.32    1.27
   6  -3 -21    1.24    1.12
   5   3 -21   -0.22    1.05
   5  -3 -21    0.18    1.12
   4  -3 -21    2.74    1.38
   4   3 -21    2.69    1.35
   3   3 -21    1.35    1.35
   3  -3 -21    0.80    1.45
   2   3 -21    1.58    1.41
   2  -3 -21    0.47    1.48
   1   3 -21    3.28    1.59
   1  -3 -21    0.49    1.44
   0   3 -21    0.09    1.58
   0  -3 -21    1.74    1.66
  -1   3 -21    4.82    1.97
  -1  -3 -21    3.75    1.87
   6   4 -21    1.70    1.21
   5   4 -21    1.37    1.22
   4   4 -21    3.88    1.41
   3   4 -21    1.21    1.32
   3  -4 -21   -0.48    1.28
   2   4 -21    8.22    1.96
   2  -4 -21   10.66    1.95
   1  -4 -21    8.26    1.90
   1   4 -21    9.92    2.07
   0   4 -21   -0.37    1.46
   0  -4 -21   -1.29    1.52
  -1   4 -21    2.30    1.85
  -1  -4 -21   -0.48    1.50
   6   5 -21    0.96    1.16
   5   5 -21    3.01    1.38
   4   5 -21    0.76    1.21
   3   5 -21    1.80    1.46
   2   5 -21    0.21    1.43
   1   5 -21    3.27    1.70
   0   5 -21    7.42    1.98
   4   6 -21    2.31    1.39
   3   6 -21    0.79    1.39
   2   6 -21    3.48    1.63
   1   6 -21    1.74    1.53
   6   0 -22   17.87    2.11
   5   0 -22    1.21    1.37
   4   0 -22   13.37    2.04
   3   0 -22   -0.90    1.42
   2   0 -22   29.18    2.81
   1   0 -22   -1.40    1.33
   0   0 -22    8.85    2.02
  -1   0 -22    0.29    1.60
   6   1 -22    2.37    1.35
   6  -1 -22    4.22    1.40
   5  -1 -22    1.44    1.35
   5   1 -22    5.13    1.55
   4  -1 -22    1.01    1.40
   4   1 -22    1.59    1.37
   3   1 -22   13.64    2.04
   3  -1 -22   11.27    1.92
   2   1 -22   13.92    2.21
   2  -1 -22   14.32    2.11
   1   1 -22   -1.05    1.41
   1  -1 -22   -0.60    1.60
   0  -1 -22   15.45    2.32
   0   1 -22   14.20    2.30
  -1  -1 -22   13.15    2.44
  -1   1 -22   20.34    2.71
   6  -2 -22    2.36    1.32
   6   2 -22    2.35    1.41
   5  -2 -22    1.97    1.30
   5   2 -22    3.50    1.43
   4   2 -22    6.68    1.62
   4  -2 -22    3.19    1.55
   3  -2 -22    9.80    1.95
   3   2 -22    6.81    1.73
   2  -2 -22    2.09    1.68
   2   2 -22   -0.57    1.49
   1   2 -22   -0.36    1.53
   1  -2 -22    2.48    1.66
   0  -2 -22    0.38    1.58
   0   2 -22    0.77    1.77
   5  -3 -22    2.81    1.36
   5   3 -22    2.47    1.38
   4   3 -22    0.25    1.33
   4  -3 -22    0.59    1.31
   3  -3 -22   13.03    2.09
   3   3 -22    8.27    1.93
   2   3 -22    0.23    1.52
   2  -3 -22   -0.97    1.38
   1   3 -22    3.30    1.74
   1  -3 -22    2.05    1.79
   0   3 -22    2.75    1.78
   0  -3 -22   -0.49    1.67
   5   4 -22    3.22    1.35
   4   4 -22    9.19    1.77
   3   4 -22    1.95    1.53
   2  -4 -22    1.37    1.55
   2   4 -22    2.70    1.62
   1   4 -22    7.27    1.91
   1  -4 -22    4.51    1.91
   4   0 -23    0.71    1.50
   3   0 -23   23.74    2.66
   2   0 -23   -0.06    1.56
   4   1 -23    1.80    1.56
   4  -1 -23    0.65    1.43
   3  -1 -23    1.22    1.59
   3   1 -23    0.54    1.47
   2   1 -23    4.94    1.73
   2  -1 -23    2.25    1.63
   4   2 -23    4.47    1.72
   4  -2 -23    4.55    1.66
   3  -2 -23    3.51    1.63
   3   2 -23    3.50    1.67
   2   2 -23   25.54    2.68
   2  -2 -23   27.50    2.85
   0   0   0    0.00    0.00
_computing_structure_solution     'SHELXT 2014/5 (Sheldrick, 2014)'
;
_shelx_hkl_checksum     20641
_shelx_res_file
;
    1.res created by SHELXL-2014/7
TITL 1_a.res in P2(1)/n
REM Old TITL 1 in P2(1)/n
REM SHELXT solution in P2(1)/n
REM R1 0.140, Rweak 0.005, Alpha 0.022, Orientation as input
REM Formula found by SHELXT: C27 N2
CELL 0.71073 9.6421 11.4067 17.8578 90 103.606 90
ZERR 4 0.0046 0.0054 0.0084 0 0.005 0
LATT 1
SYMM 0.5-X,0.5+Y,0.5-Z
SFAC C H N
UNIT 108 72 8
L.S. 4
PLAN  20
SIZE 0.1 0.2 0.2
TEMP 23
BOND $H
list 4
fmap 2
acta
REM <olex2.extras>
REM <HklSrc "%.\\1.hkl">
REM </olex2.extras>
WGHT    0.044700    0.331600
FVAR       0.57670
N1    3    0.512264    0.557380    0.657717    11.00000    0.03742    0.03880 =
         0.04439    0.00023    0.01441    0.00310
N2    3    0.237616    0.474357    0.574737    11.00000    0.04254    0.03877 =
         0.03753   -0.00350    0.00995    0.00118
C1    1    0.546218    1.012772    0.638607    11.00000    0.08636    0.04740 =
         0.07727    0.01242    0.02405   -0.01367
AFIX  43
H1    2    0.584026    1.078638    0.619991    11.00000   -1.20000
AFIX   0
C2    1    0.401573    0.999140    0.626087    11.00000    0.07853    0.05022 =
         0.08020    0.02266    0.00692    0.00381
AFIX  43
H2    2    0.341006    1.056536    0.599479    11.00000   -1.20000
AFIX   0
C3    1    0.344899    0.900569    0.652746    11.00000    0.05010    0.04954 =
         0.05770    0.00758    0.00267    0.00201
AFIX  43
H3    2    0.246413    0.892333    0.643871    11.00000   -1.20000
AFIX   0
C4    1    0.432620    0.814326    0.692331    11.00000    0.04251    0.03463 =
         0.03541   -0.00314    0.00927   -0.00001
C5    1    0.579577    0.830055    0.705329    11.00000    0.04383    0.04578 =
         0.06008    0.00610    0.01434    0.00000
AFIX  43
H5    2    0.640892    0.773353    0.732221    11.00000   -1.20000
AFIX   0
C6    1    0.635020    0.928630    0.678794    11.00000    0.05594    0.05687 =
         0.07858    0.00631    0.02006   -0.01198
AFIX  43
H6    2    0.733387    0.938245    0.688183    11.00000   -1.20000
AFIX   0
C7    1    0.375219    0.701309    0.721008    11.00000    0.03234    0.03503 =
         0.03798   -0.00349    0.00879    0.00171
C8    1    0.447229    0.678527    0.805506    11.00000    0.03230    0.04509 =
         0.03794    0.00172    0.00969   -0.00071
C9    1    0.458259    0.769981    0.858008    11.00000    0.04704    0.05781 =
         0.04225   -0.00655    0.00764    0.00251
AFIX  43
H9    2    0.427487    0.844531    0.840542    11.00000   -1.20000
AFIX   0
C10   1    0.514245    0.751842    0.935758    11.00000    0.05535    0.08869 =
         0.04075   -0.00999    0.00867   -0.00762
AFIX  43
H10   2    0.519054    0.813469    0.970372    11.00000   -1.20000
AFIX   0
C11   1    0.562676    0.642778    0.961737    11.00000    0.06058    0.10864 =
         0.04013    0.01805    0.00621   -0.01023
AFIX  43
H11   2    0.600485    0.630377    1.014034    11.00000   -1.20000
AFIX   0
C12   1    0.555408    0.551986    0.910673    11.00000    0.06440    0.07518 =
         0.05893    0.02935    0.01126    0.00288
AFIX  43
H12   2    0.590434    0.478567    0.928351    11.00000   -1.20000
AFIX   0
C13   1    0.496170    0.568924    0.832841    11.00000    0.05067    0.05051 =
         0.05130    0.01022    0.01465    0.00059
AFIX  43
H13   2    0.489279    0.506303    0.798812    11.00000   -1.20000
AFIX   0
C14   1    0.211790    0.701514    0.709650    11.00000    0.03485    0.03642 =
         0.03811    0.00061    0.00952    0.00292
C15   1    0.129204    0.764762    0.749451    11.00000    0.04241    0.04595 =
         0.04729   -0.01097    0.01158    0.00319
AFIX  43
H15   2    0.171694    0.817217    0.787897    11.00000   -1.20000
AFIX   0
C16   1   -0.017215    0.748779    0.731198    11.00000    0.04257    0.05227 =
         0.05435   -0.00718    0.01832    0.00817
AFIX  43
H16   2   -0.072716    0.790736    0.757995    11.00000   -1.20000
AFIX   0
C17   1   -0.082762    0.671648    0.673893    11.00000    0.03267    0.05656 =
         0.05680   -0.00345    0.01082    0.00309
AFIX  43
H17   2   -0.181426    0.663004    0.662222    11.00000   -1.20000
AFIX   0
C18   1   -0.002109    0.607418    0.633944    11.00000    0.03679    0.04598 =
         0.04597   -0.00567    0.00677    0.00043
AFIX  43
H18   2   -0.045404    0.555527    0.595320    11.00000   -1.20000
AFIX   0
C19   1    0.145228    0.622137    0.652807    11.00000    0.03504    0.03613 =
         0.03647    0.00014    0.00881    0.00248
C20   1    0.255450    0.559584    0.625262    11.00000    0.03632    0.03357 =
         0.03414    0.00117    0.00931    0.00098
C21   1    0.392124    0.601034    0.666496    11.00000    0.03685    0.03237 =
         0.03565    0.00155    0.01137    0.00129
C22   1    0.497918    0.465363    0.606367    11.00000    0.04456    0.03386 =
         0.03975    0.00521    0.01738    0.00427
C23   1    0.362321    0.424445    0.565588    11.00000    0.04654    0.03557 =
         0.03354    0.00312    0.01373    0.00486
C24   1    0.354575    0.327493    0.515823    11.00000    0.06014    0.04333 =
         0.04263   -0.00521    0.01429    0.00303
AFIX  43
H24   2    0.266098    0.299296    0.489359    11.00000   -1.20000
AFIX   0
C25   1    0.476168    0.274924    0.506331    11.00000    0.07884    0.04077 =
         0.05085   -0.00441    0.02782    0.01027
AFIX  43
H25   2    0.470123    0.211475    0.473013    11.00000   -1.20000
AFIX   0
C26   1    0.610007    0.315589    0.546278    11.00000    0.06143    0.04583 =
         0.06568    0.00329    0.03241    0.01474
AFIX  43
H26   2    0.692088    0.278666    0.539370    11.00000   -1.20000
AFIX   0
C27   1    0.621565    0.408613    0.595171    11.00000    0.04567    0.04542 =
         0.05821    0.00399    0.02253    0.00691
AFIX  43
H27   2    0.711246    0.434840    0.621276    11.00000   -1.20000
AFIX   0
HKLF 4
REM  1_a.res in P2(1)/n
REM R1 =  0.0427 for    3277 Fo > 4sig(Fo)  and  0.0616 for all    4429 data
REM    262 parameters refined using      0 restraints
END
WGHT      0.0447      0.3316
REM Highest difference peak  0.154,  deepest hole -0.202,  1-sigma level  0.041
Q1    1   0.2902  0.7075  0.7155  11.00000  0.05    0.15
Q2    1   0.3878  0.6421  0.6962  11.00000  0.05    0.15
Q3    1   0.1855  0.5959  0.6244  11.00000  0.05    0.14
Q4    1   0.4202  0.6184  0.8272  11.00000  0.05    0.13
Q5    1   0.4774  0.7256  0.8292  11.00000  0.05    0.13
Q6    1   0.3226  0.5749  0.6487  11.00000  0.05    0.13
Q7    1   0.3786  0.8366  0.6374  11.00000  0.05    0.13
Q8    1   0.4352  0.1047  0.4991  11.00000  0.05    0.11
Q9    1   0.2145  0.8025  0.8267  11.00000  0.05    0.11
Q10   1   0.6414  0.8010  0.7757  11.00000  0.05    0.11
Q11   1   0.1759  0.6687  0.6787  11.00000  0.05    0.11
Q12   1   0.7071  0.6781  1.0733  11.00000  0.05    0.11
Q13   1   0.2627  1.1982  0.6253  11.00000  0.05    0.11
Q14   1   0.1432  0.4847  0.5247  11.00000  0.05    0.11
Q15   1   0.2198  0.9722  0.7487  11.00000  0.05    0.11
Q16   1   0.3955  0.7575  0.7033  11.00000  0.05    0.11
Q17   1   0.4647  0.9006  0.8086  11.00000  0.05    0.11
Q18   1  -0.0423  0.6636  0.6411  11.00000  0.05    0.10
Q19   1   0.5000  1.0000  0.5000  10.50000  0.05    0.10
Q20   1   0.4339  0.4217  0.6026  11.00000  0.05    0.10
;
_shelx_res_checksum     28100
