# Supplementary material for: 11,11-Diphenyl-11H-indeno­[1,2-b]quinoxaline
Source: IUCrdata. 2020 Sep 8;5(Pt 9):x201213. doi: 10.1107/S2414314620012134 (PMC9462285; doi:10.1107/S2414314620012134)
Supplement: Supplementary file 2 [file x-05-x201213-Isup2.hkl]

data_I                                                                          
_shelx_title ' 1_a.res in P2(1)/n'                                              
_shelx_refln_list_code          4                                               
_shelx_F_calc_maximum      187.37                                               
_exptl_crystal_F_000       776.00                                               
_reflns_d_resolution_high  0.7662                                               
                                                                                
loop_                                                                           
 _space_group_symop_operation_xyz                                               
 'x, y, z'                                                                      
 '-x+1/2, y+1/2, -z+1/2'                                                        
 '-x, -y, -z'                                                                   
 'x-1/2, -y-1/2, z-1/2'                                                         
                                                                                
_cell_length_a     9.6421                                                       
_cell_length_b    11.4067                                                       
_cell_length_c    17.8578                                                       
_cell_angle_alpha  90.000                                                       
_cell_angle_beta  103.606                                                       
_cell_angle_gamma  90.000                                                       
                                                                                
_shelx_F_squared_multiplier     1.000                                           
                                                                                
loop_                                                                           
 _refln_index_h                                                                 
 _refln_index_k                                                                 
 _refln_index_l                                                                 
 _refln_F_squared_calc                                                          
 _refln_F_squared_meas                                                          
 _refln_F_squared_sigma                                                         
 _refln_observed_status                                                         
   2   0   0      30886.44      27313.49       602.56 o                         
   4   0   0         11.41          4.12         0.88 o                         
   6   0   0         12.78          9.70         1.34 o                         
   8   0   0       1176.52       1080.43        19.74 o                         
  10   0   0          6.78          6.28         2.83 o                         
  12   0   0          1.92          3.28         3.34 o                         
   1   1   0       2106.47       1928.48        34.19 o                         
   2   1   0         98.43         92.77         2.25 o                         
   3   1   0       1565.30       1561.70        20.25 o                         
   4   1   0       1507.53       1606.49        21.14 o                         
   5   1   0         62.13         60.13         1.98 o                         
   6   1   0          2.54          4.26         0.91 o                         
   7   1   0        271.21        257.73         5.39 o                         
   8   1   0         40.53         39.02         2.29 o                         
   9   1   0         85.52         83.06         3.28 o                         
  10   1   0          5.73          1.81         1.29 o                         
  11   1   0          0.86          2.59         1.97 o                         
  12   1   0          9.40         11.45         2.71 o                         
   0   2   0        392.00        354.69         5.95 o                         
   1   2   0        430.42        390.95         4.59 o                         
   2   2   0       1306.31       1260.25        20.61 o                         
   3   2   0         55.36         50.65         1.86 o                         
   4   2   0        574.96        598.88        11.00 o                         
   5   2   0        306.12        291.99         8.27 o                         
   6   2   0          0.40          0.12         0.98 o                         
   7   2   0        443.29        435.86         9.62 o                         
   8   2   0        256.42        252.72         6.92 o                         
   9   2   0          3.34          2.60         1.86 o                         
  10   2   0          0.01          2.06         1.31 o                         
  11   2   0         37.43         32.43         2.60 o                         
  12   2   0         52.73         68.28         6.71 o                         
   1   3   0         20.71         21.20         1.65 o                         
   2   3   0         66.66         65.32         1.66 o                         
   3   3   0       1352.56       1400.58        18.29 o                         
   4   3   0        516.41        514.28         9.82 o                         
   5   3   0        682.96        773.60        20.60 o                         
   6   3   0         19.34         23.42         3.23 o                         
   7   3   0          8.78          7.92         1.57 o                         
   8   3   0        155.48        146.04         5.00 o                         
   9   3   0          0.00         -0.13         1.42 o                         
  10   3   0          7.36          9.31         2.01 o                         
  11   3   0         84.33        101.33         4.10 o                         
   0   4   0       1029.76        955.54        15.49 o                         
   1   4   0          2.03          2.51         0.52 o                         
   2   4   0        928.27        938.87         9.60 o                         
   3   4   0          7.62         14.56         1.00 o                         
   4   4   0       2779.86       2937.48        37.40 o                         
   5   4   0         46.10         41.70         2.28 o                         
   6   4   0          0.13          1.22         2.33 o                         
   7   4   0         55.30         49.10         2.98 o                         
   8   4   0         18.14         20.69         2.29 o                         
   9   4   0          0.04         -0.08         1.52 o                         
  10   4   0          3.43          2.12         1.72 o                         
  11   4   0         20.23         24.66         4.60 o                         
   1   5   0        106.17        108.27         2.19 o                         
   2   5   0        176.26        171.21         2.91 o                         
   3   5   0         94.52         92.29         1.96 o                         
   4   5   0        101.48        113.05         2.37 o                         
   5   5   0        114.38        112.31         3.18 o                         
   6   5   0         35.09         36.50         2.78 o                         
   7   5   0        853.89        835.54        12.71 o                         
   8   5   0          3.05          3.01         1.22 o                         
   9   5   0         14.73         13.62         2.27 o                         
  10   5   0          1.28          0.75         2.71 o                         
  11   5   0          4.47         -1.35         2.86 o                         
   0   6   0        418.03        449.22         8.66 o                         
   1   6   0          2.02          4.20         1.01 o                         
   2   6   0         76.70         77.91         2.28 o                         
   3   6   0        264.81        295.45         5.38 o                         
   4   6   0        141.27        131.71         3.32 o                         
   5   6   0         42.97         39.82         1.99 o                         
   6   6   0       1057.02       1058.36        16.67 o                         
   7   6   0         50.31         50.21         2.40 o                         
   8   6   0        614.01        602.32        19.58 o                         
   9   6   0         37.57         28.32         4.45 o                         
  10   6   0          4.15          3.85         2.92 o                         
  11   6   0          0.33          0.63         3.01 o                         
   1   7   0       1391.78       1473.56        17.10 o                         
   2   7   0         24.20         24.25         1.35 o                         
   3   7   0          5.29          4.99         1.78 o                         
   4   7   0         59.37         54.49         4.10 o                         
   5   7   0         35.69         35.53         1.98 o                         
   6   7   0          0.13          1.79         1.18 o                         
   7   7   0        131.27        131.57         3.88 o                         
   8   7   0          3.38          1.12         1.29 o                         
   9   7   0         70.24         73.49         6.68 o                         
  10   7   0          1.01         -2.77         3.13 o                         
   0   8   0        822.16        836.69        15.19 o                         
   1   8   0        246.48        257.53         4.52 o                         
   2   8   0          8.99         11.34         1.19 o                         
   3   8   0          0.03          1.03         1.16 o                         
   4   8   0          4.31          5.77         1.94 o                         
   5   8   0          0.92          0.42         1.16 o                         
   6   8   0         74.70         73.48         3.03 o                         
   7   8   0        117.53        117.88         3.89 o                         
   8   8   0          0.03          1.21         3.01 o                         
   9   8   0          2.49          2.74         3.40 o                         
  10   8   0          0.89         -0.15         3.28 o                         
   1   9   0        305.20        325.88         5.52 o                         
   2   9   0        237.42        232.69         4.47 o                         
   3   9   0         74.88         75.19         3.04 o                         
   4   9   0        146.22        149.74         4.30 o                         
   5   9   0        358.05        362.60         7.26 o                         
   6   9   0        108.52        104.64         6.15 o                         
   7   9   0         92.56         91.46         7.49 o                         
   8   9   0          0.36         -1.60         1.60 o                         
   9   9   0          0.94          1.53         3.37 o                         
   0  10   0         70.98         69.81         3.62 o                         
   1  10   0         40.83         37.03         2.01 o                         
   2  10   0         60.40         63.33         2.50 o                         
   3  10   0          0.08          1.41         1.48 o                         
   4  10   0        397.26        416.43         8.27 o                         
   5  10   0        185.62        181.58         5.70 o                         
   6  10   0         23.92         23.83         2.80 o                         
   7  10   0          1.48          1.77         1.92 o                         
   8  10   0          2.22         -0.21         2.02 o                         
   9  10   0         14.72         16.09         5.26 o                         
   1  11   0         83.77         79.15         2.94 o                         
   2  11   0        204.09        200.79         4.51 o                         
   3  11   0        150.46        155.83         4.81 o                         
   4  11   0         26.98         27.13         2.43 o                         
   5  11   0         36.67         42.36         7.89 o                         
   6  11   0         59.38         58.73         4.08 o                         
   7  11   0         10.28          8.99         2.50 o                         
   8  11   0          0.96          5.05         4.39 o                         
   0  12   0         71.92         86.49        16.06 o                         
   1  12   0          0.26         -1.41         1.41 o                         
   2  12   0         38.67         40.25         2.39 o                         
   3  12   0        192.53        204.58         5.76 o                         
   4  12   0        116.49        125.15         5.60 o                         
   5  12   0          9.93         13.87         2.70 o                         
   6  12   0          8.56          4.50         2.46 o                         
   7  12   0          0.69         -2.19         2.26 o                         
   1  13   0          0.01          0.31         1.30 o                         
   2  13   0         91.40         95.40         3.47 o                         
   3  13   0         11.25         14.76         2.86 o                         
   4  13   0         20.60         18.16         3.12 o                         
   5  13   0         23.44         25.76         3.86 o                         
   0  14   0         60.10         64.11         5.13 o                         
   1  14   0         96.02        102.80         3.74 o                         
   2  14   0         29.17         26.69         4.80 o                         
   3  14   0          3.89          4.12         2.44 o                         
   4  14   0          0.04          0.05         2.30 o                         
 -11   0   1          5.25          4.06         2.95 o                         
  -9   0   1          1.90         -1.28         1.43 o                         
  -7   0   1       1117.98       1097.83        24.13 o                         
  -5   0   1         81.26         79.95         3.88 o                         
  -3   0   1       2444.60       2339.90        52.62 o                         
   3   0   1       6548.17       6673.11       148.17 o                         
   5   0   1       1600.58       1843.39        36.74 o                         
   7   0   1        102.11        103.31         5.50 o                         
   9   0   1        289.54        250.46        10.49 o                         
  11   0   1          4.11          5.35         3.16 o                         
 -12   1   1          1.93          2.18         2.05 o                         
 -11   1   1          1.58         -0.04         1.35 o                         
 -10   1   1          6.88          5.50         1.56 o                         
  -9   1   1        175.39        159.34         4.58 o                         
  -8   1   1        836.37        809.02        12.89 o                         
  -7   1   1        377.76        363.74         6.74 o                         
  -6   1   1        195.88        191.48         4.16 o                         
  -5   1   1        458.92        559.74         8.59 o                         
  -4   1   1         13.01         10.32         0.90 o                         
  -3   1   1       1188.61       1185.96        15.67 o                         
  -2   1   1       1944.08       1838.59        20.29 o                         
  -1   1   1       2940.02       2767.72        35.35 o                         
   1   1   1        477.49        443.62         7.56 o                         
   2   1   1        966.73        924.88        21.59 o                         
   3   1   1        436.38        444.68         8.07 o                         
   4   1   1        851.49        877.83        15.15 o                         
   5   1   1        127.88        156.57         4.17 o                         
   6   1   1          9.06         11.90         1.16 o                         
   7   1   1          0.30         -0.11         1.00 o                         
   8   1   1        442.94        443.12         8.19 o                         
   9   1   1         53.84         38.37         2.39 o                         
  10   1   1          5.23          5.26         1.95 o                         
  11   1   1         14.60          9.21         2.38 o                         
  12   1   1         11.19         15.36         4.33 o                         
 -12   2   1          8.93         13.82         2.51 o                         
 -11   2   1         22.28         24.25         2.37 o                         
 -10   2   1         22.99         32.09         2.44 o                         
  -9   2   1         40.36         30.35         2.19 o                         
  -8   2   1         87.15        102.94         7.41 o                         
  -7   2   1        329.72        322.01         7.74 o                         
  -6   2   1         25.95         38.39         2.62 o                         
  -5   2   1          8.97         10.63         2.15 o                         
  -4   2   1       3568.45       3520.63        56.18 o                         
  -3   2   1       1881.16       1797.66        29.21 o                         
  -2   2   1       2770.99       2642.41        28.70 o                         
  -1   2   1       3347.92       3216.71        30.51 o                         
   0   2   1       1842.11       1838.61        22.28 o                         
   1   2   1        435.95        411.02         5.61 o                         
   2   2   1        209.35        213.57         6.31 o                         
   3   2   1        147.07        155.66         5.41 o                         
   4   2   1          3.44          4.63         0.85 o                         
   5   2   1         42.91         46.26         2.20 o                         
   6   2   1          3.48          3.22         1.07 o                         
   7   2   1          5.82          7.57         3.31 o                         
   8   2   1        406.51        366.77         7.20 o                         
   9   2   1          2.72          0.56         1.11 o                         
  10   2   1         28.14         32.04         2.36 o                         
  11   2   1          6.61          4.54         3.13 o                         
 -12   3   1         18.61         35.42         3.79 o                         
 -11   3   1          1.32          0.87         1.51 o                         
 -10   3   1         26.39         18.64         3.19 o                         
  -9   3   1         71.80         63.39         3.54 o                         
  -8   3   1         60.32         55.51         3.12 o                         
  -7   3   1         10.26          9.16         1.68 o                         
  -6   3   1        223.97        223.95         5.83 o                         
  -5   3   1        370.22        356.27         7.68 o                         
  -4   3   1       3045.32       3101.11        56.74 o                         
  -3   3   1        160.51        155.51         2.95 o                         
  -2   3   1         50.87         52.90         1.07 o                         
  -1   3   1       1733.59       1673.64        16.27 o                         
   0   3   1       1820.92       1753.53        17.04 o                         
   1   3   1         18.85         22.02         0.79 o                         
   2   3   1       1549.28       1499.52        19.17 o                         
   3   3   1        635.75        611.46        15.91 o                         
   4   3   1        254.93        235.61        15.02 o                         
   5   3   1          0.02          1.13         0.89 o                         
   6   3   1          0.52         -0.15         0.94 o                         
   7   3   1          4.15          4.33         1.68 o                         
   8   3   1          7.36          9.58         1.84 o                         
   9   3   1         48.60         48.68         2.58 o                         
  10   3   1          4.19          5.68         1.55 o                         
  11   3   1         18.65         23.60         4.51 o                         
 -11   4   1         11.19         17.11         3.93 o                         
 -10   4   1         19.09         15.39         2.40 o                         
  -9   4   1          6.83          7.32         1.88 o                         
  -8   4   1          0.25         -0.73         2.29 o                         
  -7   4   1        117.89        101.97         4.02 o                         
  -6   4   1         31.96         38.87         1.84 o                         
  -5   4   1          0.04          0.80         0.69 o                         
  -4   4   1        327.28        324.81         5.47 o                         
  -3   4   1        643.45        642.58         9.20 o                         
  -2   4   1       2255.29       2287.19        22.24 o                         
  -1   4   1         76.45         83.57         1.47 o                         
   0   4   1        160.75        143.47         2.06 o                         
   1   4   1        715.92        690.04         7.26 o                         
   2   4   1       2155.92       2192.11        27.75 o                         
   3   4   1        467.70        486.78         7.18 o                         
   4   4   1       1012.40        723.88        18.31 o                         
   5   4   1         50.44         65.30         2.80 o                         
   6   4   1         44.06         41.35         3.35 o                         
   7   4   1        136.59        140.11         4.73 o                         
   8   4   1          6.95          8.01         1.71 o                         
   9   4   1         24.82         17.65         2.35 o                         
  10   4   1          1.69          3.61         2.77 o                         
  11   4   1         17.64         16.51         4.27 o                         
 -11   5   1          1.83         -2.59         2.59 o                         
 -10   5   1          0.56          0.58         2.69 o                         
  -9   5   1          1.24          1.97         3.01 o                         
  -8   5   1        123.75        105.30         3.62 o                         
  -7   5   1         13.47         15.01         1.53 o                         
  -6   5   1        136.32        120.10         3.26 o                         
  -5   5   1        101.50        108.12         2.94 o                         
  -4   5   1        101.08        103.48         2.70 o                         
  -3   5   1         38.50         46.87         2.93 o                         
  -2   5   1        734.49        816.22         9.71 o                         
  -1   5   1         30.75         33.70         1.36 o                         
   0   5   1         59.29         53.99         1.30 o                         
   1   5   1         71.13         76.73         1.49 o                         
   2   5   1          0.26          0.59         0.55 o                         
   3   5   1         38.10         36.03         2.68 o                         
   4   5   1        230.30        236.29        10.57 o                         
   5   5   1         84.77         85.00         2.17 o                         
   6   5   1         32.72         29.02         1.84 o                         
   7   5   1         45.86         48.15         3.05 o                         
   8   5   1         98.39        105.07         4.39 o                         
   9   5   1         49.50         49.55         5.14 o                         
  10   5   1          1.93         -2.23         2.23 o                         
  11   5   1          8.54         11.25         4.18 o                         
 -11   6   1          0.65         -2.77         2.86 o                         
 -10   6   1          0.28          2.01         2.89 o                         
  -9   6   1         12.50         12.14         2.57 o                         
  -8   6   1         12.43         13.02         1.65 o                         
  -7   6   1         38.42         35.64         2.06 o                         
  -6   6   1         15.84         13.49         2.13 o                         
  -5   6   1          1.19          0.02         0.95 o                         
  -4   6   1         23.37         24.35         1.51 o                         
  -3   6   1        508.68        533.81         8.37 o                         
  -2   6   1          7.77          8.89         0.87 o                         
  -1   6   1        162.33        172.12         2.65 o                         
   0   6   1          1.82          1.25         0.49 o                         
   1   6   1          3.77          6.56         0.60 o                         
   2   6   1         82.14         95.28         1.86 o                         
   3   6   1        146.85        161.64         2.97 o                         
   4   6   1        356.20        352.99         6.24 o                         
   5   6   1         92.60         89.89         3.47 o                         
   6   6   1          3.08          3.91         1.18 o                         
   7   6   1         87.83         90.60         3.13 o                         
   8   6   1          2.31          2.43         1.57 o                         
   9   6   1         11.66         18.31         3.88 o                         
  10   6   1          0.21          0.24         2.89 o                         
  11   6   1         36.04         46.88         6.31 o                         
 -10   7   1         12.65         13.32         4.03 o                         
  -9   7   1          5.66          4.96         2.98 o                         
  -8   7   1          0.39         -0.97         1.16 o                         
  -7   7   1         59.21         58.28         2.70 o                         
  -6   7   1        244.62        249.25         5.41 o                         
  -5   7   1         43.77         52.47         2.35 o                         
  -4   7   1         79.35         79.77         2.70 o                         
  -3   7   1        109.64        110.45         2.60 o                         
  -2   7   1          0.27          0.01         0.68 o                         
  -1   7   1         19.58         18.40         1.23 o                         
   0   7   1        808.52        811.91        10.20 o                         
   1   7   1       1310.99       1326.32        15.59 o                         
   2   7   1        463.99        450.43         6.42 o                         
   3   7   1         92.85         89.85         2.87 o                         
   4   7   1         30.87         31.29         1.84 o                         
   5   7   1         71.59         72.59         2.72 o                         
   6   7   1        477.71        472.38         8.32 o                         
   7   7   1          0.16          0.00         1.44 o                         
   8   7   1         20.28         18.32         2.33 o                         
   9   7   1          3.80          1.53         2.86 o                         
  10   7   1         20.17         22.61         4.78 o                         
 -10   8   1         65.90         79.71         7.46 o                         
  -9   8   1         10.10         11.64         4.00 o                         
  -8   8   1         30.59         27.04         4.65 o                         
  -7   8   1         30.25         25.75         2.16 o                         
  -6   8   1         73.45         83.50         3.91 o                         
  -5   8   1        139.21        139.25         3.90 o                         
  -4   8   1         92.12         95.73         3.23 o                         
  -3   8   1          5.82          7.85         1.46 o                         
  -2   8   1          2.19          3.97         1.02 o                         
  -1   8   1        256.90        263.33         4.60 o                         
   0   8   1          0.37         -0.30         0.86 o                         
   1   8   1        139.86        150.13         3.28 o                         
   2   8   1         11.71         10.26         1.19 o                         
   3   8   1        302.22        317.57         6.23 o                         
   4   8   1         26.42         29.38         1.94 o                         
   5   8   1        188.20        190.20         4.71 o                         
   6   8   1          5.20          3.08         1.67 o                         
   7   8   1        230.44        239.13        11.61 o                         
   8   8   1         13.17         10.60         2.19 o                         
   9   8   1         18.02         17.80         4.39 o                         
  10   8   1         27.03         35.12         5.65 o                         
  -9   9   1          2.10          0.90         3.16 o                         
  -8   9   1         13.70          7.64         3.70 o                         
  -7   9   1          4.37          2.98         1.66 o                         
  -6   9   1          7.93          6.57         2.30 o                         
  -5   9   1          1.79          2.30         1.29 o                         
  -4   9   1         21.52         21.79         1.98 o                         
  -3   9   1          0.12          0.48         1.01 o                         
  -2   9   1        364.75        378.11         6.34 o                         
  -1   9   1        718.59        713.74         9.73 o                         
   0   9   1          0.16         -0.51         1.05 o                         
   1   9   1        194.09        194.75         4.06 o                         
   2   9   1          1.91          2.78         1.13 o                         
   3   9   1         75.09         72.80         3.06 o                         
   4   9   1         28.68         34.67         3.08 o                         
   5   9   1         55.08         54.87         2.84 o                         
   6   9   1          0.71         -0.68         1.49 o                         
   7   9   1        242.09        232.97         7.17 o                         
   8   9   1          1.85          0.88         1.81 o                         
   9   9   1          0.21         -2.71         2.71 o                         
  -9  10   1          0.43         -2.16         3.37 o                         
  -8  10   1          0.03         -0.51         3.31 o                         
  -7  10   1         10.79         14.74         5.80 o                         
  -6  10   1          4.85          5.84         1.73 o                         
  -5  10   1         88.81        102.81         5.23 o                         
  -4  10   1        269.92        276.78         6.36 o                         
  -3  10   1        225.23        225.76         4.63 o                         
  -2  10   1         16.82         15.77         1.57 o                         
  -1  10   1          1.26          0.61         1.09 o                         
   0  10   1          1.55          1.11         1.15 o                         
   1  10   1        414.13        405.73         6.65 o                         
   2  10   1          8.72          7.26         1.33 o                         
   3  10   1         27.38         27.01         2.25 o                         
   4  10   1        126.04        131.26        11.05 o                         
   5  10   1        102.46         90.97         4.56 o                         
   6  10   1          4.53          2.21         2.05 o                         
   7  10   1          3.37          3.60         1.97 o                         
   8  10   1          7.69          7.66         2.41 o                         
  -8  11   1          0.01         -0.57         3.82 o                         
  -7  11   1          2.70          4.52         2.17 o                         
  -6  11   1         28.72         29.01         3.16 o                         
  -5  11   1        329.36        332.96         7.48 o                         
  -4  11   1        314.56        343.11         7.53 o                         
  -3  11   1         15.80         16.80         1.87 o                         
  -2  11   1         60.01         66.16         2.66 o                         
  -1  11   1          2.75          2.82         1.33 o                         
   0  11   1         19.26         19.63         1.73 o                         
   1  11   1        103.46        106.43         3.30 o                         
   2  11   1         13.36         15.96         1.99 o                         
   3  11   1        410.39        412.80         8.38 o                         
   4  11   1         45.47         41.15         3.47 o                         
   5  11   1          5.14          8.50         2.56 o                         
   6  11   1          3.23          2.06         3.58 o                         
   7  11   1          1.21          4.59         2.25 o                         
   8  11   1          6.80          6.45         2.58 o                         
  -7  12   1          0.08         -0.19         2.74 o                         
  -6  12   1          7.10          8.09         2.70 o                         
  -5  12   1         39.77         34.49         7.86 o                         
  -4  12   1         56.36         57.39         3.30 o                         
  -3  12   1        132.53        133.15         4.69 o                         
  -2  12   1          6.83          6.64         1.57 o                         
  -1  12   1        108.71        115.37         4.75 o                         
   0  12   1          2.33          4.19         1.65 o                         
   1  12   1         11.47         11.20         2.12 o                         
   2  12   1          0.00         -0.30         1.74 o                         
   3  12   1        157.51        165.03         6.78 o                         
   4  12   1         72.03         76.71         4.57 o                         
   5  12   1         32.23         25.09         5.83 o                         
   6  12   1         14.32         15.17         3.00 o                         
   7  12   1          6.43         -2.04         4.72 o                         
  -6  13   1          0.15         -4.45         4.45 o                         
  -5  13   1         37.23         39.60         4.25 o                         
  -4  13   1          1.02          2.54         3.92 o                         
  -3  13   1          0.60          2.20         2.42 o                         
  -2  13   1         28.26         26.83         2.17 o                         
  -1  13   1         54.04         60.36         3.84 o                         
   0  13   1         13.94         11.70         1.79 o                         
   1  13   1          0.32         -1.30         1.30 o                         
   2  13   1         15.03         16.03         6.48 o                         
   3  13   1        131.68        135.39        17.85 o                         
   4  13   1         12.69         13.83         3.34 o                         
   5  13   1          0.00          0.88         2.80 o                         
  -4  14   1          0.11         -2.39         2.39 o                         
  -3  14   1          9.46          2.27         3.76 o                         
  -2  14   1         12.33         12.58         1.97 o                         
  -1  14   1          0.75          0.61         1.49 o                         
   0  14   1        123.86        130.18         5.46 o                         
   1  14   1          0.07         -1.63         1.66 o                         
   2  14   1          7.44          9.59         2.88 o                         
   3  14   1          1.43         -2.26         2.40 o                         
   4  14   1          0.73         -4.45         4.45 o                         
 -12   0   2          0.23          0.51         2.89 o                         
 -10   0   2         22.17         16.74         2.60 o                         
  -8   0   2         69.53         75.29         3.82 o                         
  -4   0   2         69.14         70.99         3.37 o                         
  -2   0   2       1244.61       1165.84        26.37 o                         
   0   0   2       4853.75       4327.37        96.13 o                         
   2   0   2         50.81         65.76         2.47 o                         
   4   0   2        587.13        644.89        34.95 o                         
   6   0   2         87.96         89.02         3.62 o                         
   8   0   2         18.52         15.91         2.92 o                         
  10   0   2        121.76        127.19         7.64 o                         
 -12   1   2         26.52         18.84         3.08 o                         
 -11   1   2          9.70         16.80         2.15 o                         
 -10   1   2         16.08         19.70         2.10 o                         
  -9   1   2        199.77        188.00         5.03 o                         
  -8   1   2        133.93        126.30         3.36 o                         
  -7   1   2         70.84         70.48         2.62 o                         
  -6   1   2        461.81        447.99         7.54 o                         
  -5   1   2       1218.13       1198.13        16.55 o                         
  -4   1   2       4052.95       4194.14        52.94 o                         
  -3   1   2        317.61        283.12         3.46 o                         
  -2   1   2       4824.87       4734.52        51.25 o                         
  -1   1   2          2.72          0.00         0.40 o                         
   0   1   2        377.01        339.75         7.17 o                         
   1   1   2       8859.63       8060.11       169.60 o                         
   2   1   2          9.77         11.46         0.74 o                         
   3   1   2       1702.41       1479.03       176.44 o                         
   4   1   2        663.05        710.71        18.13 o                         
   5   1   2          3.79          5.40         0.81 o                         
   6   1   2        115.31        121.99         3.19 o                         
   7   1   2         82.91         82.20         2.84 o                         
   8   1   2        264.63        239.54         9.02 o                         
   9   1   2          6.54          3.71         3.80 o                         
  10   1   2         11.91         15.05         2.60 o                         
  11   1   2         30.94         39.54         5.14 o                         
 -12   2   2          5.32          6.19         1.87 o                         
 -11   2   2          3.36          3.88         1.64 o                         
 -10   2   2          0.01          0.53         1.20 o                         
  -9   2   2          0.53         -0.76         1.47 o                         
  -8   2   2          1.25         -0.86         1.26 o                         
  -7   2   2        115.95         96.65         5.88 o                         
  -6   2   2        294.99        281.35         6.75 o                         
  -5   2   2         10.97         17.91         1.77 o                         
  -4   2   2        444.05        431.21         8.47 o                         
  -3   2   2          0.00          0.18         0.68 o                         
  -2   2   2       1303.85       1246.66        12.44 o                         
  -1   2   2      24410.58      21099.21       200.10 o                         
   0   2   2       2474.27       2443.64        23.38 o                         
   1   2   2       3056.86       2941.97        37.71 o                         
   2   2   2         11.71         10.66         0.66 o                         
   3   2   2       1289.67       1279.61        21.10 o                         
   4   2   2         89.92         61.76         2.89 o                         
   5   2   2         13.37          7.96         3.58 o                         
   6   2   2        281.92        265.10         6.35 o                         
   7   2   2         94.17         88.99         2.95 o                         
   8   2   2         17.73         18.56         1.73 o                         
   9   2   2         71.19         60.33         2.85 o                         
  10   2   2         24.64         21.08         3.94 o                         
  11   2   2          0.21         -1.53         2.32 o                         
 -12   3   2         27.18         35.39         2.97 o                         
 -11   3   2          6.07          6.63         1.81 o                         
 -10   3   2          1.68          1.45         1.67 o                         
  -9   3   2          2.22          0.23         1.44 o                         
  -8   3   2        286.84        287.55         7.65 o                         
  -7   3   2        187.02        169.71         5.29 o                         
  -6   3   2        477.05        473.84         9.99 o                         
  -5   3   2        586.51        620.92        11.93 o                         
  -4   3   2        559.39        596.88         8.64 o                         
  -3   3   2        153.57        153.23         2.52 o                         
  -2   3   2         20.98         22.18         0.96 o                         
  -1   3   2       4070.27       4088.21        38.85 o                         
   0   3   2       1329.79       1349.41        14.71 o                         
   1   3   2        725.49        722.43         8.48 o                         
   2   3   2        128.84        117.53         2.36 o                         
   3   3   2         17.13         17.20         1.12 o                         
   4   3   2         55.38         72.31         2.56 o                         
   5   3   2        466.88        494.25        14.40 o                         
   6   3   2          0.47          0.56         0.78 o                         
   7   3   2         72.71         60.95         4.37 o                         
   8   3   2          0.95         -0.86         1.31 o                         
   9   3   2          0.00          0.02         1.12 o                         
  10   3   2         32.88         35.03         4.72 o                         
  11   3   2         56.79         65.97         6.46 o                         
 -11   4   2         16.70         18.57         3.95 o                         
 -10   4   2          0.65         -1.43         1.43 o                         
  -9   4   2          0.59          0.41         1.58 o                         
  -8   4   2         17.49         16.03         2.11 o                         
  -7   4   2        350.05        345.74         6.71 o                         
  -6   4   2        100.95         96.60         3.14 o                         
  -5   4   2         32.74         28.10         1.48 o                         
  -4   4   2        334.69        340.14         5.64 o                         
  -3   4   2          5.28          8.11         1.55 o                         
  -2   4   2          4.77          6.60         0.54 o                         
  -1   4   2          0.86          0.63         0.43 o                         
   0   4   2          3.36          1.66         0.34 o                         
   2   4   2          0.00         -0.33         0.44 o                         
   3   4   2         52.56         45.98         1.36 o                         
   4   4   2        144.50        160.25         3.41 o                         
   5   4   2         70.29         68.82         2.30 o                         
   6   4   2        206.40        192.97         8.12 o                         
   7   4   2        967.80        927.98        25.71 o                         
   8   4   2          0.65         -1.68         1.68 o                         
   9   4   2          5.30          5.41         2.74 o                         
  10   4   2          1.63          1.08         2.95 o                         
  11   4   2          0.25          0.18         3.07 o                         
 -11   5   2         10.35         14.74         2.73 o                         
 -10   5   2          8.85         10.21         2.23 o                         
  -9   5   2          5.95          3.41         1.76 o                         
  -8   5   2          6.41          4.53         1.68 o                         
  -7   5   2        504.96        494.92         9.34 o                         
  -6   5   2        112.73        118.03         4.11 o                         
  -5   5   2          2.01          0.92         0.79 o                         
  -4   5   2         63.95         65.79         2.15 o                         
  -3   5   2       1391.81       1532.82        15.47 o                         
  -2   5   2        110.87         97.36         1.82 o                         
  -1   5   2        133.72        145.84         2.26 o                         
   0   5   2       1664.88       1780.87        17.68 o                         
   1   5   2         72.57         55.11         1.48 o                         
   2   5   2       1337.96       1422.11        16.34 o                         
   3   5   2         80.29         84.97         2.07 o                         
   4   5   2          3.39          1.52         0.63 o                         
   5   5   2         96.31        102.09         2.43 o                         
   6   5   2          2.08         -0.07         0.88 o                         
   7   5   2         16.49         23.83         2.26 o                         
   8   5   2         25.43         29.83         4.00 o                         
   9   5   2         35.76         41.61         4.90 o                         
  10   5   2          0.00         -0.99         2.44 o                         
  11   5   2         63.49         84.55         7.58 o                         
 -11   6   2         25.17         27.63         5.11 o                         
 -10   6   2          6.57          1.64         1.84 o                         
  -9   6   2         11.00          9.72         2.22 o                         
  -8   6   2        254.54        236.38         7.20 o                         
  -7   6   2        114.38        116.87         3.49 o                         
  -6   6   2        295.48        281.54         5.64 o                         
  -5   6   2         46.19         38.16         1.93 o                         
  -4   6   2         38.64         44.24         2.02 o                         
  -3   6   2         99.77         90.96         2.20 o                         
  -2   6   2        148.11        159.74         2.59 o                         
  -1   6   2        154.92        178.85         2.94 o                         
   0   6   2         39.84         46.16         1.33 o                         
   1   6   2        225.38        221.82         4.85 o                         
   2   6   2         66.16         70.04         2.11 o                         
   3   6   2        214.57        237.31         3.94 o                         
   4   6   2          2.24          3.04         0.79 o                         
   5   6   2         87.53         85.67         2.74 o                         
   6   6   2         45.40         43.61         2.23 o                         
   7   6   2         65.97         71.35         3.58 o                         
   8   6   2        114.38        112.36         4.52 o                         
   9   6   2          7.62          4.41         1.80 o                         
  10   6   2          0.27          2.41         3.37 o                         
 -10   7   2         14.73          8.69         3.58 o                         
  -9   7   2          1.82         -0.16         1.65 o                         
  -8   7   2        131.68        120.25         8.04 o                         
  -7   7   2          6.74          6.67         1.39 o                         
  -6   7   2         27.56         26.13         1.83 o                         
  -5   7   2         55.95         56.40         3.78 o                         
  -4   7   2         22.93         22.75         1.63 o                         
  -3   7   2          7.73          5.19         0.93 o                         
  -2   7   2         82.56         73.32         1.80 o                         
  -1   7   2        181.87        197.33         3.08 o                         
   0   7   2        345.10        339.92         5.61 o                         
   1   7   2         31.30         36.31         1.61 o                         
   2   7   2         30.65         44.41         2.51 o                         
   3   7   2         13.59         15.58         1.77 o                         
   4   7   2          1.59          1.42         1.05 o                         
   5   7   2         44.76         41.95         2.15 o                         
   6   7   2        309.79        311.96         7.82 o                         
   7   7   2        106.86        109.41         4.47 o                         
   8   7   2         10.17          7.41         1.99 o                         
   9   7   2          0.06         -1.54         1.54 o                         
  10   7   2          2.06         -0.18         3.43 o                         
 -10   8   2          1.97          3.25         3.13 o                         
  -9   8   2          1.00          0.88         1.95 o                         
  -8   8   2         21.33         22.95         2.73 o                         
  -7   8   2         39.01         40.04         2.39 o                         
  -6   8   2         47.09         43.04         2.38 o                         
  -5   8   2         28.23         28.09         1.94 o                         
  -4   8   2         99.26        107.00         3.67 o                         
  -3   8   2        108.22        107.34         2.73 o                         
  -2   8   2         55.71         54.12         2.03 o                         
  -1   8   2         29.32         30.45         1.60 o                         
   0   8   2         72.83         63.65         2.22 o                         
   1   8   2          1.74          1.52         0.99 o                         
   2   8   2         21.72         19.01         1.69 o                         
   3   8   2         91.71         86.15         3.88 o                         
   4   8   2        104.07        103.80         4.17 o                         
   5   8   2        114.62        115.71         4.59 o                         
   6   8   2         51.24         53.57         3.30 o                         
   7   8   2         51.34         58.83         5.55 o                         
   8   8   2         62.97         51.93         3.56 o                         
   9   8   2          6.66          6.46         2.16 o                         
  -9   9   2          0.65          2.10         3.25 o                         
  -8   9   2          1.37          4.40         2.17 o                         
  -7   9   2         33.38         30.84         2.30 o                         
  -6   9   2         20.91         22.97         2.10 o                         
  -5   9   2        145.47        137.62         4.12 o                         
  -4   9   2        184.00        195.96         4.90 o                         
  -3   9   2         25.30         25.57         1.65 o                         
  -2   9   2         22.00         23.00         1.58 o                         
  -1   9   2          4.30          4.76         1.23 o                         
   0   9   2        301.47        295.22         5.21 o                         
   1   9   2         60.84         63.84         2.36 o                         
   2   9   2        111.40        113.69         3.70 o                         
   3   9   2        467.87        422.82        37.48 o                         
   4   9   2        133.64        138.22         6.37 o                         
   5   9   2        334.39        322.32         8.52 o                         
   6   9   2        123.00        115.35         4.96 o                         
   7   9   2         30.19         25.59         2.88 o                         
   8   9   2          1.06         -0.65         1.79 o                         
   9   9   2          3.41          1.74         2.23 o                         
  -9  10   2          0.02         -2.32         3.64 o                         
  -8  10   2          4.33          6.40         4.06 o                         
  -7  10   2         12.35         12.20         1.95 o                         
  -6  10   2         62.50         57.58         3.08 o                         
  -5  10   2        217.85        213.61         5.54 o                         
  -4  10   2          6.08          9.75         1.99 o                         
  -3  10   2          1.48          3.04         1.26 o                         
  -2  10   2          0.00         -0.67         1.06 o                         
  -1  10   2        201.52        215.90         4.47 o                         
   0  10   2         40.06         38.62         2.02 o                         
   1  10   2        125.24        124.88         3.65 o                         
   2  10   2         61.75         60.17         3.00 o                         
   3  10   2         48.25         53.83         2.81 o                         
   4  10   2          8.07          8.34         2.11 o                         
   5  10   2          3.18          2.47         3.05 o                         
   6  10   2          6.50          8.45         2.32 o                         
   7  10   2         55.86         55.28         4.93 o                         
   8  10   2          7.69          4.78         2.26 o                         
  -8  11   2          0.04         -2.83         3.85 o                         
  -7  11   2          0.35          0.93         2.32 o                         
  -6  11   2        169.39        176.87         6.52 o                         
  -5  11   2          0.13          0.23         1.51 o                         
  -4  11   2        165.21        155.62         4.94 o                         
  -3  11   2          8.26          8.28         1.53 o                         
  -2  11   2          1.62          2.65         1.32 o                         
  -1  11   2        145.50        155.01         3.92 o                         
   0  11   2          4.34          2.15         1.28 o                         
   1  11   2         26.13         18.13         1.70 o                         
   2  11   2          6.80          4.50         1.70 o                         
   3  11   2        215.55        222.41         7.17 o                         
   4  11   2         43.71         42.45         5.56 o                         
   5  11   2         75.80         66.89         4.27 o                         
   6  11   2          0.44         -2.75         2.77 o                         
   7  11   2          2.31          3.21         2.37 o                         
  -7  12   2          0.07          0.46         2.33 o                         
  -6  12   2         18.85         20.77         6.61 o                         
  -5  12   2          8.13         10.45         3.25 o                         
  -4  12   2          3.57          3.50         1.86 o                         
  -3  12   2          0.15          0.96         1.61 o                         
  -2  12   2        120.30        121.79         3.75 o                         
  -1  12   2        102.37        100.97         3.36 o                         
   0  12   2          0.12         -1.21         1.21 o                         
   1  12   2         19.02         17.35         1.81 o                         
   2  12   2         19.88         16.09         3.59 o                         
   3  12   2         62.90         63.51         5.64 o                         
   4  12   2         79.65         71.71         6.09 o                         
   5  12   2         26.72         26.53         3.27 o                         
   6  12   2          1.64          1.04         2.42 o                         
  -6  13   2         12.34         11.64         3.08 o                         
  -5  13   2         13.66         17.92         3.01 o                         
  -4  13   2         28.91         24.35         3.39 o                         
  -3  13   2          7.33          5.98         1.68 o                         
  -2  13   2          5.75          3.81         2.02 o                         
  -1  13   2          6.32          3.46         1.52 o                         
   0  13   2         36.53         38.54         2.99 o                         
   1  13   2          0.00         -1.93         2.10 o                         
   2  13   2         32.05         38.72         7.53 o                         
   3  13   2          5.20          1.68         4.71 o                         
   4  13   2         30.73         25.04         3.42 o                         
   5  13   2          0.55         -3.73         5.94 o                         
  -4  14   2          0.78         -1.05         2.20 o                         
  -3  14   2          0.04         -1.43         1.74 o                         
  -2  14   2         29.86         36.05         2.53 o                         
  -1  14   2          7.37          8.80         1.85 o                         
   0  14   2          5.49          4.35         1.83 o                         
   1  14   2          0.42         -3.73         3.73 o                         
   2  14   2         16.07         18.01         3.26 o                         
   3  14   2          0.61          2.37         2.56 o                         
 -11   0   3         39.01         34.03         3.18 o                         
  -9   0   3         70.73         82.35         4.04 o                         
  -7   0   3        113.22        118.16         4.17 o                         
  -5   0   3        911.95       1025.34        25.20 o                         
  -3   0   3       6965.03       6846.62       106.22 o                         
  -1   0   3          4.10          6.63         1.34 o                         
   1   0   3         12.43          6.58         1.05 o                         
   3   0   3       1071.22       1061.99        24.96 o                         
   5   0   3        654.51        696.88        18.22 o                         
   7   0   3          6.24          8.54         2.23 o                         
   9   0   3          1.92         -1.83         1.83 o                         
 -12   1   3         13.05         14.22         2.18 o                         
 -11   1   3          0.35          0.42         2.58 o                         
 -10   1   3         36.32         35.27         2.54 o                         
  -9   1   3         32.40         32.48         1.95 o                         
  -8   1   3        193.43        177.35         4.84 o                         
  -7   1   3         20.70         27.30         1.81 o                         
  -6   1   3         11.72         18.36         1.39 o                         
  -5   1   3       4153.31       4330.77        55.01 o                         
  -4   1   3         63.97         88.67         1.71 o                         
  -3   1   3       5086.92       4827.62        56.23 o                         
  -2   1   3       2538.20       2367.03        68.64 o                         
  -1   1   3        844.84        861.15        11.44 o                         
   0   1   3        267.62        227.39         3.55 o                         
   1   1   3        914.86        937.50        12.55 o                         
   2   1   3       2023.00       1985.85        21.87 o                         
   3   1   3          3.24          1.64         0.51 o                         
   4   1   3       1033.76       1082.24        14.65 o                         
   5   1   3          2.37          2.37         0.72 o                         
   6   1   3          0.83          0.13         1.22 o                         
   7   1   3        101.15         97.31         4.28 o                         
   8   1   3         15.22         13.28         3.52 o                         
   9   1   3         44.05         35.35         5.02 o                         
  10   1   3         47.92         55.20         5.38 o                         
 -12   2   3          6.04          6.50         1.88 o                         
 -11   2   3          6.47          8.65         1.84 o                         
 -10   2   3          8.38         11.15         1.81 o                         
  -9   2   3         93.55         78.34         4.04 o                         
  -8   2   3          0.61         -0.83         1.95 o                         
  -7   2   3        448.72        429.43         7.70 o                         
  -6   2   3        155.93        158.68         4.77 o                         
  -5   2   3          0.44          0.16         1.68 o                         
  -4   2   3        470.84        518.27         5.87 o                         
  -3   2   3        293.42        271.04         3.00 o                         
  -2   2   3        185.90        208.25         2.27 o                         
  -1   2   3      23269.25      20809.79       293.75 o                         
   0   2   3        281.28        305.35         3.96 o                         
   1   2   3        174.55        159.06         4.12 o                         
   2   2   3       1059.35       1011.75        13.63 o                         
   3   2   3        403.59        427.01         6.48 o                         
   4   2   3        392.56        441.20         8.40 o                         
   5   2   3        224.10        244.73         5.71 o                         
   6   2   3        434.49        423.18         7.19 o                         
   7   2   3        268.61        277.55         5.65 o                         
   8   2   3        318.32        302.22         6.29 o                         
   9   2   3         11.79         16.93         3.37 o                         
  10   2   3          0.04         -1.23         2.16 o                         
  11   2   3          6.46          6.55         3.25 o                         
 -12   3   3          6.79         10.51         2.16 o                         
 -11   3   3         15.72         20.38         2.30 o                         
 -10   3   3         14.57         16.18         2.45 o                         
  -9   3   3        179.70        167.97         5.88 o                         
  -8   3   3         16.50         17.23         2.15 o                         
  -7   3   3        303.56        309.19         7.72 o                         
  -6   3   3         35.24         41.06         1.78 o                         
  -5   3   3         60.80         50.81         3.17 o                         
  -4   3   3        732.71        794.43         9.62 o                         
  -3   3   3        159.99        174.25         2.24 o                         
  -2   3   3        742.22        770.80         8.03 o                         
  -1   3   3       7369.33       7158.71        74.70 o                         
   0   3   3        226.07        205.91         2.63 o                         
   1   3   3        765.97        772.07         9.07 o                         
   2   3   3        359.41        330.08         5.18 o                         
   3   3   3          0.05          0.80         0.52 o                         
   4   3   3         22.90         25.72         1.56 o                         
   5   3   3        287.76        302.56         6.70 o                         
   6   3   3        170.91        168.04         4.85 o                         
   7   3   3        593.34        580.83         9.58 o                         
   8   3   3         33.06         30.58         2.09 o                         
   9   3   3         23.96         25.05         3.88 o                         
  10   3   3         16.07         14.01         3.79 o                         
  11   3   3         12.88         15.19         2.81 o                         
 -12   4   3          0.01          2.58         2.19 o                         
 -11   4   3          2.32          6.57         2.22 o                         
 -10   4   3          1.89         -0.50         1.50 o                         
  -9   4   3         11.14         15.31         2.27 o                         
  -8   4   3         37.37         34.83         2.85 o                         
  -7   4   3         46.23         39.07         1.99 o                         
  -6   4   3          4.99          8.37         1.07 o                         
  -5   4   3        410.63        438.32         7.04 o                         
  -4   4   3        177.65        195.78         3.27 o                         
  -3   4   3         49.22         48.73         1.49 o                         
  -2   4   3          0.13          0.67         0.45 o                         
  -1   4   3         11.58         12.66         0.96 o                         
   0   4   3        166.25        179.53         2.23 o                         
   1   4   3          4.25          5.89         0.69 o                         
   2   4   3         51.85         43.51         1.36 o                         
   3   4   3         54.24         53.21         1.73 o                         
   4   4   3         32.83         32.36         1.71 o                         
   5   4   3        141.82        130.41         3.24 o                         
   6   4   3          2.65          2.34         1.55 o                         
   7   4   3        108.90        119.72         3.57 o                         
   8   4   3         81.27         70.34         3.77 o                         
   9   4   3         11.07         10.51         2.18 o                         
  10   4   3          0.10          0.24         1.79 o                         
  11   4   3          1.78          6.80         3.58 o                         
 -11   5   3          3.20          1.79         2.02 o                         
 -10   5   3          9.54         14.10         2.54 o                         
  -9   5   3         97.52        105.69         8.37 o                         
  -8   5   3          0.87          0.62         1.50 o                         
  -7   5   3         26.60         33.03         1.92 o                         
  -6   5   3        362.30        366.39         6.52 o                         
  -5   5   3        245.28        257.16         4.92 o                         
  -4   5   3         16.65         19.35         1.10 o                         
  -3   5   3         54.78         70.11         1.57 o                         
  -2   5   3       2266.57       2349.58        23.03 o                         
  -1   5   3        401.53        417.06         4.92 o                         
   0   5   3       1818.43       1858.94        18.29 o                         
   1   5   3        942.14        959.37        11.43 o                         
   2   5   3        206.65        232.64         3.68 o                         
   3   5   3        133.15        140.35         2.69 o                         
   4   5   3         59.51         58.15         1.87 o                         
   5   5   3        329.31        349.13         6.32 o                         
   6   5   3          4.63          5.28         1.17 o                         
   7   5   3        103.76         89.76         6.48 o                         
   8   5   3          4.09          2.44         1.85 o                         
   9   5   3         30.92         25.38         4.18 o                         
  10   5   3          7.26         12.81         4.03 o                         
  11   5   3         34.92         38.70         5.89 o                         
 -11   6   3          6.19          4.15         3.38 o                         
 -10   6   3         19.35         17.79         2.77 o                         
  -9   6   3         24.04         19.18         2.65 o                         
  -8   6   3        230.46        209.34         6.69 o                         
  -7   6   3        179.18        176.95         4.37 o                         
  -6   6   3         25.47         23.27         1.67 o                         
  -5   6   3         40.92         43.51         2.06 o                         
  -4   6   3          7.55          8.84         1.13 o                         
  -3   6   3       1051.50       1141.79        12.02 o                         
  -2   6   3        127.78        127.86         2.28 o                         
  -1   6   3         34.01         34.24         1.20 o                         
   0   6   3        558.01        622.42         6.83 o                         
   1   6   3         22.20         29.43         1.61 o                         
   2   6   3         94.75         80.81         2.09 o                         
   3   6   3        837.44        871.75        10.87 o                         
   4   6   3        176.55        170.95         3.30 o                         
   5   6   3        113.44        115.48         3.23 o                         
   6   6   3        166.91        148.75         7.56 o                         
   7   6   3         14.70         18.29         2.26 o                         
   8   6   3          1.10          0.83         1.65 o                         
   9   6   3          4.02          7.17         2.18 o                         
  10   6   3         10.96         27.69         5.14 o                         
 -11   7   3          1.34         -0.36         2.56 o                         
 -10   7   3          0.99         -0.94         2.33 o                         
  -9   7   3          4.89          4.63         1.94 o                         
  -8   7   3         24.24         27.84         2.78 o                         
  -7   7   3        138.51        134.29         3.89 o                         
  -6   7   3          9.22          7.45         1.31 o                         
  -5   7   3          8.69          9.90         1.33 o                         
  -4   7   3         26.91         27.39         1.75 o                         
  -3   7   3         69.99         72.51         1.84 o                         
  -2   7   3         45.60         45.18         1.52 o                         
  -1   7   3        271.86        298.92         5.03 o                         
   0   7   3          4.07          4.89         0.82 o                         
   1   7   3       1051.52       1074.05        14.81 o                         
   2   7   3          3.59          7.43         2.86 o                         
   3   7   3        779.98        785.27        11.91 o                         
   4   7   3        121.08        116.29         3.34 o                         
   5   7   3         66.90         58.70         3.25 o                         
   6   7   3        159.47        172.77         5.64 o                         
   7   7   3          5.25          7.14         1.87 o                         
   8   7   3         21.55         21.93         2.54 o                         
   9   7   3          7.46          6.22         2.03 o                         
  10   7   3          8.87          6.83         4.15 o                         
 -10   8   3         21.47         20.36         3.12 o                         
  -9   8   3          4.08          3.26         1.93 o                         
  -8   8   3          0.63          0.88         1.69 o                         
  -7   8   3         23.81         25.93         2.03 o                         
  -6   8   3          1.88          1.09         1.16 o                         
  -5   8   3          0.67          1.45         1.18 o                         
  -4   8   3          2.42          1.67         0.95 o                         
  -3   8   3          2.10          1.78         0.97 o                         
  -2   8   3         30.58         27.30         1.30 o                         
  -1   8   3          7.31          7.58         1.14 o                         
   0   8   3         15.20         13.14         1.24 o                         
   1   8   3         31.56         32.52         1.85 o                         
   2   8   3          1.70          3.55         1.25 o                         
   3   8   3        128.32        131.72         3.71 o                         
   4   8   3        402.25        376.35         8.94 o                         
   5   8   3         85.30         89.94         4.24 o                         
   6   8   3         16.14         18.31         5.38 o                         
   7   8   3         88.33         82.95         4.18 o                         
   8   8   3         49.92         55.45         3.82 o                         
   9   8   3          2.07          0.63         2.57 o                         
  -9   9   3          1.78          0.04         1.94 o                         
  -8   9   3          0.07          0.33         2.10 o                         
  -7   9   3          5.72          7.74         1.65 o                         
  -6   9   3         85.61         87.44         3.44 o                         
  -5   9   3        141.41        140.07         4.10 o                         
  -4   9   3         75.78         73.35         3.55 o                         
  -3   9   3         53.92         61.44         2.33 o                         
  -2   9   3         14.55         15.63         1.45 o                         
  -1   9   3        586.37        593.11         9.92 o                         
   0   9   3         70.31         63.00         2.34 o                         
   1   9   3        135.19        134.49         3.32 o                         
   2   9   3         69.09         58.76         3.40 o                         
   3   9   3         42.68         43.30         2.99 o                         
   4   9   3        270.69        259.36         7.33 o                         
   5   9   3         69.49         72.26         3.95 o                         
   6   9   3         42.06         41.95         3.30 o                         
   7   9   3         32.43         25.63         3.49 o                         
   8   9   3          6.40          6.60         2.26 o                         
   9   9   3          6.43          5.89         2.44 o                         
  -9  10   3         22.16         20.42         4.90 o                         
  -8  10   3          0.00          1.46         2.42 o                         
  -7  10   3          6.84          5.66         4.62 o                         
  -6  10   3         17.44         24.77         4.45 o                         
  -5  10   3        235.62        241.29         5.92 o                         
  -4  10   3        644.33        705.61        10.02 o                         
  -3  10   3         72.08         77.91         2.77 o                         
  -2  10   3         83.04         83.73         2.84 o                         
  -1  10   3         20.20         22.30         1.73 o                         
   0  10   3          0.38          2.12         1.18 o                         
   1  10   3        137.88        136.43         3.98 o                         
   2  10   3         38.49         38.48         2.98 o                         
   3  10   3         65.65         68.94         4.27 o                         
   4  10   3         37.61         43.09         3.42 o                         
   5  10   3         74.45         64.81         4.59 o                         
   6  10   3        186.28        188.07         9.23 o                         
   7  10   3         12.68         11.93         2.59 o                         
   8  10   3          5.41          8.52         2.61 o                         
  -8  11   3         21.87         30.70         6.04 o                         
  -7  11   3         56.37         52.40        11.71 o                         
  -6  11   3          9.77         13.26         2.09 o                         
  -5  11   3          6.37          6.38         2.27 o                         
  -4  11   3          0.40         -0.10         2.39 o                         
  -3  11   3        434.27        415.22         7.01 o                         
  -2  11   3         19.04         14.17         1.70 o                         
  -1  11   3        340.19        336.52         6.09 o                         
   0  11   3        281.82        266.12         5.28 o                         
   1  11   3          0.82          0.59         1.18 o                         
   2  11   3         11.25          6.52         2.15 o                         
   3  11   3          0.06          0.07         4.45 o                         
   4  11   3          5.61          9.90         2.40 o                         
   5  11   3          1.21         -1.00         2.29 o                         
   6  11   3         11.33          8.89         2.45 o                         
   7  11   3         16.47         19.12         3.02 o                         
  -7  12   3          3.15          1.38         4.54 o                         
  -6  12   3         67.69         74.76         3.89 o                         
  -5  12   3          4.40          6.32         2.00 o                         
  -4  12   3          6.75          6.06         1.96 o                         
  -3  12   3          1.82          2.47         1.41 o                         
  -2  12   3        120.75        124.79         3.73 o                         
  -1  12   3          8.61          8.23         1.55 o                         
   0  12   3        126.20        116.93         3.56 o                         
   1  12   3          6.14          5.98         2.10 o                         
   2  12   3          1.95          0.65         2.08 o                         
   3  12   3         52.29         50.52         5.13 o                         
   4  12   3          0.69          3.29         2.33 o                         
   5  12   3          0.26         -0.02         2.08 o                         
   6  12   3          0.81         -0.65         4.03 o                         
  -6  13   3         61.36         61.96         6.27 o                         
  -5  13   3         16.34         15.72         2.40 o                         
  -4  13   3          0.12          0.90         1.82 o                         
  -3  13   3         14.94         16.44         1.99 o                         
  -2  13   3          1.55         -0.26         1.52 o                         
  -1  13   3          6.61          8.22         1.70 o                         
   0  13   3         73.20         67.66         3.34 o                         
   1  13   3         14.22         15.29         3.53 o                         
   2  13   3          5.16          4.98         2.41 o                         
   3  13   3          2.28         -1.91         2.15 o                         
   4  13   3          3.51          3.37         2.60 o                         
   5  13   3          8.19          6.92         2.79 o                         
  -4  14   3         29.80         35.66         3.14 o                         
  -3  14   3          2.85          2.15         1.57 o                         
  -2  14   3         30.19         30.56         2.38 o                         
  -1  14   3          0.89          2.59         1.69 o                         
   0  14   3          7.46          3.13         1.81 o                         
   1  14   3          0.22         -2.00         2.00 o                         
   2  14   3         46.33         43.05         4.07 o                         
   3  14   3         17.67         25.03         5.04 o                         
 -12   0   4         12.15         17.80         4.33 o                         
 -10   0   4          7.46          4.14         1.85 o                         
  -8   0   4       1160.22       1161.15        21.08 o                         
  -6   0   4        977.20        937.00        23.87 o                         
  -4   0   4       2739.54       2747.38        43.77 o                         
  -2   0   4       2355.50       2350.44        37.13 o                         
   0   0   4       6982.82       6736.66       147.15 o                         
   2   0   4         73.67         69.15         2.15 o                         
   4   0   4        229.55        253.14         7.70 o                         
   6   0   4        319.96        324.10        10.46 o                         
   8   0   4         44.53         47.84         4.27 o                         
 -12   1   4          0.06          0.74         1.65 o                         
 -11   1   4          8.49          7.12         1.73 o                         
 -10   1   4         45.80         47.72         3.25 o                         
  -9   1   4        144.91        149.09         3.85 o                         
  -8   1   4        103.99        115.76         3.78 o                         
  -7   1   4        128.53        130.80         4.07 o                         
  -6   1   4          0.06         -0.07         0.76 o                         
  -5   1   4       2209.13       2291.33        23.28 o                         
  -4   1   4        701.01        755.26         9.31 o                         
  -3   1   4        527.47        526.05         7.64 o                         
  -2   1   4       4999.47       4868.17        53.57 o                         
  -1   1   4        189.15        168.68         2.51 o                         
   0   1   4      28128.94      24060.20       331.36 o                         
   1   1   4        925.33        916.35        12.47 o                         
   2   1   4        521.55        539.25         6.71 o                         
   3   1   4        877.33        915.07        10.73 o                         
   4   1   4        793.31        830.36        11.51 o                         
   5   1   4        139.21        136.58         5.36 o                         
   6   1   4         69.42         70.21         3.02 o                         
   7   1   4         91.40         82.09         8.12 o                         
   8   1   4         82.93         77.65         3.76 o                         
   9   1   4         12.37         12.72         3.04 o                         
  10   1   4         18.40         27.90         4.09 o                         
 -12   2   4          7.42          7.79         1.94 o                         
 -11   2   4          8.14         13.23         3.08 o                         
 -10   2   4          5.12          4.05         2.15 o                         
  -9   2   4        237.94        233.10         7.00 o                         
  -8   2   4        764.71        718.59        11.81 o                         
  -7   2   4         13.49         19.86         3.80 o                         
  -6   2   4         48.98         46.31         2.13 o                         
  -5   2   4        788.03        852.30         9.23 o                         
  -4   2   4        689.27        756.75         8.10 o                         
  -3   2   4         23.40         22.68         1.03 o                         
  -2   2   4       4747.08       4662.86        37.32 o                         
  -1   2   4        160.07        169.47         2.65 o                         
   0   2   4      35107.95      29531.53       538.11 o                         
   1   2   4        351.50        361.01         5.61 o                         
   2   2   4        212.31        204.20         3.45 o                         
   3   2   4         16.82         11.77         1.14 o                         
   4   2   4          6.55          4.55         0.64 o                         
   5   2   4          0.00         -0.12         0.64 o                         
   6   2   4        295.96        284.00         5.38 o                         
   7   2   4        282.51        266.56         5.61 o                         
   8   2   4        208.77        199.47         8.93 o                         
   9   2   4          4.22          2.50         2.44 o                         
  10   2   4         10.52         12.81         3.64 o                         
  11   2   4          0.99          5.32         2.98 o                         
 -12   3   4          0.32          0.53         1.70 o                         
 -11   3   4         41.86         48.17         5.62 o                         
 -10   3   4         74.93         67.86         4.50 o                         
  -9   3   4         55.77         60.25         3.59 o                         
  -8   3   4          0.01         -0.48         1.36 o                         
  -7   3   4         35.50         33.34         2.52 o                         
  -6   3   4         74.40         81.99         2.38 o                         
  -5   3   4          0.39          0.58         0.55 o                         
  -4   3   4       1225.62       1316.00        13.52 o                         
  -3   3   4        423.79        468.02         4.72 o                         
  -2   3   4        169.37        152.09         2.13 o                         
  -1   3   4       5433.31       5381.35        46.75 o                         
   0   3   4       2743.83       2762.92        27.09 o                         
   1   3   4        241.86        235.15         4.52 o                         
   2   3   4        153.83        159.04         2.99 o                         
   3   3   4        446.37        466.09         7.13 o                         
   4   3   4        504.37        563.38         8.61 o                         
   5   3   4        255.88        286.62         5.31 o                         
   6   3   4         31.39         30.40         1.78 o                         
   7   3   4        734.26        735.05        14.82 o                         
   8   3   4        125.31        117.14         6.58 o                         
   9   3   4         17.79         23.35         2.72 o                         
  10   3   4         36.86         46.66         3.67 o                         
  11   3   4         43.56         54.33         6.03 o                         
 -12   4   4         34.95         49.68         3.33 o                         
 -11   4   4          8.69         15.80         2.73 o                         
 -10   4   4          4.07          3.30         1.81 o                         
  -9   4   4         81.20         81.73         4.25 o                         
  -8   4   4        294.72        265.30         7.43 o                         
  -7   4   4       1352.42       1334.09        24.15 o                         
  -6   4   4        363.80        361.02         6.26 o                         
  -5   4   4          6.50          3.80         0.72 o                         
  -4   4   4        326.50        348.76         4.97 o                         
  -3   4   4        245.30        263.01         3.38 o                         
  -2   4   4         79.49         85.95         1.39 o                         
  -1   4   4       3189.35       3343.17        29.43 o                         
   0   4   4        575.72        620.67         6.81 o                         
   1   4   4        385.50        362.62         4.40 o                         
   2   4   4          7.75         14.09         1.00 o                         
   3   4   4        360.70        389.00         6.29 o                         
   4   4   4         23.44         30.77         1.52 o                         
   5   4   4         54.10         48.26         1.99 o                         
   6   4   4        242.97        236.14         6.84 o                         
   7   4   4         10.73         11.74         2.56 o                         
   8   4   4        103.82         93.83         4.42 o                         
   9   4   4          3.58          3.14         1.75 o                         
  10   4   4          8.42         10.05         2.37 o                         
  11   4   4          0.30         -1.86         3.25 o                         
 -11   5   4          0.85          0.33         1.88 o                         
 -10   5   4          5.92          5.75         2.01 o                         
  -9   5   4         10.32          8.51         2.16 o                         
  -8   5   4        145.17        140.55         5.32 o                         
  -7   5   4         10.86          7.01         3.92 o                         
  -6   5   4         91.45         96.51         5.80 o                         
  -5   5   4        810.03        863.12        10.85 o                         
  -4   5   4        212.30        226.48         4.78 o                         
  -3   5   4        194.72        210.43         3.02 o                         
  -2   5   4          0.24         -0.02         0.50 o                         
  -1   5   4        691.21        757.37         8.00 o                         
   0   5   4        329.93        372.69         5.54 o                         
   1   5   4        928.05        958.96        10.26 o                         
   2   5   4          9.23         13.98         0.97 o                         
   3   5   4         20.80         35.16         1.40 o                         
   4   5   4        508.66        506.19         8.16 o                         
   5   5   4         83.57         83.17         3.45 o                         
   6   5   4        174.41        161.84         8.79 o                         
   7   5   4         29.72         30.65         2.59 o                         
   8   5   4         86.21         67.19         3.87 o                         
   9   5   4          9.29          8.69         3.46 o                         
  10   5   4         19.54         17.71         4.21 o                         
 -11   6   4          8.57          8.98         2.55 o                         
 -10   6   4          0.02         -0.47         1.68 o                         
  -9   6   4          0.00         -1.57         1.57 o                         
  -8   6   4         41.89         34.51         2.94 o                         
  -7   6   4        292.15        271.29         7.59 o                         
  -6   6   4          0.03          0.01         0.99 o                         
  -5   6   4          0.05          0.77         1.06 o                         
  -4   6   4         40.11         34.09         1.30 o                         
  -3   6   4        245.02        243.33         3.51 o                         
  -2   6   4          0.04          0.47         0.95 o                         
  -1   6   4          1.79          0.38         0.61 o                         
   0   6   4        564.14        658.77         6.71 o                         
   1   6   4        251.94        275.24         3.79 o                         
   2   6   4        110.51        110.17         2.49 o                         
   3   6   4        396.39        401.92         5.86 o                         
   4   6   4          3.64          4.12         1.21 o                         
   5   6   4         11.21         14.78         1.52 o                         
   6   6   4         20.59         24.02         2.38 o                         
   7   6   4        267.43        275.54         7.46 o                         
   8   6   4          6.39          6.58         3.07 o                         
   9   6   4          0.56          0.35         1.86 o                         
  10   6   4         16.11         17.05         2.75 o                         
 -11   7   4          4.81          3.02         2.28 o                         
 -10   7   4          0.18         -0.07         1.87 o                         
  -9   7   4         16.87         10.62         2.36 o                         
  -8   7   4         13.07         17.60         2.51 o                         
  -7   7   4         24.12         18.20         2.45 o                         
  -6   7   4         69.47         73.77         3.31 o                         
  -5   7   4          5.40          4.22         1.15 o                         
  -4   7   4          9.86          8.59         0.99 o                         
  -3   7   4         33.05         44.67         1.53 o                         
  -2   7   4        200.78        188.08         4.12 o                         
  -1   7   4          0.42          1.16         0.66 o                         
   0   7   4        122.51        126.51         2.42 o                         
   1   7   4        407.96        439.37         5.52 o                         
   2   7   4         15.63         19.88         2.08 o                         
   3   7   4         22.13         26.17         3.41 o                         
   4   7   4        114.71        115.05         5.43 o                         
   5   7   4          8.08          6.80         1.71 o                         
   6   7   4        298.20        280.26         7.53 o                         
   7   7   4         89.73         96.76         7.17 o                         
   8   7   4          3.33          0.98         1.80 o                         
   9   7   4          0.00         -1.09         1.65 o                         
  10   7   4         14.35         17.95         5.11 o                         
 -10   8   4         21.12         20.53         3.10 o                         
  -9   8   4          8.14          9.32         2.50 o                         
  -8   8   4         56.62         62.92         4.50 o                         
  -7   8   4         85.07         88.27         5.13 o                         
  -6   8   4         39.11         38.96         2.26 o                         
  -5   8   4        111.30        111.06         3.53 o                         
  -4   8   4        174.50        165.21         3.10 o                         
  -3   8   4          3.65          2.94         1.33 o                         
  -2   8   4         18.86         18.05         1.61 o                         
  -1   8   4         58.98         62.88         3.58 o                         
   0   8   4         36.02         33.24         1.86 o                         
   1   8   4         21.50         19.31         1.72 o                         
   2   8   4          0.00          0.87         1.10 o                         
   3   8   4        160.97        169.33         5.48 o                         
   4   8   4        358.29        347.59         8.64 o                         
   5   8   4        262.08        259.33         7.40 o                         
   6   8   4         11.86          7.01         1.97 o                         
   7   8   4          4.12          3.92         1.96 o                         
   8   8   4          2.73          0.43         1.88 o                         
   9   8   4          1.48          2.41         2.09 o                         
 -10   9   4          0.85          0.39         2.19 o                         
  -9   9   4         13.51         15.05         4.95 o                         
  -8   9   4          0.70          0.90         2.01 o                         
  -7   9   4         81.39         80.68         4.53 o                         
  -6   9   4         10.72         11.30         1.71 o                         
  -5   9   4        198.92        206.22         5.14 o                         
  -4   9   4        941.36        906.63        13.25 o                         
  -3   9   4        631.06        638.51         8.94 o                         
  -2   9   4         19.93         19.33         1.54 o                         
  -1   9   4       1068.06       1018.81        12.93 o                         
   0   9   4        176.71        166.64         9.76 o                         
   1   9   4        260.88        254.46         5.66 o                         
   2   9   4          7.13          6.66         1.96 o                         
   3   9   4          0.76          0.31         1.55 o                         
   4   9   4        241.78        215.94         6.69 o                         
   5   9   4          7.46          7.05         2.06 o                         
   6   9   4         17.30         14.24         2.44 o                         
   7   9   4         19.75         27.18         3.05 o                         
   8   9   4          0.22          1.69         3.04 o                         
  -9  10   4         28.32         21.22         3.19 o                         
  -8  10   4          0.09          1.81         2.13 o                         
  -7  10   4         50.63         66.33         7.46 o                         
  -6  10   4         68.20         66.48         4.73 o                         
  -5  10   4         23.58         24.72         2.27 o                         
  -4  10   4        395.39        381.54         6.48 o                         
  -3  10   4        396.26        408.27         6.71 o                         
  -2  10   4         61.35         54.20         3.71 o                         
  -1  10   4         65.87         56.53         2.39 o                         
   0  10   4         11.60         10.57         1.44 o                         
   1  10   4        157.17        153.70         5.47 o                         
   2  10   4        346.38        337.83         8.81 o                         
   3  10   4         35.79         30.65         2.85 o                         
   4  10   4          1.21         -1.57         1.57 o                         
   5  10   4          1.60         -0.77         1.81 o                         
   6  10   4          9.97          8.17         2.33 o                         
   7  10   4         53.54         60.79         4.32 o                         
   8  10   4          0.51         -1.11         3.53 o                         
  -8  11   4          6.59          6.48         2.80 o                         
  -7  11   4         19.74         24.74         3.43 o                         
  -6  11   4         19.69         20.70         2.60 o                         
  -5  11   4          1.55          2.39         1.66 o                         
  -4  11   4         20.34         22.43         1.90 o                         
  -3  11   4          3.51          3.37         1.29 o                         
  -2  11   4        135.99        130.16         3.64 o                         
  -1  11   4         10.84         12.72         1.63 o                         
   0  11   4         10.53         10.82         2.38 o                         
   1  11   4          4.21          3.26         2.00 o                         
   2  11   4          9.04         14.52         2.51 o                         
   3  11   4          5.93          3.16         2.38 o                         
   4  11   4          7.82          5.98         2.28 o                         
   5  11   4         10.32          9.24         2.54 o                         
   6  11   4         53.13         58.77         5.26 o                         
   7  11   4         25.15         24.58         3.38 o                         
  -7  12   4         43.43         52.31         4.66 o                         
  -6  12   4         36.53         33.41         3.12 o                         
  -5  12   4         58.35         58.17         3.75 o                         
  -4  12   4          8.54         11.39         1.74 o                         
  -3  12   4          1.66          1.43         1.31 o                         
  -2  12   4          3.21          6.02         1.54 o                         
  -1  12   4        100.47        105.56         3.45 o                         
   0  12   4          4.50          1.94         1.53 o                         
   1  12   4          7.79          9.14         2.38 o                         
   2  12   4          7.53          4.48         4.69 o                         
   3  12   4         29.97         28.31         3.16 o                         
   4  12   4         30.03         36.86         7.10 o                         
   5  12   4          5.15          1.71         3.70 o                         
   6  12   4          9.75          7.21         2.75 o                         
  -6  13   4         57.42         49.05         7.29 o                         
  -5  13   4         36.83         37.09         3.10 o                         
  -4  13   4          1.06         -0.79         1.81 o                         
  -3  13   4          8.76         11.00         1.83 o                         
  -2  13   4         80.53         86.63         3.35 o                         
  -1  13   4          3.23          3.66         1.66 o                         
   0  13   4         29.08         25.42         3.14 o                         
   1  13   4         46.52         45.18         3.81 o                         
   2  13   4         68.33         66.78         6.03 o                         
   3  13   4         16.83         16.52         3.01 o                         
   4  13   4          8.02          6.43         2.58 o                         
   5  13   4         19.68         26.88         6.92 o                         
  -4  14   4          4.13          5.34         3.26 o                         
  -3  14   4          1.75          1.49         1.73 o                         
  -2  14   4         21.49         21.89         2.38 o                         
  -1  14   4          1.84          0.35         1.72 o                         
   0  14   4          0.04          1.07         2.04 o                         
   1  14   4          0.22         -0.01         2.16 o                         
   2  14   4         52.73         43.14         3.96 o                         
   3  14   4         34.21         28.77         6.83 o                         
 -11   0   5         10.08          8.25         2.23 o                         
  -9   0   5         42.00         33.53         2.85 o                         
  -7   0   5         72.05         78.66         4.81 o                         
  -5   0   5         28.89         18.73         1.55 o                         
  -3   0   5        880.91        906.06        21.56 o                         
  -1   0   5        942.00        884.23        14.90 o                         
   1   0   5         11.40         10.74         1.11 o                         
   3   0   5       1064.12       1090.01        18.45 o                         
   5   0   5        559.41        581.06        15.61 o                         
   7   0   5          8.87          7.19         2.13 o                         
  11   0   5          3.21          6.01         3.16 o                         
 -12   1   5          6.26         10.31         2.13 o                         
 -11   1   5         50.44         61.34         3.63 o                         
 -10   1   5          5.88          7.55         1.41 o                         
  -9   1   5         86.49         88.06         3.39 o                         
  -8   1   5        863.92        846.61        13.43 o                         
  -7   1   5        259.54        272.64         5.68 o                         
  -6   1   5        114.21        131.99         2.58 o                         
  -5   1   5         65.99         69.84         1.46 o                         
  -4   1   5         20.24         24.55         1.09 o                         
  -3   1   5         68.57         77.16         3.33 o                         
  -2   1   5          0.83          1.88         0.32 o                         
  -1   1   5       1857.55       1780.69        20.10 o                         
   0   1   5       2155.79       2078.47        27.08 o                         
   1   1   5        484.65        540.63         7.93 o                         
   2   1   5         36.42         33.04         1.03 o                         
   3   1   5       1060.86       1037.91        12.48 o                         
   4   1   5       1321.82       1381.97        18.98 o                         
   5   1   5         83.25        103.90         3.00 o                         
   6   1   5        159.40        159.60         5.46 o                         
   7   1   5          0.27         -1.05         1.05 o                         
   8   1   5          0.61         -1.68         1.68 o                         
   9   1   5          1.53          2.07         2.35 o                         
  10   1   5          7.72         14.73         3.64 o                         
  11   1   5          0.36          3.61         2.92 o                         
 -12   2   5          2.62          2.71         1.64 o                         
 -11   2   5         33.93         36.88         2.81 o                         
 -10   2   5        105.49        100.66         4.79 o                         
  -9   2   5        118.03        124.90         4.08 o                         
  -8   2   5        781.13        750.54        12.26 o                         
  -7   2   5       1185.77       1143.98        16.80 o                         
  -6   2   5        691.40        702.45         9.42 o                         
  -5   2   5        622.88        590.51         6.16 o                         
  -4   2   5         25.89         36.95         0.99 o                         
  -3   2   5        338.16        328.86         3.44 o                         
  -2   2   5        569.74        590.82         8.09 o                         
  -1   2   5       1933.20       1912.81        25.02 o                         
   0   2   5       5006.48       5041.86        64.25 o                         
   1   2   5       1647.59       1683.30        22.38 o                         
   2   2   5        309.72        332.51         4.56 o                         
   3   2   5          0.51          0.26         0.49 o                         
   4   2   5         30.09         30.14         1.19 o                         
   5   2   5        761.64        766.83         9.76 o                         
   6   2   5         65.72         56.02         1.99 o                         
   7   2   5          2.80          2.51         1.54 o                         
   8   2   5        122.71        121.63         5.76 o                         
   9   2   5          6.35          7.64         3.14 o                         
  10   2   5          6.04          2.59         2.62 o                         
  11   2   5          0.42          2.68         2.92 o                         
 -12   3   5         26.66         33.42         2.89 o                         
 -11   3   5          8.73          5.57         3.44 o                         
 -10   3   5          0.62          0.85         1.68 o                         
  -9   3   5         36.09         30.02         2.80 o                         
  -8   3   5         85.81         82.87         4.08 o                         
  -7   3   5         18.02         19.10         2.11 o                         
  -6   3   5        216.39        225.54         4.84 o                         
  -5   3   5         15.11         22.30         0.97 o                         
  -4   3   5        592.26        635.55         7.06 o                         
  -3   3   5        154.03        152.10         2.10 o                         
  -2   3   5       2379.85       2632.48        30.29 o                         
  -1   3   5        543.64        529.31         5.84 o                         
   0   3   5        223.38        223.32         2.95 o                         
   1   3   5        260.98        269.23         4.74 o                         
   2   3   5       1392.13       1481.86        17.26 o                         
   3   3   5         90.83        116.15         2.58 o                         
   4   3   5         10.66         12.90         0.99 o                         
   5   3   5          0.21          1.18         0.65 o                         
   6   3   5         94.33         98.48         3.92 o                         
   7   3   5        232.43        226.93        10.45 o                         
   8   3   5        558.78        566.15        12.58 o                         
   9   3   5         19.80         21.23         2.60 o                         
  10   3   5         45.79         44.75         3.69 o                         
  11   3   5          5.53         16.57         4.00 o                         
 -12   4   5          6.72         11.57         2.75 o                         
 -11   4   5          4.37          2.94         2.04 o                         
 -10   4   5          0.26          2.84         1.74 o                         
  -9   4   5         50.18         43.46         3.27 o                         
  -8   4   5         27.62         25.75         2.71 o                         
  -7   4   5         35.18         36.55         3.52 o                         
  -6   4   5          5.40          1.37         0.78 o                         
  -5   4   5         36.94         40.95         1.51 o                         
  -4   4   5       2025.30       2016.25        18.25 o                         
  -3   4   5         54.04         62.39         1.24 o                         
  -2   4   5        102.46         97.88         3.17 o                         
  -1   4   5        914.11        913.28         9.62 o                         
   0   4   5        774.80        877.80         9.36 o                         
   1   4   5        673.45        720.54        20.10 o                         
   2   4   5        214.65        223.35         3.56 o                         
   3   4   5          0.31          2.36         0.73 o                         
   4   4   5        406.90        406.69         6.76 o                         
   5   4   5        176.43        160.05         5.40 o                         
   6   4   5         67.96         64.31         3.34 o                         
   7   4   5         99.79         99.79         4.30 o                         
   8   4   5        202.43        194.82         6.43 o                         
   9   4   5          0.23         -0.58         1.69 o                         
  10   4   5          1.46          0.80         1.91 o                         
 -11   5   5          7.06          5.28         2.22 o                         
 -10   5   5          1.16          1.30         1.73 o                         
  -9   5   5         87.86         90.95         4.53 o                         
  -8   5   5        216.33        200.56         6.56 o                         
  -7   5   5        253.21        239.43         6.94 o                         
  -6   5   5        253.06        264.32         4.50 o                         
  -5   5   5        129.09        129.65         2.82 o                         
  -4   5   5        648.18        630.89        20.49 o                         
  -3   5   5         60.70         59.81         1.25 o                         
  -2   5   5        101.46        118.64         2.00 o                         
  -1   5   5       1358.29       1399.46        12.96 o                         
   0   5   5        806.30        785.40         8.62 o                         
   1   5   5       1373.99       1510.70        15.58 o                         
   2   5   5        125.53        154.82         3.13 o                         
   3   5   5         19.70         29.11         1.54 o                         
   4   5   5          0.79          3.83         2.07 o                         
   5   5   5          6.81          2.88         1.46 o                         
   6   5   5         18.65         19.29         2.20 o                         
   7   5   5         36.13         36.91         3.50 o                         
   8   5   5         34.21         34.10         3.03 o                         
   9   5   5          4.14          4.69         3.40 o                         
  10   5   5         27.03         27.75         5.05 o                         
 -11   6   5          0.01         -1.77         1.77 o                         
 -10   6   5          3.15          2.47         1.92 o                         
  -9   6   5          1.34          2.58         1.83 o                         
  -8   6   5          0.00          0.68         1.65 o                         
  -7   6   5          0.90          2.12         2.42 o                         
  -6   6   5        286.71        276.06         5.48 o                         
  -5   6   5        387.00        389.49         5.91 o                         
  -4   6   5        336.94        348.32         4.61 o                         
  -3   6   5         87.84         87.99         1.94 o                         
  -2   6   5         19.59         19.52         0.99 o                         
  -1   6   5        252.78        257.14         3.19 o                         
   0   6   5        220.13        210.82         3.17 o                         
   1   6   5          2.14          1.77         0.65 o                         
   2   6   5         35.70         38.06         1.62 o                         
   3   6   5        411.41        401.95         8.32 o                         
   4   6   5         37.03         38.54         2.10 o                         
   5   6   5         40.47         41.98         2.24 o                         
   6   6   5        399.24        397.16        14.25 o                         
   7   6   5         37.87         32.59         4.45 o                         
   8   6   5          9.87         14.40         3.82 o                         
   9   6   5          8.14          4.96         3.58 o                         
  10   6   5          0.20          1.20         3.76 o                         
 -11   7   5          6.46          9.88         4.09 o                         
 -10   7   5          0.12          0.02         1.95 o                         
  -9   7   5          3.42          4.77         3.37 o                         
  -8   7   5        135.94        122.09         5.23 o                         
  -7   7   5         31.84         25.71         2.72 o                         
  -6   7   5         22.15         26.06         2.14 o                         
  -5   7   5         65.96         71.63         2.34 o                         
  -4   7   5         19.31         20.96         1.18 o                         
  -3   7   5        350.06        358.79         4.81 o                         
  -2   7   5         18.92         16.17         1.03 o                         
  -1   7   5         18.55         16.94         1.05 o                         
   0   7   5         14.51         13.86         1.21 o                         
   1   7   5         36.99         33.72         1.59 o                         
   2   7   5         48.01         50.55         1.85 o                         
   3   7   5         12.66         10.45         3.04 o                         
   4   7   5        185.33        190.71         5.81 o                         
   5   7   5         41.28         36.60         6.40 o                         
   6   7   5          6.00          5.92         3.68 o                         
   7   7   5          8.46         14.25         2.80 o                         
   8   7   5          2.96          0.93         1.65 o                         
   9   7   5          7.57         11.82         4.18 o                         
 -10   8   5         14.70         15.30         2.80 o                         
  -9   8   5         49.21         49.43         5.41 o                         
  -8   8   5          1.13          1.55         1.90 o                         
  -7   8   5         14.71         15.40         2.40 o                         
  -6   8   5         72.91         71.67         2.94 o                         
  -5   8   5          3.13          2.04         1.24 o                         
  -4   8   5          0.07          1.09         0.87 o                         
  -3   8   5        237.69        223.51         4.02 o                         
  -2   8   5         62.25         68.01         1.93 o                         
  -1   8   5          0.11         -0.90         0.90 o                         
   0   8   5         32.78         25.91         1.92 o                         
   1   8   5        231.85        230.02         5.09 o                         
   2   8   5         66.75         70.63         8.55 o                         
   3   8   5         42.92         47.10         3.06 o                         
   4   8   5         51.32         64.47         4.10 o                         
   5   8   5        356.93        347.17         9.00 o                         
   6   8   5          0.64          0.38         1.71 o                         
   7   8   5         24.19         24.21         2.88 o                         
   8   8   5         33.72         34.51         3.42 o                         
   9   8   5          0.58         -1.98         1.98 o                         
 -10   9   5          3.31          3.94         3.13 o                         
  -9   9   5          9.82          4.75         2.32 o                         
  -8   9   5          5.28          7.75         2.42 o                         
  -7   9   5          0.14         -1.10         1.76 o                         
  -6   9   5          7.30          9.18         1.63 o                         
  -5   9   5          0.17          0.99         1.34 o                         
  -4   9   5         21.99         30.20         1.56 o                         
  -3   9   5        130.08        118.09         3.14 o                         
  -2   9   5         34.30         34.38         2.17 o                         
  -1   9   5        169.20        165.13         5.29 o                         
   0   9   5        278.82        256.41         5.70 o                         
   1   9   5        155.00        147.43         5.26 o                         
   2   9   5        162.00        153.86         5.42 o                         
   3   9   5          4.32          4.40         1.88 o                         
   4   9   5          4.46          4.97         3.17 o                         
   5   9   5          0.01         -0.67         1.56 o                         
   6   9   5         73.71         78.56         5.34 o                         
   7   9   5          8.59         11.07         2.58 o                         
   8   9   5          6.05          5.26         2.65 o                         
  -9  10   5          0.01         -0.89         2.13 o                         
  -8  10   5          5.82          6.10         2.54 o                         
  -7  10   5          0.48          0.49         2.11 o                         
  -6  10   5          0.01         -1.35         1.93 o                         
  -5  10   5         58.42         49.87         3.13 o                         
  -4  10   5          5.30          4.69         1.39 o                         
  -3  10   5        142.98        144.32         3.64 o                         
  -2  10   5         54.28         45.29         2.17 o                         
  -1  10   5         22.24         25.95         1.79 o                         
   0  10   5         11.98          9.88         2.72 o                         
   1  10   5          3.11          5.39         2.69 o                         
   2  10   5         23.39         20.81         5.82 o                         
   3  10   5          7.34         13.73         2.32 o                         
   4  10   5          0.29          0.49         1.75 o                         
   5  10   5         57.82         50.22         3.70 o                         
   6  10   5          0.80          0.89         2.05 o                         
   7  10   5         60.82         51.40         7.43 o                         
   8  10   5          6.30          6.49         4.87 o                         
  -8  11   5         24.54         21.03         3.34 o                         
  -7  11   5         53.51         65.58         4.83 o                         
  -6  11   5          0.63          0.90         2.21 o                         
  -5  11   5        106.06        100.78         4.05 o                         
  -4  11   5         39.48         40.17         3.04 o                         
  -3  11   5         18.66         13.80         1.60 o                         
  -2  11   5          2.08          3.35         1.42 o                         
  -1  11   5        700.65        726.34        11.77 o                         
   0  11   5          6.37          7.20         2.07 o                         
   1  11   5          1.22          1.95         1.81 o                         
   2  11   5        127.31        116.62         5.16 o                         
   3  11   5          0.35          1.05         2.68 o                         
   4  11   5         13.36         12.39         3.50 o                         
   5  11   5          1.53          1.52         2.16 o                         
   6  11   5          1.57          2.66         2.30 o                         
   7  11   5        133.92        166.38         7.12 o                         
  -7  12   5          1.34          1.29         2.54 o                         
  -6  12   5         24.07         19.86         3.52 o                         
  -5  12   5         61.04         60.11         3.40 o                         
  -4  12   5         14.47         18.62         1.92 o                         
  -3  12   5          9.51          5.93         1.55 o                         
  -2  12   5         34.27         33.41         2.43 o                         
  -1  12   5         28.99         27.18         2.33 o                         
   0  12   5          3.90          1.11         2.08 o                         
   1  12   5          1.62          0.41         2.35 o                         
   2  12   5          0.20          0.14         1.96 o                         
   3  12   5          0.28         -1.94         1.94 o                         
   4  12   5          0.10         -1.88         1.88 o                         
   5  12   5          0.04         -1.34         2.05 o                         
   6  12   5         30.11         48.05         7.58 o                         
  -5  13   5         92.41         82.66         4.96 o                         
  -4  13   5         18.01         18.19         2.08 o                         
  -3  13   5          7.60          7.59         1.84 o                         
  -2  13   5         14.31         14.95         2.09 o                         
  -1  13   5          4.74          5.39         1.75 o                         
   0  13   5          1.40         -0.97         1.75 o                         
   1  13   5          4.67          5.39         2.47 o                         
   2  13   5         82.13         91.97         5.08 o                         
   3  13   5        191.44        203.59         7.59 o                         
   4  13   5         52.56         55.78         4.56 o                         
  -3  14   5          0.32          1.99         1.70 o                         
  -2  14   5          1.43         -0.66         1.58 o                         
  -1  14   5         10.42         12.83         2.79 o                         
   0  14   5          1.58         -0.18         2.26 o                         
   1  14   5          2.90          3.68         2.49 o                         
   2  14   5          0.37          2.89         2.58 o                         
 -12   0   6         24.99         31.66         3.47 o                         
 -10   0   6         14.51          8.67         2.12 o                         
  -8   0   6        961.59        913.82        24.63 o                         
  -6   0   6        151.38        160.75         4.59 o                         
  -4   0   6        487.26        479.37         9.12 o                         
  -2   0   6       1130.63       1072.80        17.81 o                         
   0   0   6       2937.61       3004.52        47.36 o                         
   2   0   6       2152.28       2278.57        65.76 o                         
   4   0   6        136.98        133.24         6.33 o                         
   6   0   6         17.71         23.15         2.01 o                         
   8   0   6         38.95         33.65         4.30 o                         
  10   0   6          5.04         12.51         3.52 o                         
 -12   1   6         22.05         24.02         2.59 o                         
 -11   1   6          1.91          1.19         1.22 o                         
 -10   1   6          3.73          2.36         1.18 o                         
  -9   1   6         93.97         91.15         3.90 o                         
  -8   1   6        175.49        175.85         4.66 o                         
  -7   1   6          1.74          0.03         1.10 o                         
  -6   1   6         53.66         49.40         1.78 o                         
  -5   1   6       1870.62       1912.97        22.25 o                         
  -4   1   6        196.39        198.91         3.32 o                         
  -3   1   6        474.58        448.53         5.93 o                         
  -2   1   6        114.97        104.39         2.04 o                         
  -1   1   6       2511.36       2420.34        27.17 o                         
   0   1   6          5.23          8.92         3.31 o                         
   1   1   6         14.04         19.98         1.14 o                         
   2   1   6        232.89        245.84         3.80 o                         
   3   1   6       1117.49       1124.81        13.50 o                         
   4   1   6        280.37        279.70         4.44 o                         
   5   1   6          1.64          1.51         0.78 o                         
   6   1   6        182.10        182.71         4.31 o                         
   7   1   6         50.43         44.25         2.91 o                         
   8   1   6          0.90          0.69         2.16 o                         
   9   1   6         28.89         38.31         4.60 o                         
  10   1   6         55.66         60.27         4.24 o                         
  11   1   6         29.34         37.11         3.77 o                         
 -12   2   6          0.29          1.19         1.60 o                         
 -11   2   6          9.09          5.54         1.69 o                         
 -10   2   6        149.65        145.36         5.73 o                         
  -9   2   6        146.00        136.54         4.28 o                         
  -8   2   6        491.96        467.96         8.67 o                         
  -7   2   6        391.83        380.93         6.19 o                         
  -6   2   6        489.93        477.68         6.19 o                         
  -5   2   6        156.27        148.98         2.17 o                         
  -4   2   6          9.15          6.00         0.48 o                         
  -3   2   6          6.06          8.13         0.55 o                         
  -2   2   6        632.88        622.08        11.49 o                         
  -1   2   6       1249.00       1178.74        12.06 o                         
   0   2   6         94.37         99.65         2.54 o                         
   1   2   6        951.69        953.24        13.45 o                         
   2   2   6          3.57          0.51         0.66 o                         
   3   2   6         28.85         31.73         1.73 o                         
   4   2   6        208.34        226.43         3.84 o                         
   5   2   6        166.67        170.69         3.88 o                         
   6   2   6        343.81        350.22         8.29 o                         
   7   2   6        439.21        408.49         9.60 o                         
   8   2   6         36.42         37.89         2.98 o                         
   9   2   6          6.59          7.91         2.86 o                         
  10   2   6         13.39         15.51         3.76 o                         
 -12   3   6          4.72          7.17         1.93 o                         
 -11   3   6          5.63          3.62         2.08 o                         
 -10   3   6          0.08         -0.87         1.67 o                         
  -9   3   6         16.43         16.81         2.44 o                         
  -8   3   6         34.29         34.46         2.83 o                         
  -7   3   6          0.12          1.71         1.16 o                         
  -6   3   6         33.76         26.64         2.00 o                         
  -5   3   6         13.56         19.50         0.91 o                         
  -4   3   6         58.09         59.15         1.17 o                         
  -3   3   6        471.09        512.10         5.16 o                         
  -2   3   6          0.91          1.94         0.49 o                         
  -1   3   6        205.57        205.63         2.83 o                         
   0   3   6       1893.62       1887.56        33.39 o                         
   1   3   6          0.07          0.31         0.72 o                         
   2   3   6         71.86         87.42         3.32 o                         
   3   3   6         10.37         11.14         0.67 o                         
   4   3   6        143.99        131.93         3.43 o                         
   5   3   6          2.50          4.55         1.42 o                         
   6   3   6          3.80          5.03         1.63 o                         
   7   3   6          5.83          4.46         1.73 o                         
   8   3   6         18.79         19.05         2.48 o                         
   9   3   6          4.15          6.28         2.14 o                         
  10   3   6         29.41         25.41         4.27 o                         
 -12   4   6         39.28         41.79         5.58 o                         
 -11   4   6          0.28         -1.59         1.59 o                         
 -10   4   6          6.82          5.34         2.03 o                         
  -9   4   6          8.97         15.91         2.40 o                         
  -8   4   6        506.81        483.83        11.32 o                         
  -7   4   6        647.16        646.98        11.24 o                         
  -6   4   6        212.03        220.16         4.96 o                         
  -5   4   6         15.66         20.94         1.00 o                         
  -4   4   6          8.74          8.62         0.61 o                         
  -3   4   6        881.25        986.13         9.37 o                         
  -2   4   6        118.59        117.52         2.45 o                         
  -1   4   6       5858.02       6105.37        59.04 o                         
   0   4   6       3202.65       3372.49        33.17 o                         
   1   4   6         51.79         50.75         1.80 o                         
   2   4   6         13.95         16.86         0.92 o                         
   3   4   6         85.10         75.15         4.65 o                         
   4   4   6        170.68        178.08         5.21 o                         
   5   4   6          7.80          8.40         1.66 o                         
   6   4   6          4.02          8.56         1.83 o                         
   7   4   6         35.62         47.48         3.28 o                         
   8   4   6          9.57          5.58         2.06 o                         
   9   4   6         12.04          8.05         2.18 o                         
  10   4   6          2.69          1.35         2.92 o                         
 -11   5   6         90.65         96.93         5.22 o                         
 -10   5   6          0.13          2.17         1.88 o                         
  -9   5   6          8.21          5.39         2.00 o                         
  -8   5   6         24.83         26.67         2.71 o                         
  -7   5   6        409.98        402.09         9.78 o                         
  -6   5   6          2.44          1.16         1.13 o                         
  -5   5   6        313.27        297.05         4.71 o                         
  -4   5   6        161.53        152.67         2.25 o                         
  -3   5   6          0.14         -0.24         0.33 o                         
  -2   5   6        786.59        811.04         7.93 o                         
  -1   5   6        116.79        133.41         3.50 o                         
   0   5   6        196.04        224.24         3.28 o                         
   1   5   6          2.31          6.95         0.98 o                         
   2   5   6         73.82         83.50         2.59 o                         
   3   5   6       1143.02       1159.34        17.63 o                         
   4   5   6          1.94          3.25         1.57 o                         
   5   5   6          1.38          1.13         1.47 o                         
   6   5   6        267.84        273.97         7.42 o                         
   7   5   6          0.01         -0.26         1.61 o                         
   8   5   6         52.56         61.03         4.99 o                         
   9   5   6         17.31         24.29         4.60 o                         
  10   5   6          2.99         -3.07         3.07 o                         
 -11   6   6          0.39         -0.30         1.96 o                         
 -10   6   6          0.38          0.01         1.79 o                         
  -9   6   6          0.01          0.01         1.78 o                         
  -8   6   6         63.23         63.42         3.93 o                         
  -7   6   6          1.68         -0.88         1.48 o                         
  -6   6   6         30.97         28.89         2.27 o                         
  -5   6   6         14.56         14.83         1.51 o                         
  -4   6   6         51.35         49.84         1.81 o                         
  -3   6   6         71.38         79.21         2.61 o                         
  -2   6   6        343.21        354.75         5.35 o                         
  -1   6   6        222.07        230.53         3.40 o                         
   0   6   6         96.35         94.73         2.06 o                         
   1   6   6        419.71        392.53         5.10 o                         
   2   6   6         16.93         11.09         1.08 o                         
   3   6   6        110.32         98.60         2.67 o                         
   4   6   6        436.47        444.14         7.95 o                         
   5   6   6         71.37         66.68         3.70 o                         
   6   6   6         47.30         49.22         5.05 o                         
   7   6   6         21.58         21.05         4.27 o                         
   8   6   6         16.51         11.43         3.94 o                         
   9   6   6          0.09         -2.71         3.16 o                         
 -11   7   6          5.17          7.89         2.55 o                         
 -10   7   6          0.12          0.94         2.48 o                         
  -9   7   6          1.87          0.83         3.17 o                         
  -8   7   6          0.05          0.26         1.69 o                         
  -7   7   6         10.44         10.97         2.18 o                         
  -6   7   6        245.59        241.19         5.61 o                         
  -5   7   6        905.45        910.72        11.75 o                         
  -4   7   6        207.39        212.73         3.44 o                         
  -3   7   6        555.81        574.58         6.92 o                         
  -2   7   6         24.46         17.99         1.60 o                         
  -1   7   6          0.14         -0.34         0.82 o                         
   0   7   6        138.05        138.35         3.07 o                         
   1   7   6         29.17         30.41         2.21 o                         
   2   7   6        206.79        208.20         3.97 o                         
   3   7   6        346.96        284.91        17.83 o                         
   4   7   6         95.25         85.14         3.17 o                         
   5   7   6          1.07         -0.98         1.46 o                         
   6   7   6         10.36          9.33         2.11 o                         
   7   7   6          6.89          7.89         2.16 o                         
   8   7   6          0.75         -1.62         4.45 o                         
   9   7   6         16.18         18.03         2.93 o                         
 -10   8   6         34.03         36.60         3.68 o                         
  -9   8   6         12.00         13.76         2.58 o                         
  -8   8   6          8.73         12.46         3.10 o                         
  -7   8   6          0.05          0.32         3.46 o                         
  -6   8   6        190.94        198.90         6.65 o                         
  -5   8   6        358.29        340.19         4.96 o                         
  -4   8   6        338.18        346.61         4.97 o                         
  -3   8   6         48.08         47.38         1.74 o                         
  -2   8   6        219.00        211.43         3.95 o                         
  -1   8   6         46.22         44.85         2.08 o                         
   0   8   6        134.96        124.38         4.74 o                         
   1   8   6         85.78         86.73         3.90 o                         
   2   8   6         62.89         55.62         8.63 o                         
   3   8   6         91.18         88.90         4.08 o                         
   4   8   6         51.17         58.93         3.66 o                         
   5   8   6          0.05          2.16         1.79 o                         
   6   8   6         54.54         48.53         4.33 o                         
   7   8   6         21.38         23.54         3.05 o                         
   8   8   6          1.74          1.84         2.12 o                         
   9   8   6          1.62          0.09         3.85 o                         
  -9   9   6          0.09          0.05         1.95 o                         
  -8   9   6          8.40          7.89         2.43 o                         
  -7   9   6         18.15         17.84         3.04 o                         
  -6   9   6          0.26         -0.98         2.56 o                         
  -5   9   6        145.72        154.11         3.20 o                         
  -4   9   6         18.73         17.75         1.36 o                         
  -3   9   6         37.77         32.70         1.78 o                         
  -2   9   6         63.17         66.56         2.42 o                         
  -1   9   6        100.55         99.32         3.42 o                         
   0   9   6          0.16         -1.36         1.36 o                         
   1   9   6          4.87          5.76         2.12 o                         
   2   9   6        120.14        101.06         4.53 o                         
   3   9   6          3.38          3.58         1.75 o                         
   4   9   6         19.78         21.55         2.61 o                         
   5   9   6          4.20          6.05         2.24 o                         
   6   9   6         58.23         65.82         6.28 o                         
   7   9   6        147.77        165.62         7.44 o                         
   8   9   6          0.26         -1.61         2.39 o                         
  -9  10   6          3.64          4.39         3.83 o                         
  -8  10   6          1.94          6.75         2.48 o                         
  -7  10   6         12.36         16.15         2.81 o                         
  -6  10   6         27.37         27.93         4.47 o                         
  -5  10   6         53.59         45.25         2.21 o                         
  -4  10   6          2.50         -1.10         1.10 o                         
  -3  10   6         28.39         22.27         1.75 o                         
  -2  10   6         17.47         16.19         1.72 o                         
  -1  10   6        531.68        516.89         9.19 o                         
   0  10   6         74.75         71.82         4.77 o                         
   1  10   6         33.61         22.42         3.34 o                         
   2  10   6          5.80          6.53         2.02 o                         
   3  10   6          8.59          4.28         2.01 o                         
   4  10   6          0.98         -0.47         1.73 o                         
   5  10   6          0.17         -1.81         1.81 o                         
   6  10   6         14.41         16.48         2.89 o                         
   7  10   6         37.08         52.85         6.61 o                         
  -8  11   6         17.66         26.68         3.71 o                         
  -7  11   6          4.67          1.69         2.31 o                         
  -6  11   6          2.23          6.07         2.75 o                         
  -5  11   6         14.13         11.70         2.33 o                         
  -4  11   6         14.56         14.99         1.70 o                         
  -3  11   6          0.79         -0.15         1.18 o                         
  -2  11   6         32.74         26.24         2.15 o                         
  -1  11   6         76.92         77.38         4.17 o                         
   0  11   6         48.23         49.70         4.37 o                         
   1  11   6          6.00          4.40         3.80 o                         
   2  11   6          0.14          1.31         1.94 o                         
   3  11   6         18.70         19.36         4.10 o                         
   4  11   6          0.80         -0.36         3.26 o                         
   5  11   6         31.93         33.43         5.52 o                         
   6  11   6          7.94          6.17         2.74 o                         
  -7  12   6         48.24         54.20         6.77 o                         
  -6  12   6         74.86         76.19         5.30 o                         
  -5  12   6        122.89        150.98         8.39 o                         
  -4  12   6         10.68          7.67         1.63 o                         
  -3  12   6          5.84          6.28         1.64 o                         
  -2  12   6          3.77          5.25         1.65 o                         
  -1  12   6          0.04         -0.44         1.91 o                         
   0  12   6          5.34          7.32         2.25 o                         
   1  12   6         15.40         13.63         2.56 o                         
   2  12   6          1.58          4.80         3.17 o                         
   3  12   6         26.09         17.03         2.83 o                         
   4  12   6          2.47          2.59         3.50 o                         
   5  12   6          4.05          1.09         2.28 o                         
  -5  13   6         27.95         27.59         4.17 o                         
  -4  13   6         51.46         40.83         2.98 o                         
  -3  13   6          0.19         -0.07         1.55 o                         
  -2  13   6         50.83         54.18         3.15 o                         
  -1  13   6          3.40          2.32         2.12 o                         
   0  13   6          0.41         -0.54         2.09 o                         
   1  13   6         14.49         17.87         3.02 o                         
   2  13   6          0.95         -0.63         3.76 o                         
   3  13   6        122.05        137.96         6.33 o                         
   4  13   6          1.02         -0.28         5.25 o                         
  -3  14   6          4.70          6.85         2.01 o                         
  -2  14   6          0.91         -0.87         2.14 o                         
  -1  14   6          1.28          2.99         2.27 o                         
   0  14   6          0.26          0.51         2.24 o                         
   1  14   6          4.12          4.49         2.67 o                         
 -11   0   7          3.32          6.49         3.53 o                         
  -9   0   7          1.26         -1.34         1.34 o                         
  -7   0   7        751.96        722.91        13.91 o                         
  -5   0   7       1699.02       1813.09        30.05 o                         
  -3   0   7        520.66        498.59         9.28 o                         
  -1   0   7       1037.47        953.02        16.04 o                         
   1   0   7         56.54         62.25         2.27 o                         
   3   0   7        622.50        658.02        12.00 o                         
   5   0   7        459.68        444.51         9.31 o                         
   7   0   7          6.69         12.06         3.04 o                         
   9   0   7          8.49          6.25         3.04 o                         
 -12   1   7         15.73         23.61         3.24 o                         
 -11   1   7         92.38         91.32         3.49 o                         
 -10   1   7          0.23          1.10         1.33 o                         
  -9   1   7          1.18         -0.73         1.17 o                         
  -8   1   7          3.04          2.44         1.26 o                         
  -7   1   7          0.00          0.80         0.90 o                         
  -6   1   7        326.02        334.25         5.31 o                         
  -5   1   7         23.47         33.51         2.03 o                         
  -4   1   7        117.60        125.47         2.53 o                         
  -3   1   7        329.92        346.58         4.91 o                         
  -2   1   7          9.32          9.30         0.86 o                         
  -1   1   7       1514.26       1490.55        17.20 o                         
   0   1   7          0.07          2.53         0.81 o                         
   1   1   7       2583.15       2835.27        40.80 o                         
   2   1   7       2381.97       2496.78        28.39 o                         
   3   1   7        942.48       1017.01        12.44 o                         
   4   1   7        222.30        244.23         4.09 o                         
   5   1   7        120.27        125.04         3.49 o                         
   6   1   7         27.39         26.81         1.85 o                         
   7   1   7         40.52         37.45         3.02 o                         
   8   1   7         30.74         30.37         2.86 o                         
   9   1   7          0.56         -0.15         1.56 o                         
  10   1   7          2.13          1.82         1.87 o                         
 -12   2   7          0.19          0.94         1.69 o                         
 -11   2   7         17.12         15.38         2.65 o                         
 -10   2   7         18.94         21.80         2.20 o                         
  -9   2   7          0.14         -0.74         1.23 o                         
  -8   2   7         67.90         65.60         4.45 o                         
  -7   2   7         56.74         70.57         2.09 o                         
  -6   2   7        131.50        142.36         2.79 o                         
  -5   2   7        156.98        164.42         2.86 o                         
  -4   2   7         77.10         62.83         1.25 o                         
  -3   2   7        689.50        704.98         6.94 o                         
  -2   2   7          0.10          0.86         0.52 o                         
  -1   2   7        277.83        269.88         3.41 o                         
   0   2   7        161.50        188.80         3.84 o                         
   1   2   7        351.32        370.29         6.27 o                         
   2   2   7       1515.22       1572.85        21.56 o                         
   3   2   7         74.35         82.73         1.94 o                         
   4   2   7          1.65          2.75         1.24 o                         
   5   2   7        646.86        660.91        10.75 o                         
   6   2   7        104.88        118.08         3.64 o                         
   7   2   7        162.65        160.20         4.56 o                         
   8   2   7         33.55         32.59         3.01 o                         
   9   2   7         15.05         11.58         2.40 o                         
  10   2   7         21.96         25.19         3.12 o                         
 -12   3   7          9.69          8.30         2.58 o                         
 -11   3   7         11.00         10.55         2.49 o                         
 -10   3   7         22.14         19.25         2.69 o                         
  -9   3   7        412.06        380.06         9.87 o                         
  -8   3   7         42.40         46.32         3.22 o                         
  -7   3   7         33.47         32.94         1.79 o                         
  -6   3   7        204.02        186.57         8.43 o                         
  -5   3   7          0.55          0.45         0.55 o                         
  -4   3   7          1.33          3.20         0.56 o                         
  -3   3   7          4.10          5.97         1.37 o                         
  -2   3   7       1232.61       1283.75        13.21 o                         
  -1   3   7       6297.25       6590.88        72.11 o                         
   0   3   7       1852.09       1850.49        28.42 o                         
   1   3   7        393.38        426.36         7.10 o                         
   2   3   7         88.15        122.99         3.20 o                         
   3   3   7          0.07         -0.82         0.82 o                         
   4   3   7          0.49          0.32         1.11 o                         
   5   3   7         28.67         25.06         2.11 o                         
   6   3   7         21.03         24.32         1.97 o                         
   7   3   7        111.50        101.85         3.71 o                         
   8   3   7          9.65         15.28         2.32 o                         
   9   3   7          0.68         -0.30         3.65 o                         
  10   3   7         32.87         30.19         3.40 o                         
 -12   4   7          6.51          4.29         2.42 o                         
 -11   4   7         17.55         15.97         2.76 o                         
 -10   4   7        177.11        176.05         6.56 o                         
  -9   4   7        200.51        203.56         6.93 o                         
  -8   4   7        115.79        107.47         4.84 o                         
  -7   4   7         21.50         21.42         4.14 o                         
  -6   4   7        251.05        250.95         4.49 o                         
  -5   4   7          2.41          3.20         1.18 o                         
  -4   4   7         12.26         11.76         0.67 o                         
  -3   4   7        749.20        770.47        18.21 o                         
  -2   4   7        944.73       1042.19        12.61 o                         
  -1   4   7       3400.39       3285.32        32.37 o                         
   0   4   7        136.94        171.44         2.70 o                         
   1   4   7        325.25        327.08         6.67 o                         
   2   4   7        207.23        228.49         4.79 o                         
   3   4   7         75.04         71.72         2.69 o                         
   4   4   7         52.87         53.74         2.53 o                         
   5   4   7        598.05        607.24        10.31 o                         
   6   4   7        820.48        789.91        12.94 o                         
   7   4   7        131.23        136.98         4.34 o                         
   8   4   7         62.98         61.45         3.20 o                         
   9   4   7          6.85          7.28         4.06 o                         
  10   4   7         28.07         38.90         5.98 o                         
 -11   5   7          2.87          1.50         2.12 o                         
 -10   5   7          0.40          0.31         1.73 o                         
  -9   5   7        255.30        240.71        10.61 o                         
  -8   5   7        194.13        178.96         6.22 o                         
  -7   5   7        143.18        153.26         4.36 o                         
  -6   5   7         54.78         61.20         2.66 o                         
  -5   5   7          3.47          3.32         0.83 o                         
  -4   5   7        104.99        106.18         1.83 o                         
  -3   5   7        500.11        513.26         8.63 o                         
  -2   5   7        704.52        719.28         8.04 o                         
  -1   5   7       1295.99       1306.96        14.19 o                         
   0   5   7        119.35        111.89         2.23 o                         
   1   5   7        107.19         99.48         2.80 o                         
   2   5   7          2.86          2.05         1.09 o                         
   3   5   7        254.01        242.61         5.25 o                         
   4   5   7         24.43         22.52         1.86 o                         
   5   5   7        126.48        135.93         4.10 o                         
   6   5   7        141.40        134.15         4.21 o                         
   7   5   7        671.89        684.72        14.67 o                         
   8   5   7         24.54         28.40         2.82 o                         
   9   5   7         41.10         43.94         8.46 o                         
  10   5   7         75.15         91.47         7.64 o                         
 -11   6   7          3.06         -1.23         1.98 o                         
 -10   6   7          0.90         -0.14         1.76 o                         
  -9   6   7         46.76         45.80         3.60 o                         
  -8   6   7         13.74         16.03         2.42 o                         
  -7   6   7         29.30         34.33         2.30 o                         
  -6   6   7        321.23        317.94         6.60 o                         
  -5   6   7          1.13          0.04         0.71 o                         
  -4   6   7         98.84         96.78         4.39 o                         
  -3   6   7         21.30         27.23         1.51 o                         
  -2   6   7        101.08        111.24         2.58 o                         
  -1   6   7          2.77          5.95         0.84 o                         
   0   6   7         59.69         63.90         1.91 o                         
   1   6   7         28.46         26.39         1.41 o                         
   2   6   7         24.52         20.99         1.40 o                         
   3   6   7        308.47        285.64         5.05 o                         
   4   6   7        429.39        430.85         8.14 o                         
   5   6   7          4.30          1.60         1.56 o                         
   6   6   7         81.37         91.59         4.38 o                         
   7   6   7         42.27         47.81         7.31 o                         
   8   6   7          3.60          4.85         2.72 o                         
   9   6   7         11.77         10.32         2.85 o                         
 -11   7   7          4.96          4.32         3.25 o                         
 -10   7   7          3.86          3.09         2.07 o                         
  -9   7   7         67.38         71.41         4.46 o                         
  -8   7   7         44.58         52.99         3.82 o                         
  -7   7   7         10.87         11.23         1.75 o                         
  -6   7   7         22.13         26.42         2.09 o                         
  -5   7   7       1299.46       1215.46        36.94 o                         
  -4   7   7        503.72        486.14         6.17 o                         
  -3   7   7        145.13        146.33         2.75 o                         
  -2   7   7        129.02        120.24         3.86 o                         
  -1   7   7        202.75        190.48         3.69 o                         
   0   7   7         10.60         12.59         1.50 o                         
   1   7   7          0.04         -1.22         1.22 o                         
   2   7   7        128.20        127.61         3.13 o                         
   3   7   7        490.37        488.38        10.70 o                         
   4   7   7        278.22        255.54         5.88 o                         
   5   7   7         59.22         61.41         3.81 o                         
   6   7   7         52.22         49.44         2.80 o                         
   7   7   7          9.71          8.00         1.82 o                         
   8   7   7          0.00          0.30         1.46 o                         
   9   7   7         21.86         22.17         2.58 o                         
 -10   8   7          0.57         -0.42         2.26 o                         
  -9   8   7          1.53          2.35         2.07 o                         
  -8   8   7          1.46          1.24         1.83 o                         
  -7   8   7         38.79         38.76         3.23 o                         
  -6   8   7          0.03          0.61         1.32 o                         
  -5   8   7         96.15         92.68         2.40 o                         
  -4   8   7        169.62        175.46         3.23 o                         
  -3   8   7         15.75         15.20         1.25 o                         
  -2   8   7         25.35         20.90         1.29 o                         
  -1   8   7         33.38         31.09         1.70 o                         
   0   8   7          4.30          6.37         3.31 o                         
   1   8   7        132.19        138.41         4.89 o                         
   2   8   7         77.29         73.15         4.42 o                         
   3   8   7         14.49         12.13         2.10 o                         
   4   8   7         94.72         89.94         4.39 o                         
   5   8   7        106.21        104.86         3.79 o                         
   6   8   7         76.66         81.58         3.53 o                         
   7   8   7         10.39         13.90         2.18 o                         
   8   8   7         17.97         16.30         2.61 o                         
  -9   9   7         36.67         60.50         4.53 o                         
  -8   9   7         58.92         58.45         5.17 o                         
  -7   9   7          0.00          0.40         1.81 o                         
  -6   9   7         94.16         87.40         3.97 o                         
  -5   9   7         62.06         55.04         2.01 o                         
  -4   9   7          0.26         -0.36         0.87 o                         
  -3   9   7          0.51         -1.18         1.37 o                         
  -2   9   7        117.86        120.84         7.13 o                         
  -1   9   7         83.77         85.41         3.98 o                         
   0   9   7        126.38        115.02         4.61 o                         
   1   9   7        105.17         90.56         4.15 o                         
   2   9   7          1.18          1.18         1.59 o                         
   3   9   7         29.01         35.31         3.09 o                         
   4   9   7          4.29          2.41         1.95 o                         
   5   9   7          1.91         -0.46         1.84 o                         
   6   9   7         56.73         61.68         4.27 o                         
   7   9   7         26.13         32.59         3.59 o                         
   8   9   7          0.00         -0.61         2.19 o                         
  -9  10   7         27.75         33.43         8.90 o                         
  -8  10   7          7.88          8.59         2.77 o                         
  -7  10   7         23.90         22.21         3.71 o                         
  -6  10   7          3.34          5.25         2.31 o                         
  -5  10   7         11.75         12.23         1.50 o                         
  -4  10   7         62.47         61.79         2.50 o                         
  -3  10   7        132.30        128.89         3.51 o                         
  -2  10   7         99.63        111.87         3.57 o                         
  -1  10   7        207.23        187.99         6.09 o                         
   0  10   7        103.85         92.34         6.74 o                         
   1  10   7          4.55          6.27         1.94 o                         
   2  10   7          0.92          1.61         2.99 o                         
   3  10   7         23.98         21.78         2.78 o                         
   4  10   7         75.57         70.21         4.24 o                         
   5  10   7          2.23         -0.46         1.85 o                         
   6  10   7          0.03          1.30         2.27 o                         
   7  10   7         63.28         72.76         5.86 o                         
  -8  11   7         26.31         36.38         4.07 o                         
  -7  11   7          0.34         -2.23         2.23 o                         
  -6  11   7          0.32          0.62         2.17 o                         
  -5  11   7          1.11          0.57         1.54 o                         
  -4  11   7          0.21         -0.59         1.22 o                         
  -3  11   7          0.31         -1.12         1.12 o                         
  -2  11   7         90.79         81.97         3.26 o                         
  -1  11   7         25.01         24.96         2.74 o                         
   0  11   7        104.07         87.08         4.39 o                         
   1  11   7          1.20          1.46         1.84 o                         
   2  11   7         44.92         45.76         3.60 o                         
   3  11   7          0.45          1.98         2.07 o                         
   4  11   7          2.11          0.52         3.19 o                         
   5  11   7          1.52          0.99         2.33 o                         
   6  11   7         40.96         49.21         4.53 o                         
  -7  12   7          8.98         10.30         3.49 o                         
  -6  12   7          1.04          2.72         2.52 o                         
  -5  12   7         10.54          9.02         2.80 o                         
  -4  12   7         27.04         30.26         3.01 o                         
  -3  12   7          0.04         -0.48         1.49 o                         
  -2  12   7         38.74         37.13         3.91 o                         
  -1  12   7          5.26          5.15         2.14 o                         
   0  12   7          0.00          3.40         1.99 o                         
   1  12   7          7.74          7.88         5.68 o                         
   2  12   7          0.93          2.05         2.12 o                         
   3  12   7          2.12          1.11         2.07 o                         
   4  12   7         10.47         14.49         3.08 o                         
   5  12   7          3.07          3.82         2.81 o                         
  -5  13   7         13.87         15.91         4.60 o                         
  -4  13   7         14.19         16.22         2.18 o                         
  -3  13   7          3.95          3.65         1.73 o                         
  -2  13   7         42.86         47.79         3.81 o                         
  -1  13   7         39.16         44.71         3.85 o                         
   0  13   7          0.53         -2.03         3.14 o                         
   1  13   7          0.11         -1.88         1.88 o                         
   2  13   7          0.00         -2.05         2.71 o                         
   3  13   7          6.17          7.53         2.77 o                         
  -2  14   7          0.02          0.70         2.23 o                         
  -1  14   7         10.83         10.24         3.58 o                         
   0  14   7         15.76         23.69         3.67 o                         
   1  14   7          4.51          3.22         4.90 o                         
 -12   0   8         18.18         17.04         4.13 o                         
 -10   0   8         70.98         54.65         3.74 o                         
  -8   0   8       1160.38       1114.72        20.45 o                         
  -6   0   8        720.33        734.07        13.83 o                         
  -4   0   8       1095.24       1132.84        19.40 o                         
  -2   0   8         10.58          8.21         1.92 o                         
   0   0   8        149.99        181.56         4.19 o                         
   2   0   8         58.66         46.76         3.16 o                         
   4   0   8          2.03          2.41         1.05 o                         
   6   0   8        162.19        163.90         7.97 o                         
   8   0   8          6.96          6.95         2.89 o                         
  10   0   8         22.24         31.48         5.02 o                         
 -12   1   8         42.96         43.45         4.06 o                         
 -11   1   8          2.24          1.38         1.27 o                         
 -10   1   8          1.59          3.16         1.51 o                         
  -9   1   8          0.65          0.37         1.21 o                         
  -8   1   8         40.01         40.62         1.80 o                         
  -7   1   8         15.60         15.89         1.63 o                         
  -6   1   8        190.52        179.30         3.58 o                         
  -5   1   8        427.15        440.35         6.61 o                         
  -4   1   8        372.48        397.09         5.70 o                         
  -3   1   8        883.21        932.92        13.46 o                         
  -2   1   8       1252.04       1264.36        14.93 o                         
  -1   1   8        416.38        428.21         5.85 o                         
   0   1   8        452.09        483.03         6.33 o                         
   1   1   8        662.09        696.66        10.43 o                         
   2   1   8         51.34         55.41         1.68 o                         
   3   1   8          8.33         12.71         0.96 o                         
   4   1   8          1.42          0.96         0.93 o                         
   5   1   8         27.48         28.99         1.92 o                         
   6   1   8          6.27          9.00         2.18 o                         
   7   1   8         66.12         57.66         3.53 o                         
   8   1   8          0.00         -0.30         1.54 o                         
   9   1   8          0.63         -0.90         2.36 o                         
  10   1   8         14.64         12.84         2.73 o                         
 -12   2   8          7.96         12.74         2.33 o                         
 -11   2   8         15.54         12.62         2.54 o                         
 -10   2   8          0.40         -0.84         1.44 o                         
  -9   2   8         13.57         13.45         1.87 o                         
  -8   2   8        137.12        138.86         3.59 o                         
  -7   2   8        336.25        326.14         4.99 o                         
  -6   2   8          0.61         -0.61         0.77 o                         
  -5   2   8         61.65         65.27         1.82 o                         
  -4   2   8        219.83        243.78         3.01 o                         
  -3   2   8         77.27         79.27         1.77 o                         
  -2   2   8        231.21        226.93         3.06 o                         
  -1   2   8          2.86          0.72         0.42 o                         
   0   2   8          7.68          6.47         1.10 o                         
   1   2   8          1.25          2.98         1.00 o                         
   2   2   8        133.70        131.82         3.41 o                         
   3   2   8        606.01        640.19        10.21 o                         
   4   2   8          8.40          8.75         1.37 o                         
   5   2   8         33.87         39.08         2.20 o                         
   6   2   8        322.26        315.90         6.62 o                         
   7   2   8         41.36         41.75         3.18 o                         
   8   2   8         40.63         36.64         5.52 o                         
   9   2   8         13.70         18.27         2.73 o                         
  10   2   8         31.64         44.97         3.94 o                         
 -12   3   8         68.77         70.35         5.55 o                         
 -11   3   8         45.61         55.79         4.07 o                         
 -10   3   8          6.12          9.11         2.26 o                         
  -9   3   8        162.27        188.78         6.50 o                         
  -8   3   8        435.76        417.75         7.01 o                         
  -7   3   8        203.28        210.56         3.77 o                         
  -6   3   8          0.82          1.42         0.79 o                         
  -5   3   8        416.51        413.46         6.23 o                         
  -4   3   8        134.55        136.09         2.31 o                         
  -3   3   8         56.70         34.08         5.08 o                         
  -2   3   8       1454.74       1360.87        15.65 o                         
  -1   3   8        383.22        347.47         8.64 o                         
   0   3   8       6299.99       6371.13        81.54 o                         
   1   3   8        206.20        193.67         4.25 o                         
   2   3   8        106.43        108.81         3.18 o                         
   3   3   8          9.11          7.51         1.23 o                         
   4   3   8         25.93         26.31         1.89 o                         
   5   3   8         26.52         27.69         2.00 o                         
   6   3   8        260.89        260.97         8.71 o                         
   7   3   8          1.02         -0.56         1.28 o                         
   8   3   8         66.20         55.16         5.89 o                         
   9   3   8         18.75         17.82         2.76 o                         
  10   3   8          0.00          0.65         2.06 o                         
 -12   4   8          0.98          1.97         2.26 o                         
 -11   4   8          0.63         -0.17         1.88 o                         
 -10   4   8          0.28         -0.28         1.72 o                         
  -9   4   8        312.07        314.81         8.97 o                         
  -8   4   8          2.06          0.23         1.33 o                         
  -7   4   8        115.32        114.88         3.00 o                         
  -6   4   8          7.33          9.38         1.15 o                         
  -5   4   8         54.96         48.07         1.85 o                         
  -4   4   8         35.09         36.95         1.29 o                         
  -3   4   8         48.14         55.01         1.60 o                         
  -2   4   8       2236.10       2173.82        25.02 o                         
  -1   4   8       2640.98       2799.15        27.85 o                         
   0   4   8        697.40        684.73         8.64 o                         
   1   4   8          1.31          3.35         1.14 o                         
   2   4   8          0.90          0.86         1.00 o                         
   3   4   8        113.00        120.49         4.92 o                         
   4   4   8        847.87        861.89        13.56 o                         
   5   4   8        213.53        205.82         5.11 o                         
   6   4   8         52.50         56.31         2.92 o                         
   7   4   8         86.86         84.50         3.62 o                         
   8   4   8         14.58         10.63         2.39 o                         
   9   4   8          7.83         12.68         2.60 o                         
 -11   5   8         70.87         78.10         4.86 o                         
 -10   5   8          6.96          7.14         3.34 o                         
  -9   5   8         15.35         23.46         2.85 o                         
  -8   5   8         71.36         62.62         3.58 o                         
  -7   5   8        247.70        245.44         5.73 o                         
  -6   5   8          4.11          5.39         1.30 o                         
  -5   5   8          8.32          6.87         1.25 o                         
  -4   5   8         58.82         57.35         1.40 o                         
  -3   5   8         46.39         43.38         1.40 o                         
  -2   5   8        414.73        429.19         5.34 o                         
  -1   5   8       1752.69       1704.24        17.57 o                         
   0   5   8        208.25        217.83         3.90 o                         
   1   5   8         19.52         23.34         1.66 o                         
   2   5   8        140.20        139.76         3.88 o                         
   3   5   8         31.05         28.29         2.04 o                         
   4   5   8         31.79         30.49         2.14 o                         
   5   5   8         99.86        105.06         3.81 o                         
   6   5   8         24.24         23.93         2.22 o                         
   7   5   8        278.50        293.65         6.95 o                         
   8   5   8          4.38          4.89         2.12 o                         
   9   5   8         31.85         44.95         5.50 o                         
 -11   6   8         26.21         28.00         3.42 o                         
 -10   6   8         13.09          8.57         4.06 o                         
  -9   6   8         39.83         47.34         5.86 o                         
  -8   6   8          1.91          4.50         1.94 o                         
  -7   6   8         74.08         85.77         3.39 o                         
  -6   6   8          0.19         -0.38         1.15 o                         
  -5   6   8        489.47        451.29         8.20 o                         
  -4   6   8        435.90        428.39         5.46 o                         
  -3   6   8          1.43          2.54         0.80 o                         
  -2   6   8         16.86         16.58         1.78 o                         
  -1   6   8        468.69        456.80         5.78 o                         
   0   6   8        173.94        186.05         3.62 o                         
   1   6   8        166.29        158.81         3.45 o                         
   2   6   8          0.78         -0.39         0.66 o                         
   3   6   8        373.01        369.00         6.94 o                         
   4   6   8         10.57          7.12         1.64 o                         
   5   6   8         85.75         83.64         5.11 o                         
   6   6   8        408.86        400.12         8.36 o                         
   7   6   8         34.47         33.26         3.26 o                         
   8   6   8         31.57         28.12         3.37 o                         
   9   6   8         15.81         20.15         3.35 o                         
 -10   7   8          4.84          5.21         2.47 o                         
  -9   7   8          7.38          8.94         2.25 o                         
  -8   7   8         59.29         63.44         4.02 o                         
  -7   7   8          4.64          1.64         1.75 o                         
  -6   7   8         32.55         34.51         2.58 o                         
  -5   7   8          0.30          0.92         1.18 o                         
  -4   7   8        527.83        472.76         6.96 o                         
  -3   7   8          1.09          1.13         0.82 o                         
  -2   7   8          8.71         11.45         1.78 o                         
  -1   7   8        160.13        154.07         3.90 o                         
   0   7   8        176.02        173.55         4.29 o                         
   1   7   8          6.02          3.43         1.31 o                         
   2   7   8        290.72        279.49         5.04 o                         
   3   7   8         11.25          5.45         1.34 o                         
   4   7   8        948.18        895.73        14.30 o                         
   5   7   8          0.31          0.55         1.30 o                         
   6   7   8         50.86         44.44         3.46 o                         
   7   7   8         15.70         15.25         2.21 o                         
   8   7   8          0.00          0.04         1.62 o                         
 -10   8   8          2.71          2.11         2.22 o                         
  -9   8   8          0.00          2.86         2.09 o                         
  -8   8   8          3.06          3.06         2.01 o                         
  -7   8   8         32.85         26.86         2.31 o                         
  -6   8   8         19.18         19.97         1.99 o                         
  -5   8   8        212.38        232.69         5.57 o                         
  -4   8   8        245.41        222.08         3.76 o                         
  -3   8   8         65.02         65.37         2.67 o                         
  -2   8   8        413.22        405.64         7.28 o                         
  -1   8   8        229.87        211.35         4.76 o                         
   0   8   8        804.76        753.26        11.75 o                         
   1   8   8          2.07          2.04         1.55 o                         
   2   8   8        356.95        358.92         8.88 o                         
   3   8   8        131.44        132.23         5.16 o                         
   4   8   8         17.64         15.53         4.04 o                         
   5   8   8          0.15         -0.56         1.34 o                         
   6   8   8          7.13          3.72         1.61 o                         
   7   8   8         76.19         86.41         3.97 o                         
   8   8   8         11.25         13.70         2.35 o                         
  -9   9   8          1.72          0.58         2.24 o                         
  -8   9   8         16.79         20.48         3.02 o                         
  -7   9   8         14.70         23.09         2.94 o                         
  -6   9   8         56.00         55.80         4.65 o                         
  -5   9   8          0.75          0.97         1.10 o                         
  -4   9   8        262.52        256.64         4.27 o                         
  -3   9   8        136.60        141.12         3.30 o                         
  -2   9   8         76.36         80.34         3.89 o                         
  -1   9   8        130.02        130.46         4.93 o                         
   0   9   8         11.93         10.58         2.11 o                         
   1   9   8         22.20         19.98         2.41 o                         
   2   9   8         16.99         17.95         3.14 o                         
   3   9   8        139.15        144.13         5.70 o                         
   4   9   8         41.28         37.38         3.37 o                         
   5   9   8         64.55         70.01         4.29 o                         
   6   9   8         15.90         18.21         5.55 o                         
   7   9   8          2.73          3.63         2.29 o                         
  -9  10   8          0.02          1.40         2.72 o                         
  -8  10   8          2.53         -0.54         2.17 o                         
  -7  10   8          0.84          2.85         4.15 o                         
  -6  10   8          1.00          1.93         3.11 o                         
  -5  10   8          1.25          1.73         1.64 o                         
  -4  10   8          2.19          2.25         1.18 o                         
  -3  10   8          1.14         -1.07         1.07 o                         
  -2  10   8          3.59          0.23         2.47 o                         
  -1  10   8          0.41         -1.47         1.47 o                         
   0  10   8         11.22          8.43         2.93 o                         
   1  10   8          8.75          2.38         1.92 o                         
   2  10   8         96.05         85.17         6.03 o                         
   3  10   8         56.31         53.29         4.18 o                         
   4  10   8          1.30          0.21         2.08 o                         
   5  10   8          5.62          4.86         6.34 o                         
   6  10   8         40.62         49.12         6.89 o                         
  -8  11   8          8.26          8.89         4.74 o                         
  -7  11   8          8.64         12.66         3.88 o                         
  -6  11   8         15.10         14.74         3.07 o                         
  -5  11   8          2.00          2.26         2.42 o                         
  -4  11   8          2.42          2.87         1.40 o                         
  -3  11   8          1.06          0.88         1.62 o                         
  -2  11   8          0.82          2.94         3.58 o                         
  -1  11   8         28.51         25.26         2.85 o                         
   0  11   8          6.63          3.80         4.99 o                         
   1  11   8         36.59         30.69         3.12 o                         
   2  11   8         23.54         24.16         2.91 o                         
   3  11   8          0.01         -2.23         3.43 o                         
   4  11   8          8.50          7.37         4.19 o                         
   5  11   8          0.70         -0.06         4.74 o                         
   6  11   8          5.21          0.87         5.59 o                         
  -6  12   8         15.94         12.78         4.24 o                         
  -5  12   8          0.45          4.30         3.43 o                         
  -4  12   8          9.97         11.63         1.84 o                         
  -3  12   8          7.55         12.49         2.54 o                         
  -2  12   8        152.02        155.32         6.00 o                         
  -1  12   8          1.69          0.30         2.53 o                         
   0  12   8         16.20         15.24         3.19 o                         
   1  12   8          3.56          1.14         3.05 o                         
   2  12   8         19.83         25.64         3.18 o                         
   3  12   8          0.06          2.02         2.30 o                         
   4  12   8          3.99          2.07         2.56 o                         
  -5  13   8          5.85         12.42         4.33 o                         
  -4  13   8          6.35          4.87         2.40 o                         
  -3  13   8          0.65         -1.72         1.72 o                         
  -2  13   8         89.98         91.77         6.93 o                         
  -1  13   8         18.61         16.26         2.88 o                         
   0  13   8          5.30          4.34         2.38 o                         
   1  13   8          1.69         -1.68         2.02 o                         
   2  13   8          1.89          1.32         2.24 o                         
   3  13   8          0.55         -1.26         2.32 o                         
 -11   0   9          6.20          9.35         3.13 o                         
  -9   0   9         68.22         64.13         5.23 o                         
  -7   0   9        101.54         95.59         3.85 o                         
  -5   0   9        993.17       1043.07        18.45 o                         
  -3   0   9          7.73          8.56         3.88 o                         
  -1   0   9        193.17        202.80         4.74 o                         
   1   0   9       1268.10       1351.12        29.27 o                         
   3   0   9        524.89        558.87        16.33 o                         
   5   0   9        432.95        433.88        14.28 o                         
   7   0   9         27.34         22.67         3.70 o                         
   9   0   9         24.15         26.64         4.63 o                         
 -12   1   9          1.62          3.81         1.56 o                         
 -11   1   9          0.00          0.71         1.24 o                         
 -10   1   9         10.81         12.08         1.92 o                         
  -9   1   9          9.28          9.71         1.78 o                         
  -8   1   9        106.40        108.85         2.82 o                         
  -7   1   9        287.05        281.05         4.97 o                         
  -6   1   9          7.48          8.36         1.09 o                         
  -5   1   9         27.07         26.04         1.65 o                         
  -4   1   9        346.12        347.65         5.25 o                         
  -3   1   9        348.17        336.53         4.22 o                         
  -2   1   9         92.89         98.15         2.21 o                         
  -1   1   9        867.34        873.43        10.74 o                         
   0   1   9          0.10          0.89         0.54 o                         
   1   1   9        804.59        917.38        13.48 o                         
   2   1   9        103.17        110.60         3.14 o                         
   3   1   9         59.38         61.64         3.35 o                         
   4   1   9        136.39        153.96         4.40 o                         
   5   1   9         29.50         36.31         2.84 o                         
   6   1   9        210.73        193.37         6.29 o                         
   7   1   9          0.91         -1.48         1.57 o                         
   8   1   9          2.12          3.00         1.82 o                         
   9   1   9          5.07          5.82         2.81 o                         
  10   1   9          1.27          2.16         2.11 o                         
 -12   2   9          2.35          1.85         1.76 o                         
 -11   2   9         13.76         11.97         1.98 o                         
 -10   2   9         20.67         19.50         3.55 o                         
  -9   2   9        201.92        202.67         4.66 o                         
  -8   2   9        541.82        528.81         7.29 o                         
  -7   2   9         22.42         27.11         1.47 o                         
  -6   2   9         23.86         23.69         1.28 o                         
  -5   2   9         74.39         85.02         2.10 o                         
  -4   2   9          8.57          8.89         0.94 o                         
  -3   2   9          0.62         -0.43         0.43 o                         
  -2   2   9         30.46         26.78         1.25 o                         
  -1   2   9        365.23        379.36         8.59 o                         
   0   2   9        428.85        433.68         7.29 o                         
   1   2   9        190.27        191.77         4.76 o                         
   2   2   9         41.18         38.22         1.98 o                         
   3   2   9         23.00         26.42         1.79 o                         
   4   2   9        108.27        115.05         3.55 o                         
   5   2   9        105.24        101.19         3.85 o                         
   6   2   9          9.64          8.23         1.97 o                         
   7   2   9         30.95         28.73         2.86 o                         
   8   2   9          0.34         -0.46         1.74 o                         
   9   2   9          2.00          2.58         2.07 o                         
 -12   3   9         73.25         87.33         5.29 o                         
 -11   3   9          8.85          6.07         2.36 o                         
 -10   3   9         47.31         46.81         3.63 o                         
  -9   3   9        254.00        274.21         8.16 o                         
  -8   3   9          0.03          1.22         0.99 o                         
  -7   3   9        211.43        208.21         3.80 o                         
  -6   3   9        283.02        278.13         4.34 o                         
  -5   3   9         14.77         16.47         1.08 o                         
  -4   3   9        605.90        599.12         6.88 o                         
  -3   3   9         38.67         38.04         1.45 o                         
  -2   3   9          1.64          2.95         1.58 o                         
  -1   3   9        328.04        309.38         4.68 o                         
   0   3   9         28.96         36.05         1.97 o                         
   1   3   9         23.83         33.84         1.96 o                         
   2   3   9        228.99        231.67         5.06 o                         
   3   3   9         22.67         24.49         1.89 o                         
   4   3   9         82.85         88.87         3.30 o                         
   5   3   9        210.31        220.72         5.37 o                         
   6   3   9         24.12         25.38         2.20 o                         
   7   3   9          6.83          5.49         2.06 o                         
   8   3   9          0.69          1.52         1.83 o                         
   9   3   9         21.25         30.38         9.13 o                         
 -11   4   9          1.11         -0.37         2.03 o                         
 -10   4   9          1.05          2.18         1.95 o                         
  -9   4   9         56.12         66.79         4.14 o                         
  -8   4   9        484.60        472.80         9.06 o                         
  -7   4   9         10.38         12.61         1.35 o                         
  -6   4   9        225.86        212.02         4.13 o                         
  -5   4   9          5.83         11.23         1.13 o                         
  -4   4   9         13.72         15.35         0.94 o                         
  -3   4   9         73.17         86.77         1.91 o                         
  -2   4   9         72.23         76.33         1.98 o                         
  -1   4   9        491.79        437.77         6.01 o                         
   0   4   9       1509.08       1571.40        21.87 o                         
   1   4   9          2.12          6.72         1.63 o                         
   2   4   9        293.05        284.50         5.92 o                         
   3   4   9        147.37        146.31         4.13 o                         
   4   4   9         41.59         37.89         2.38 o                         
   5   4   9         31.94         32.41         2.33 o                         
   6   4   9          7.60          4.65         1.62 o                         
   7   4   9         46.78         55.14         3.79 o                         
   8   4   9         60.21         48.71         5.10 o                         
   9   4   9          8.50         14.28         2.85 o                         
 -11   5   9         10.76         16.49         2.99 o                         
 -10   5   9          0.99         -0.95         1.88 o                         
  -9   5   9         11.20          9.52         2.29 o                         
  -8   5   9          2.39          3.60         1.46 o                         
  -7   5   9         44.38         42.20         2.47 o                         
  -6   5   9         53.71         52.49         2.57 o                         
  -5   5   9         38.94         43.79         2.26 o                         
  -4   5   9        130.96        130.55         2.47 o                         
  -3   5   9          0.03          6.84         2.45 o                         
  -2   5   9         92.40         89.59         2.79 o                         
  -1   5   9        509.74        536.61         8.87 o                         
   0   5   9          5.96         10.32         1.20 o                         
   1   5   9        221.11        199.58         4.63 o                         
   2   5   9         19.11         20.91         1.89 o                         
   3   5   9          3.16          5.86         1.59 o                         
   4   5   9        217.74        220.26         5.47 o                         
   5   5   9          8.30          7.94         2.13 o                         
   6   5   9         15.79         15.06         2.09 o                         
   7   5   9         36.58         35.92         2.71 o                         
   8   5   9         31.63         35.94         3.44 o                         
   9   5   9         31.03         26.16         4.63 o                         
 -11   6   9          0.00         -0.76         3.23 o                         
 -10   6   9          0.04         -0.87         1.75 o                         
  -9   6   9         40.04         37.36         3.38 o                         
  -8   6   9         13.18         12.28         1.86 o                         
  -7   6   9         24.22         28.83         2.22 o                         
  -6   6   9         97.86         72.41         3.42 o                         
  -5   6   9         20.27         29.87         2.03 o                         
  -4   6   9        276.92        259.39         4.46 o                         
  -3   6   9         17.40         24.02         1.86 o                         
  -2   6   9        124.80        131.69         2.93 o                         
  -1   6   9        930.46        932.05        11.71 o                         
   0   6   9         54.35         49.04         1.98 o                         
   1   6   9          0.16         -0.91         0.91 o                         
   2   6   9         97.71         89.96         2.77 o                         
   3   6   9        209.71        214.86         5.37 o                         
   4   6   9          1.78         -0.50         1.74 o                         
   5   6   9        276.84        265.85         6.44 o                         
   6   6   9          1.76          0.20         1.54 o                         
   7   6   9          0.03         -1.31         3.55 o                         
   8   6   9          5.27          7.13         2.58 o                         
 -10   7   9          0.01         -1.12         1.90 o                         
  -9   7   9        167.02        171.14         6.75 o                         
  -8   7   9         87.98         92.45         3.79 o                         
  -7   7   9        173.21        178.84         5.04 o                         
  -6   7   9          5.52          3.64         1.38 o                         
  -5   7   9        428.82        398.25         7.73 o                         
  -4   7   9          0.29         -0.81         0.81 o                         
  -3   7   9         76.17         62.04         2.23 o                         
  -2   7   9        103.50        101.67         3.21 o                         
  -1   7   9         11.87         10.60         1.52 o                         
   0   7   9        328.01        313.94         6.25 o                         
   1   7   9        370.56        342.92         6.77 o                         
   2   7   9          0.24         -0.99         0.99 o                         
   3   7   9          1.70          0.79         1.15 o                         
   4   7   9          7.33          9.78         1.98 o                         
   5   7   9         22.27         17.33         4.42 o                         
   6   7   9          4.84          6.02         1.75 o                         
   7   7   9         91.16        105.02         4.37 o                         
   8   7   9          0.24          1.28         1.79 o                         
 -10   8   9          8.45         11.11         2.69 o                         
  -9   8   9          0.77          2.30         2.25 o                         
  -8   8   9         20.21         18.87         2.85 o                         
  -7   8   9          7.27          5.73         1.65 o                         
  -6   8   9         15.66         12.36         1.79 o                         
  -5   8   9          7.96          7.69         2.58 o                         
  -4   8   9        177.78        188.08         3.97 o                         
  -3   8   9        204.75        202.91         6.65 o                         
  -2   8   9         92.57         83.24         3.04 o                         
  -1   8   9          1.36          1.38         1.34 o                         
   0   8   9         85.27         95.03         3.36 o                         
   1   8   9         50.25         43.49         3.03 o                         
   2   8   9          4.74          5.06         1.78 o                         
   3   8   9         24.60         19.56         2.57 o                         
   4   8   9          0.28          1.59         1.71 o                         
   5   8   9          4.83          3.68         1.66 o                         
   6   8   9         91.53        105.13         4.23 o                         
   7   8   9          7.34         10.80         2.21 o                         
   8   8   9          1.25          0.51         4.84 o                         
  -9   9   9        136.46        147.29         6.62 o                         
  -8   9   9          2.09         -0.17         2.16 o                         
  -7   9   9         75.37         71.77         3.49 o                         
  -6   9   9          0.01          1.50         1.88 o                         
  -5   9   9          3.48          1.41         1.39 o                         
  -4   9   9         11.61         10.47         1.78 o                         
  -3   9   9         10.04          8.99         1.46 o                         
  -2   9   9         28.04         23.50         5.94 o                         
  -1   9   9         41.61         39.30         6.45 o                         
   0   9   9          0.75          1.45         1.53 o                         
   1   9   9         27.75         23.15         2.59 o                         
   2   9   9         42.22         36.66         5.89 o                         
   3   9   9         91.61         85.22         4.77 o                         
   4   9   9         21.15         18.01         2.70 o                         
   5   9   9         30.86         36.14         4.09 o                         
   6   9   9          3.57          8.39         3.89 o                         
   7   9   9          3.61          3.46         2.54 o                         
  -8  10   9          0.43         -0.69         2.90 o                         
  -7  10   9         14.52         10.63         2.67 o                         
  -6  10   9         18.26         18.97         2.23 o                         
  -5  10   9         42.29         38.25         5.20 o                         
  -4  10   9          3.93          3.35         1.97 o                         
  -3  10   9         20.77         14.32         4.53 o                         
  -2  10   9          0.91          3.69         1.84 o                         
  -1  10   9         13.59         12.03         2.29 o                         
   0  10   9          0.09         -0.25         2.62 o                         
   1  10   9         24.24         22.62         2.75 o                         
   2  10   9          6.37          4.09         2.15 o                         
   3  10   9          3.19          2.69         3.16 o                         
   4  10   9         20.06         14.94         2.84 o                         
   5  10   9         53.70         52.69         4.28 o                         
   6  10   9         17.24         13.10         5.65 o                         
  -7  11   9          0.41         -0.57         3.61 o                         
  -6  11   9         19.67         32.86         5.23 o                         
  -5  11   9          2.68          2.44         3.49 o                         
  -4  11   9          1.44         -1.48         1.48 o                         
  -3  11   9         24.58         26.57         2.90 o                         
  -2  11   9         11.42         12.44         2.36 o                         
  -1  11   9          6.52          7.82         2.08 o                         
   0  11   9         19.96         18.51         3.13 o                         
   1  11   9          2.31         -0.97         1.98 o                         
   2  11   9         19.06         28.90         4.50 o                         
   3  11   9          0.88          0.75         2.08 o                         
   4  11   9          0.90         -1.50         2.17 o                         
   5  11   9          7.35          5.21         2.59 o                         
  -6  12   9          0.34          3.85         3.64 o                         
  -5  12   9          0.19         -1.98         2.92 o                         
  -4  12   9          3.91          2.49         2.09 o                         
  -3  12   9          2.42          2.09         1.98 o                         
  -2  12   9          8.95         14.20         2.68 o                         
  -1  12   9         23.68         15.46         2.66 o                         
   0  12   9         17.53         23.38         2.91 o                         
   1  12   9          3.42          3.49         2.39 o                         
   2  12   9         51.44         46.77         9.68 o                         
   3  12   9          4.43          2.44         2.31 o                         
   4  12   9          1.65         -0.51         2.40 o                         
  -4  13   9          0.27          2.22         2.28 o                         
  -3  13   9         37.69         51.55         3.94 o                         
  -2  13   9          0.35          0.56         4.33 o                         
  -1  13   9        124.76        149.64         6.39 o                         
   0  13   9          1.44          0.06         2.22 o                         
   1  13   9          0.41          1.92         2.36 o                         
   2  13   9          0.20         -2.21         2.21 o                         
 -12   0  10          0.69         -1.05         1.88 o                         
 -10   0  10        130.53        134.99         7.56 o                         
  -8   0  10        667.43        663.72        13.59 o                         
  -6   0  10        176.09        182.24         5.25 o                         
  -4   0  10        411.25        424.82         8.76 o                         
  -2   0  10         51.56         44.48         2.32 o                         
   0   0  10        310.32        327.78         6.82 o                         
   2   0  10         57.39         64.53         4.63 o                         
   4   0  10          5.69          7.88         2.71 o                         
   6   0  10        293.16        301.10        12.00 o                         
   8   0  10         41.76         41.64         5.11 o                         
 -12   1  10         49.25         56.38         3.15 o                         
 -11   1  10          2.62          0.65         1.28 o                         
 -10   1  10          6.63          7.21         1.75 o                         
  -9   1  10          7.98          6.31         1.20 o                         
  -8   1  10        309.51        323.04         7.61 o                         
  -7   1  10          2.24          1.93         1.03 o                         
  -6   1  10          0.07         -0.60         0.86 o                         
  -5   1  10         34.12         39.65         1.71 o                         
  -4   1  10        627.20        632.23         8.47 o                         
  -3   1  10          0.38          0.52         0.71 o                         
  -2   1  10          0.61         -0.15         0.63 o                         
  -1   1  10        342.09        371.73         5.35 o                         
   0   1  10         53.57         65.73         2.38 o                         
   1   1  10          0.02          0.06         1.02 o                         
   2   1  10          2.88          5.34         1.68 o                         
   3   1  10          4.43         10.28         2.51 o                         
   4   1  10         91.35         96.97         4.31 o                         
   5   1  10         96.45        100.36         4.46 o                         
   6   1  10        134.22        137.51         8.87 o                         
   7   1  10         98.86        100.03         7.40 o                         
   8   1  10         20.93         29.33         3.19 o                         
   9   1  10         11.17         14.73         2.88 o                         
 -12   2  10          0.09          0.91         1.68 o                         
 -11   2  10         15.96         14.65         2.64 o                         
 -10   2  10          7.05          4.46         1.62 o                         
  -9   2  10         18.65         19.95         2.34 o                         
  -8   2  10        371.54        380.82         5.86 o                         
  -7   2  10         39.13         38.76         1.70 o                         
  -6   2  10         18.65         19.47         1.25 o                         
  -5   2  10          8.21          9.91         1.37 o                         
  -4   2  10         18.64         26.33         1.38 o                         
  -3   2  10         25.39         27.92         1.12 o                         
  -2   2  10         14.68         22.15         1.80 o                         
  -1   2  10        149.72        149.05         3.70 o                         
   0   2  10         16.28         21.87         3.13 o                         
   1   2  10         21.00         15.37         1.56 o                         
   2   2  10         14.43         18.18         1.71 o                         
   3   2  10         85.35         88.78         3.20 o                         
   4   2  10          6.94          5.52         1.76 o                         
   5   2  10        125.10        118.87         4.90 o                         
   6   2  10         73.98         63.98         3.80 o                         
   7   2  10          8.66          6.28         2.13 o                         
   8   2  10          3.43          1.37         1.88 o                         
   9   2  10         11.63         14.34         2.98 o                         
 -12   3  10         23.04         24.29         3.47 o                         
 -11   3  10          1.99          5.35         3.14 o                         
 -10   3  10          1.94          4.68         2.26 o                         
  -9   3  10          4.41          1.53         1.23 o                         
  -8   3  10          3.20          3.28         1.06 o                         
  -7   3  10        428.30        419.22         6.04 o                         
  -6   3  10          2.58          2.98         0.90 o                         
  -5   3  10         19.58         19.22         1.19 o                         
  -4   3  10        220.31        219.78         6.62 o                         
  -3   3  10        422.84        431.80         4.84 o                         
  -2   3  10         14.22         14.13         0.97 o                         
  -1   3  10       1172.14       1126.26        16.25 o                         
   0   3  10          0.94          0.95         1.19 o                         
   1   3  10        300.45        299.78         6.02 o                         
   2   3  10         75.05         68.79         2.87 o                         
   3   3  10         86.70         85.53         3.31 o                         
   4   3  10         74.53         74.41         3.18 o                         
   5   3  10         74.71         75.85         5.77 o                         
   6   3  10         67.71         67.85         4.33 o                         
   7   3  10         41.97         37.98         3.30 o                         
   8   3  10          0.30         -0.68         1.82 o                         
   9   3  10         11.13         13.60         3.41 o                         
 -11   4  10          8.52         13.08         2.86 o                         
 -10   4  10          2.95          4.65         2.11 o                         
  -9   4  10         20.25         23.65         2.28 o                         
  -8   4  10         83.33         82.16         3.44 o                         
  -7   4  10          7.05          6.25         1.20 o                         
  -6   4  10        185.56        177.44         3.79 o                         
  -5   4  10        119.97        120.73         2.96 o                         
  -4   4  10          1.49          0.58         0.64 o                         
  -3   4  10         71.71         68.33         1.77 o                         
  -2   4  10        102.20         97.61         2.46 o                         
  -1   4  10         41.16         33.44         1.86 o                         
   0   4  10         44.05         55.51         2.63 o                         
   1   4  10          1.43          1.94         1.39 o                         
   2   4  10          3.14          2.77         1.47 o                         
   3   4  10         63.52         69.68         3.16 o                         
   4   4  10          0.00          0.82         1.44 o                         
   5   4  10        202.75        208.93         5.78 o                         
   6   4  10          0.02         -1.01         1.60 o                         
   7   4  10         17.04         12.46         3.11 o                         
   8   4  10         10.17         13.43         3.08 o                         
   9   4  10         18.30         24.80         3.36 o                         
 -11   5  10          3.71          2.65         2.23 o                         
 -10   5  10          0.06         -1.77         1.77 o                         
  -9   5  10         16.15         16.82         2.12 o                         
  -8   5  10          0.43          1.14         1.34 o                         
  -7   5  10          1.04         -0.69         1.14 o                         
  -6   5  10        530.27        487.45         8.91 o                         
  -5   5  10        234.14        239.95         5.36 o                         
  -4   5  10         15.55         11.13         1.22 o                         
  -3   5  10          2.99          1.71         0.72 o                         
  -2   5  10          6.52          7.35         1.00 o                         
  -1   5  10         59.78         58.23         2.17 o                         
   0   5  10        608.10        580.33         9.41 o                         
   1   5  10        179.85        165.26         4.47 o                         
   2   5  10         32.81         41.02         2.46 o                         
   3   5  10       1022.44        973.54        15.33 o                         
   4   5  10        145.90        143.19         4.83 o                         
   5   5  10          1.27         -1.42         1.44 o                         
   6   5  10         22.69         19.73         2.35 o                         
   7   5  10          2.26          0.70         1.98 o                         
   8   5  10         39.42         41.01         3.79 o                         
 -11   6  10          3.41          2.56         2.21 o                         
 -10   6  10          6.28          3.23         2.83 o                         
  -9   6  10         26.53         29.38         2.86 o                         
  -8   6  10          0.00         -0.78         1.34 o                         
  -7   6  10         14.03         13.10         1.77 o                         
  -6   6  10        187.54        169.44         4.59 o                         
  -5   6  10        264.27        251.68         6.66 o                         
  -4   6  10         69.96         77.81         2.38 o                         
  -3   6  10          3.89          5.24         0.94 o                         
  -2   6  10         26.90         25.09         1.81 o                         
  -1   6  10        277.65        271.92         4.80 o                         
   0   6  10        768.47        763.96        10.20 o                         
   1   6  10         31.47         32.59         1.83 o                         
   2   6  10        327.97        320.08         5.70 o                         
   3   6  10         18.61         19.56         2.15 o                         
   4   6  10          0.12          1.51         1.60 o                         
   5   6  10         11.98          8.23         2.34 o                         
   6   6  10          0.49         -0.62         1.76 o                         
   7   6  10          2.71          4.12         3.01 o                         
   8   6  10          6.73          6.28         3.19 o                         
 -10   7  10         66.49         65.37         5.46 o                         
  -9   7  10         41.46         43.87         5.47 o                         
  -8   7  10         10.68          8.60         2.10 o                         
  -7   7  10          0.01         -0.45         1.34 o                         
  -6   7  10          2.18          1.86         1.29 o                         
  -5   7  10         91.45         87.30         3.30 o                         
  -4   7  10         13.89         14.06         1.44 o                         
  -3   7  10        285.48        275.57         5.63 o                         
  -2   7  10        787.25        771.78        11.89 o                         
  -1   7  10         93.71         92.30         3.37 o                         
   0   7  10          7.63          9.26         1.64 o                         
   1   7  10          0.38          1.55         1.39 o                         
   2   7  10         83.09         84.34         5.97 o                         
   3   7  10          8.25          8.54         1.49 o                         
   4   7  10         58.58         54.95         3.67 o                         
   5   7  10          4.48          3.58         2.67 o                         
   6   7  10        210.03        242.58         6.41 o                         
   7   7  10         28.24         32.34         3.83 o                         
   8   7  10          2.02          3.76         3.37 o                         
 -10   8  10         87.72         92.59         5.43 o                         
  -9   8  10         20.18         22.56         3.18 o                         
  -8   8  10         87.69        103.58         4.16 o                         
  -7   8  10         13.20         14.99         2.02 o                         
  -6   8  10          0.01         -0.03         1.31 o                         
  -5   8  10        111.30        103.61         3.74 o                         
  -4   8  10          1.34         -0.32         1.04 o                         
  -3   8  10         42.96         46.66         2.79 o                         
  -2   8  10         26.35         35.23         2.48 o                         
  -1   8  10        125.38        119.47         6.84 o                         
   0   8  10        478.78        452.77         8.28 o                         
   1   8  10         34.06         31.78         3.82 o                         
   2   8  10          1.37         -1.42         1.42 o                         
   3   8  10         33.67         28.31         3.86 o                         
   4   8  10         33.94         37.49         3.35 o                         
   5   8  10         33.82         36.70         3.42 o                         
   6   8  10         14.32         16.57         2.31 o                         
   7   8  10          9.55         10.85         2.27 o                         
  -9   9  10          0.56          2.47         2.38 o                         
  -8   9  10         21.87         27.25         3.34 o                         
  -7   9  10          0.69          1.58         1.61 o                         
  -6   9  10         63.47         60.53         3.19 o                         
  -5   9  10         40.79         48.81         3.41 o                         
  -4   9  10         32.19         32.60         2.17 o                         
  -3   9  10         44.86         45.70         4.21 o                         
  -2   9  10          0.04          1.25         1.62 o                         
  -1   9  10        375.71        339.30        11.25 o                         
   0   9  10          1.58          0.43         1.62 o                         
   1   9  10         20.31         20.73         3.86 o                         
   2   9  10         15.72         13.34         2.35 o                         
   3   9  10          1.83          0.77         3.16 o                         
   4   9  10         66.99         73.86         4.59 o                         
   5   9  10          1.80          0.22         1.94 o                         
   6   9  10          0.38          2.18         2.68 o                         
  -8  10  10          0.01          2.96         2.55 o                         
  -7  10  10          1.86          2.73         1.80 o                         
  -6  10  10         24.73         25.27         4.34 o                         
  -5  10  10          0.68          3.70         3.16 o                         
  -4  10  10         11.64         18.18         2.92 o                         
  -3  10  10         15.49         17.23         3.76 o                         
  -2  10  10          0.14         -0.41         1.52 o                         
  -1  10  10        105.92         96.94         4.48 o                         
   0  10  10          1.70          0.60         1.86 o                         
   1  10  10         43.09         32.92         3.16 o                         
   2  10  10          0.00         -0.78         1.75 o                         
   3  10  10          0.11          0.92         2.07 o                         
   4  10  10         12.30          7.89         3.26 o                         
   5  10  10          6.53          5.85         2.65 o                         
   6  10  10         12.19         16.40         4.28 o                         
  -7  11  10          0.03          6.16         3.73 o                         
  -6  11  10         22.06         20.42         4.51 o                         
  -5  11  10          0.02          4.03         3.43 o                         
  -4  11  10          5.52          5.95         3.76 o                         
  -3  11  10         31.95         34.58         3.13 o                         
  -2  11  10         29.35         35.55         3.10 o                         
  -1  11  10         22.64         24.13         2.79 o                         
   0  11  10          0.19         -1.51         1.51 o                         
   1  11  10         15.37         18.11         3.02 o                         
   2  11  10         19.60         18.50         2.86 o                         
   3  11  10          2.15          7.59         2.48 o                         
   4  11  10          9.73          7.10         4.84 o                         
   5  11  10          0.00         -4.36         4.36 o                         
  -6  12  10         15.81         18.88         4.72 o                         
  -5  12  10          0.37          3.22         3.61 o                         
  -4  12  10         10.07         17.29         4.90 o                         
  -3  12  10          4.70          3.38         2.12 o                         
  -2  12  10          0.76          1.78         2.07 o                         
  -1  12  10         23.39         21.73         3.41 o                         
   0  12  10          7.77          4.65         2.20 o                         
   1  12  10          1.83          2.81         2.65 o                         
   2  12  10          7.11         12.25         2.79 o                         
   3  12  10         30.67         26.44         3.67 o                         
  -4  13  10         25.77         38.94         6.13 o                         
  -3  13  10          9.34          9.90         2.58 o                         
  -2  13  10          0.46          1.09         2.18 o                         
  -1  13  10          0.19          1.82         2.34 o                         
   0  13  10         27.84         37.08         3.68 o                         
   1  13  10         10.15          8.66         3.91 o                         
 -11   0  11          5.86          3.28         2.23 o                         
  -9   0  11         47.21         46.30         7.89 o                         
  -7   0  11          3.19          3.69         1.54 o                         
  -5   0  11         14.47         19.44         2.65 o                         
  -3   0  11        313.10        324.61         7.20 o                         
  -1   0  11        578.34        581.86        18.01 o                         
   1   0  11         16.95         23.39         3.28 o                         
   3   0  11         60.62         57.37         4.90 o                         
   5   0  11        600.93        616.45        19.42 o                         
   7   0  11        170.32        158.70         9.02 o                         
   9   0  11          1.29          1.65         3.37 o                         
 -12   1  11          5.57          2.72         1.63 o                         
 -11   1  11          7.38          8.25         2.00 o                         
 -10   1  11          2.71          4.12         1.64 o                         
  -9   1  11        113.68        108.17         4.79 o                         
  -8   1  11         96.65         99.42         3.00 o                         
  -7   1  11          2.12          4.43         1.14 o                         
  -6   1  11        242.85        238.62         4.49 o                         
  -5   1  11        461.42        470.86         6.96 o                         
  -4   1  11         14.71         14.74         1.53 o                         
  -3   1  11        180.16        193.04         3.59 o                         
  -2   1  11          4.73          5.63         0.87 o                         
  -1   1  11        283.14        304.90         4.70 o                         
   0   1  11          6.34          7.42         1.25 o                         
   1   1  11        330.56        357.49        13.70 o                         
   2   1  11          3.71          3.01         1.63 o                         
   3   1  11          9.90         10.24         2.39 o                         
   4   1  11         93.31        102.18         4.51 o                         
   5   1  11        396.09        398.86        10.51 o                         
   6   1  11          0.37          0.74         1.84 o                         
   7   1  11         62.06         54.42         3.86 o                         
   8   1  11          5.53          7.21         2.42 o                         
   9   1  11         17.53         18.32         3.16 o                         
 -12   2  11         20.74         27.30         3.56 o                         
 -11   2  11          6.07          6.42         1.80 o                         
 -10   2  11         52.80         46.00         2.91 o                         
  -9   2  11         44.68         38.26         1.94 o                         
  -8   2  11         28.42         27.01         1.67 o                         
  -7   2  11         62.03         65.56         3.49 o                         
  -6   2  11        223.87        227.23         3.93 o                         
  -5   2  11        295.44        287.96         4.91 o                         
  -4   2  11         32.40         33.80         1.60 o                         
  -3   2  11        860.58        823.39         9.12 o                         
  -2   2  11        344.95        383.68         5.69 o                         
  -1   2  11         23.94         18.59         1.67 o                         
   0   2  11        112.02        131.05         3.64 o                         
   1   2  11        933.67        971.33        14.61 o                         
   2   2  11        429.65        471.49         8.43 o                         
   3   2  11        170.79        170.58         5.76 o                         
   4   2  11        115.44        122.36         5.44 o                         
   5   2  11        115.80        127.19         5.29 o                         
   6   2  11         14.67         17.37         2.61 o                         
   7   2  11          8.06          4.73         2.23 o                         
   8   2  11          0.21         -0.57         1.94 o                         
   9   2  11          2.64          1.88         2.28 o                         
 -11   3  11          0.08         -0.27         1.87 o                         
 -10   3  11          4.97          8.65         2.22 o                         
  -9   3  11        168.83        153.18         3.58 o                         
  -8   3  11        139.08        135.66         3.20 o                         
  -7   3  11        173.75        179.15         3.57 o                         
  -6   3  11        116.08        109.21         2.63 o                         
  -5   3  11         30.94         36.05         1.51 o                         
  -4   3  11         16.38         16.86         1.59 o                         
  -3   3  11          7.46          9.29         0.74 o                         
  -2   3  11        275.27        296.32         4.13 o                         
  -1   3  11        430.07        428.95         7.62 o                         
   0   3  11        171.43        196.39         4.99 o                         
   1   3  11        140.78        156.42         4.23 o                         
   2   3  11         22.09         20.16         3.16 o                         
   3   3  11        144.56        144.38         4.34 o                         
   4   3  11          2.59          1.72         1.87 o                         
   5   3  11         43.45         40.87         3.24 o                         
   6   3  11         45.19         45.24         3.55 o                         
   7   3  11          0.37         -0.27         2.27 o                         
   8   3  11         18.27         22.48         3.08 o                         
   9   3  11          0.18         -2.10         2.10 o                         
 -11   4  11          1.19         -1.07         2.01 o                         
 -10   4  11         11.00         14.99         2.67 o                         
  -9   4  11          8.26          9.85         1.93 o                         
  -8   4  11          6.63          6.09         1.62 o                         
  -7   4  11          3.21          1.08         0.82 o                         
  -6   4  11        342.21        301.30        13.47 o                         
  -5   4  11        288.19        288.39         5.42 o                         
  -4   4  11          2.63          2.63         0.95 o                         
  -3   4  11          3.06          5.41         0.77 o                         
  -2   4  11        139.53        128.38         3.35 o                         
  -1   4  11        149.70        152.98         3.33 o                         
   0   4  11         10.32         11.10         1.70 o                         
   1   4  11          1.96          1.49         1.49 o                         
   2   4  11       1750.16       1734.79        24.76 o                         
   3   4  11        318.80        312.28         6.85 o                         
   4   4  11        385.34        392.16         8.02 o                         
   5   4  11          8.25          8.37         2.14 o                         
   6   4  11         20.25         24.92         2.95 o                         
   7   4  11          0.94          0.46         1.93 o                         
   8   4  11         29.96         30.47         4.28 o                         
 -11   5  11         15.26         17.96         3.06 o                         
 -10   5  11         10.76          6.48         2.62 o                         
  -9   5  11         11.97          9.91         1.90 o                         
  -8   5  11          9.66          9.00         1.74 o                         
  -7   5  11         49.25         38.77         2.55 o                         
  -6   5  11        284.97        255.75         5.87 o                         
  -5   5  11        203.89        186.77         4.69 o                         
  -4   5  11        140.82        124.88         4.38 o                         
  -3   5  11         40.72         40.71         1.75 o                         
  -2   5  11          0.63         -0.17         0.55 o                         
  -1   5  11        489.71        496.71         7.26 o                         
   0   5  11          0.76          0.20         1.07 o                         
   1   5  11        447.76        440.94         8.32 o                         
   2   5  11         17.59         17.59         2.19 o                         
   3   5  11        991.50        973.78        15.47 o                         
   4   5  11        230.05        239.66         8.12 o                         
   5   5  11         76.48         74.47         3.61 o                         
   6   5  11          3.87          3.52         2.14 o                         
   7   5  11          9.54          7.90         3.71 o                         
   8   5  11          8.75          2.00         2.43 o                         
 -10   6  11         93.47        108.93         5.60 o                         
  -9   6  11         50.34         45.87         2.95 o                         
  -8   6  11          0.43         -0.26         1.36 o                         
  -7   6  11          0.70         -0.67         1.18 o                         
  -6   6  11         22.07         26.78         2.13 o                         
  -5   6  11        524.78        498.42         9.04 o                         
  -4   6  11        185.88        192.99         4.76 o                         
  -3   6  11        406.03        385.88         9.53 o                         
  -2   6  11       1227.72       1201.00        17.05 o                         
  -1   6  11       1152.70       1087.71        15.87 o                         
   0   6  11         40.88         37.52         1.98 o                         
   1   6  11         56.69         52.74         2.77 o                         
   2   6  11         97.69         98.04         3.14 o                         
   3   6  11         69.07         70.71         3.46 o                         
   4   6  11         25.29         21.79         2.36 o                         
   5   6  11         77.39         73.46         3.72 o                         
   6   6  11        127.24        126.20         5.62 o                         
   7   6  11          9.40          8.48         3.40 o                         
   8   6  11         17.17         23.78         4.81 o                         
 -10   7  11         18.36         18.89         3.11 o                         
  -9   7  11        110.78        121.69         8.56 o                         
  -8   7  11          1.77          1.06         1.49 o                         
  -7   7  11         24.01         21.27         2.09 o                         
  -6   7  11          2.01          0.40         1.26 o                         
  -5   7  11        230.82        191.53         4.93 o                         
  -4   7  11         67.68         59.04         3.94 o                         
  -3   7  11          0.72          0.30         1.11 o                         
  -2   7  11         31.08         38.34         2.96 o                         
  -1   7  11          9.80          7.35         2.44 o                         
   0   7  11        396.70        395.56         8.47 o                         
   1   7  11        305.70        295.45         6.42 o                         
   2   7  11         76.10         67.92         5.09 o                         
   3   7  11         77.95         70.04         2.86 o                         
   4   7  11         35.65         37.65         2.35 o                         
   5   7  11         38.82         40.67         2.86 o                         
   6   7  11         69.86         64.79         4.62 o                         
   7   7  11         92.60        117.71         8.21 o                         
  -9   8  11         55.67         69.68         4.74 o                         
  -8   8  11          0.25         -1.42         1.49 o                         
  -7   8  11          8.28          8.19         1.80 o                         
  -6   8  11          0.01         -1.12         2.20 o                         
  -5   8  11         18.96         21.54         2.59 o                         
  -4   8  11        133.39        119.88         5.01 o                         
  -3   8  11         81.64         78.93         3.11 o                         
  -2   8  11         30.84         22.55         1.96 o                         
  -1   8  11        644.04        568.63        18.30 o                         
   0   8  11         72.10         64.22         3.02 o                         
   1   8  11          1.15          0.11         1.43 o                         
   2   8  11          0.54          1.27         1.84 o                         
   3   8  11         26.33         25.06         4.00 o                         
   4   8  11          0.67         -0.75         1.83 o                         
   5   8  11          0.07         -1.69         1.84 o                         
   6   8  11         92.22        108.63         5.63 o                         
   7   8  11          6.52          9.10         3.42 o                         
  -9   9  11          3.03          1.76         2.24 o                         
  -8   9  11          1.98          2.76         1.73 o                         
  -7   9  11          1.02          1.05         1.58 o                         
  -6   9  11         17.67         18.86         2.68 o                         
  -5   9  11          8.62          7.80         2.14 o                         
  -4   9  11          6.78          7.07         2.20 o                         
  -3   9  11         33.23         34.34         2.28 o                         
  -2   9  11         35.54         23.52         4.84 o                         
  -1   9  11          2.00          5.99         1.94 o                         
   0   9  11         91.93         87.72         4.42 o                         
   1   9  11          4.73          3.56         1.92 o                         
   2   9  11          6.14          5.19         2.08 o                         
   3   9  11         54.37         52.92         3.87 o                         
   4   9  11         11.96          6.17         4.25 o                         
   5   9  11          0.16          0.24         3.77 o                         
   6   9  11         22.45         14.16         3.04 o                         
  -8  10  11          5.08          7.97         4.03 o                         
  -7  10  11          2.92          5.94         2.30 o                         
  -6  10  11         17.96         16.65         2.74 o                         
  -5  10  11          1.27          0.87         3.01 o                         
  -4  10  11          0.10          1.29         2.89 o                         
  -3  10  11          0.04          2.51         2.23 o                         
  -2  10  11          0.02         -0.23         1.88 o                         
  -1  10  11          3.06          5.15         1.97 o                         
   0  10  11         12.34         14.63         2.41 o                         
   1  10  11          2.30          0.17         2.78 o                         
   2  10  11          0.33         -1.67         3.28 o                         
   3  10  11          1.74          2.02         3.23 o                         
   4  10  11         10.41         14.36         4.53 o                         
   5  10  11          4.08         -0.38         2.37 o                         
  -7  11  11          4.83         10.19         4.24 o                         
  -6  11  11          3.80          4.66         3.37 o                         
  -5  11  11          0.08         -2.44         2.92 o                         
  -4  11  11          2.96          4.21         3.79 o                         
  -3  11  11         11.20          9.07         2.30 o                         
  -2  11  11          1.79          2.27         1.93 o                         
  -1  11  11          1.76          0.04         3.05 o                         
   0  11  11          0.00          1.11         1.99 o                         
   1  11  11          1.95         -0.10         2.27 o                         
   2  11  11         18.23         11.32         2.66 o                         
   3  11  11         15.69         19.14         3.14 o                         
   4  11  11         13.56         20.56         3.37 o                         
  -5  12  11          1.78          6.16         4.09 o                         
  -4  12  11         64.50         77.00         7.67 o                         
  -3  12  11          4.68         10.62         2.51 o                         
  -2  12  11          0.02          2.93         3.04 o                         
  -1  12  11          0.61          1.33         2.08 o                         
   0  12  11          6.80          4.18         3.59 o                         
   1  12  11          5.64          4.95         2.43 o                         
   2  12  11          0.00         -2.13         2.13 o                         
  -2  13  11         46.93         56.56         4.23 o                         
  -1  13  11         22.69         26.28         3.44 o                         
   0  13  11         27.19         26.16         5.95 o                         
 -10   0  12         44.30         38.07         3.16 o                         
  -8   0  12        304.08        314.22         8.17 o                         
  -6   0  12         10.05          9.62         3.58 o                         
  -4   0  12        359.86        362.79         8.10 o                         
  -2   0  12         51.43         51.83         2.55 o                         
   0   0  12         93.16         87.26         6.01 o                         
   2   0  12         13.75         10.61         3.01 o                         
   4   0  12          2.13          1.65         2.41 o                         
   6   0  12        298.82        263.78        11.70 o                         
   8   0  12         27.27         13.92         4.09 o                         
 -11   1  12         15.45         15.57         2.34 o                         
 -10   1  12         44.89         45.18         2.22 o                         
  -9   1  12         82.35         78.20         2.61 o                         
  -8   1  12        507.93        485.68         7.74 o                         
  -7   1  12          2.66          1.70         1.03 o                         
  -6   1  12         40.93         44.11         2.01 o                         
  -5   1  12         27.87         29.76         1.61 o                         
  -4   1  12          3.91          3.04         1.02 o                         
  -3   1  12        454.23        432.08         6.40 o                         
  -2   1  12         21.85         25.16         1.41 o                         
  -1   1  12        957.66        982.61        14.56 o                         
   0   1  12        110.35        117.60         3.43 o                         
   1   1  12         83.23         80.14         4.06 o                         
   2   1  12         35.23         31.68         2.84 o                         
   3   1  12         62.82         63.52         3.82 o                         
   4   1  12         17.37          9.58         2.24 o                         
   5   1  12          0.96          0.64         1.84 o                         
   6   1  12        147.18        138.85         5.85 o                         
   7   1  12         40.78         44.94         5.20 o                         
   8   1  12          5.18         10.86         2.87 o                         
 -11   2  12          7.96          5.13         1.87 o                         
 -10   2  12          2.89          3.93         1.41 o                         
  -9   2  12          0.18         -0.98         0.98 o                         
  -8   2  12          8.21          8.77         1.28 o                         
  -7   2  12         62.40         64.19         2.22 o                         
  -6   2  12        177.30        179.50         3.44 o                         
  -5   2  12         40.73         38.28         1.80 o                         
  -4   2  12          8.04          8.64         1.14 o                         
  -3   2  12         42.98         43.03         1.81 o                         
  -2   2  12         67.02         71.17         2.79 o                         
  -1   2  12        858.86        852.78        13.06 o                         
   0   2  12        203.19        223.63        17.32 o                         
   1   2  12         15.41         14.31         1.83 o                         
   2   2  12         37.34         38.78         3.08 o                         
   3   2  12        177.71        187.25         6.30 o                         
   4   2  12         20.07         22.68         2.75 o                         
   5   2  12         96.39         89.95         4.74 o                         
   6   2  12         14.79         12.92         2.59 o                         
   7   2  12         34.40         30.08         3.41 o                         
   8   2  12          1.14          2.06         2.17 o                         
 -11   3  12          1.19          1.00         2.01 o                         
 -10   3  12          0.26          0.02         1.43 o                         
  -9   3  12          7.58          9.85         1.40 o                         
  -8   3  12          4.22          3.85         1.10 o                         
  -7   3  12          0.17          0.27         0.95 o                         
  -6   3  12        261.38        235.68         4.10 o                         
  -5   3  12        260.28        248.92         4.07 o                         
  -4   3  12          3.87          4.59         0.85 o                         
  -3   3  12         89.42         96.10         2.20 o                         
  -2   3  12          2.28          2.32         0.93 o                         
  -1   3  12        116.93        116.36         3.69 o                         
   0   3  12        125.91        124.12         5.32 o                         
   1   3  12         98.81        104.48         3.72 o                         
   2   3  12        464.68        498.61         9.14 o                         
   3   3  12        183.77        176.47         6.17 o                         
   4   3  12        124.80        124.59         6.68 o                         
   5   3  12          7.55          3.93         2.16 o                         
   6   3  12          1.13         -0.74         1.92 o                         
   7   3  12          9.62         11.29         2.67 o                         
   8   3  12          0.12         -1.85         2.07 o                         
 -11   4  12          6.96         11.39         2.88 o                         
 -10   4  12          1.69          2.42         1.60 o                         
  -9   4  12        229.60        214.06         6.66 o                         
  -8   4  12          0.72          2.27         1.45 o                         
  -7   4  12         89.15         93.89         3.56 o                         
  -6   4  12         15.77         14.16         3.78 o                         
  -5   4  12        501.36        462.56        10.41 o                         
  -4   4  12        155.36        146.75         3.91 o                         
  -3   4  12        131.37        123.59         4.66 o                         
  -2   4  12          4.05          4.19         1.05 o                         
  -1   4  12        353.40        324.82         5.41 o                         
   0   4  12          2.54          2.16         1.57 o                         
   1   4  12         14.04         12.40         1.98 o                         
   2   4  12         37.59         42.66         4.12 o                         
   3   4  12        382.51        391.97         8.06 o                         
   4   4  12        149.23        154.88         6.00 o                         
   5   4  12          0.07          0.87         2.78 o                         
   6   4  12         13.60         15.69         2.91 o                         
   7   4  12          1.49         -0.61         2.36 o                         
   8   4  12          0.05         -0.86         2.11 o                         
 -11   5  12         34.63         41.93         3.94 o                         
 -10   5  12         89.44         97.38         4.21 o                         
  -9   5  12        112.11        118.85         4.44 o                         
  -8   5  12          2.06         -0.80         1.30 o                         
  -7   5  12          6.38          7.22         1.77 o                         
  -6   5  12         37.32         36.44         2.68 o                         
  -5   5  12        405.08        382.26        16.64 o                         
  -4   5  12        518.39        482.98        10.79 o                         
  -3   5  12         17.78         21.39         1.47 o                         
  -2   5  12        504.58        457.96         8.38 o                         
  -1   5  12          4.74          4.92         1.40 o                         
   0   5  12         30.97         32.40         2.42 o                         
   1   5  12         61.05         53.88         4.18 o                         
   2   5  12          2.39         -1.17         1.67 o                         
   3   5  12         65.34         61.41         5.46 o                         
   4   5  12          3.93          0.22         1.64 o                         
   5   5  12         47.42         47.95         3.83 o                         
   6   5  12          3.07         -0.22         2.06 o                         
   7   5  12         35.19         37.56         3.90 o                         
   8   5  12          0.08         -1.31         2.37 o                         
 -10   6  12         40.18         34.84         2.91 o                         
  -9   6  12         49.96         49.57         3.42 o                         
  -8   6  12         39.21         45.11         2.86 o                         
  -7   6  12          2.26          0.21         1.33 o                         
  -6   6  12         22.28         22.72         3.00 o                         
  -5   6  12        199.20        197.64         6.31 o                         
  -4   6  12        195.99        189.63         6.16 o                         
  -3   6  12        133.18        127.55         3.68 o                         
  -2   6  12       1248.94       1220.20        19.95 o                         
  -1   6  12       2328.48       2324.02        31.03 o                         
   0   6  12        681.47        686.14         9.69 o                         
   1   6  12         22.04         22.40         1.82 o                         
   2   6  12          0.88          0.34         1.70 o                         
   3   6  12          4.92          3.51         1.85 o                         
   4   6  12         52.18         45.41         3.09 o                         
   5   6  12          2.52         -1.89         2.95 o                         
   6   6  12         27.63         21.64         3.27 o                         
   7   6  12         70.06         77.21         6.92 o                         
 -10   7  12          3.00          3.78         2.45 o                         
  -9   7  12          8.26         12.35         2.16 o                         
  -8   7  12          0.45          1.59         1.59 o                         
  -7   7  12          0.30          1.01         1.42 o                         
  -6   7  12          0.56          2.18         1.88 o                         
  -5   7  12         26.89         32.65         6.63 o                         
  -4   7  12         76.72         75.23         3.96 o                         
  -3   7  12        120.92        120.38         4.89 o                         
  -2   7  12         93.28         89.27         3.33 o                         
  -1   7  12        164.82        167.99         4.58 o                         
   0   7  12          6.26          7.45         2.34 o                         
   1   7  12         60.98         62.44         3.05 o                         
   2   7  12          6.36          5.95         1.74 o                         
   3   7  12          2.23         -0.46         1.45 o                         
   4   7  12          0.73         -1.23         1.65 o                         
   5   7  12         46.15         38.80         3.88 o                         
   6   7  12         38.55         27.57         4.81 o                         
   7   7  12          1.40          1.74         3.34 o                         
  -9   8  12          1.92          1.76         1.83 o                         
  -8   8  12          0.01          0.58         1.53 o                         
  -7   8  12         31.81         40.18         3.52 o                         
  -6   8  12         11.79         12.02         2.39 o                         
  -5   8  12         59.78         61.30         3.81 o                         
  -4   8  12          9.12          8.03         2.15 o                         
  -3   8  12         47.75         53.11         2.65 o                         
  -2   8  12        370.32        343.08         6.92 o                         
  -1   8  12        195.94        189.82         7.71 o                         
   0   8  12          9.57          6.27         1.71 o                         
   1   8  12         30.23         28.02         2.61 o                         
   2   8  12         73.51         69.76         4.03 o                         
   3   8  12          1.20          1.42         1.95 o                         
   4   8  12         30.18         25.60         4.72 o                         
   5   8  12          0.13         -1.45         2.06 o                         
   6   8  12         74.34         83.85         5.15 o                         
  -8   9  12          0.14          0.39         2.00 o                         
  -7   9  12         11.96         11.88         2.44 o                         
  -6   9  12         11.65          8.74         2.29 o                         
  -5   9  12         48.62         49.65         3.60 o                         
  -4   9  12          4.89          2.58         2.03 o                         
  -3   9  12          0.73          0.28         1.47 o                         
  -2   9  12         42.48         46.10         2.65 o                         
  -1   9  12         51.69         48.43         3.38 o                         
   0   9  12          0.19          2.51         1.85 o                         
   1   9  12          0.55         -1.15         1.86 o                         
   2   9  12          5.94          9.70         5.10 o                         
   3   9  12          6.84          9.80         2.49 o                         
   4   9  12          7.83          5.52         2.60 o                         
   5   9  12          1.84          1.15         2.22 o                         
  -8  10  12          0.91          1.83         4.13 o                         
  -7  10  12          4.19          5.31         2.31 o                         
  -6  10  12         45.31         46.14         6.78 o                         
  -5  10  12         11.98         11.52         3.88 o                         
  -4  10  12         14.09         15.36         4.27 o                         
  -3  10  12          0.18          0.12         1.91 o                         
  -2  10  12          4.13          4.23         2.00 o                         
  -1  10  12          5.16          4.58         1.96 o                         
   0  10  12         52.12         59.51         3.94 o                         
   1  10  12          2.80          5.84         4.16 o                         
   2  10  12         69.66         69.45         4.37 o                         
   3  10  12         61.48         67.66         6.09 o                         
   4  10  12          1.65          2.08         5.79 o                         
  -6  11  12          4.58         10.34         3.85 o                         
  -5  11  12          8.41          2.32         3.55 o                         
  -4  11  12         11.05         19.60         4.54 o                         
  -3  11  12          6.23          8.57         4.09 o                         
  -2  11  12          6.11         12.85         2.55 o                         
  -1  11  12          0.33          0.58         1.92 o                         
   0  11  12         16.76         11.42         4.33 o                         
   1  11  12          0.54         -1.48         1.93 o                         
   2  11  12          4.34          3.34         2.24 o                         
   3  11  12         31.42         30.01         4.09 o                         
  -5  12  12         20.86         30.94         5.68 o                         
  -4  12  12          4.71         -1.95         3.22 o                         
  -3  12  12         19.93         26.88         5.47 o                         
  -2  12  12          0.02          1.90         3.92 o                         
  -1  12  12          0.18         -1.16         2.78 o                         
   0  12  12          4.04          5.59         3.77 o                         
   1  12  12         10.65          6.80         2.69 o                         
   2  12  12         27.25         32.95         7.07 o                         
 -11   0  13         17.64         12.69         2.78 o                         
  -9   0  13          7.85          8.36         2.09 o                         
  -7   0  13          0.28          1.32         1.52 o                         
  -5   0  13          5.12          5.29         3.62 o                         
  -3   0  13         89.87         80.62         3.39 o                         
  -1   0  13        146.66        141.38         7.34 o                         
   1   0  13        252.57        270.43        10.97 o                         
   3   0  13          0.34         -2.19         2.19 o                         
   5   0  13         68.24         52.86         5.56 o                         
   7   0  13         10.62         11.91         4.12 o                         
 -11   1  13          0.01         -1.15         1.48 o                         
 -10   1  13          8.11          7.93         1.44 o                         
  -9   1  13          9.89         11.03         1.42 o                         
  -8   1  13         40.36         37.83         2.32 o                         
  -7   1  13         53.08         51.89         2.28 o                         
  -6   1  13          0.41          0.57         1.02 o                         
  -5   1  13         24.17         24.72         1.54 o                         
  -4   1  13          7.51          5.87         1.10 o                         
  -3   1  13          7.07          5.46         1.27 o                         
  -2   1  13          1.48         -1.38         1.38 o                         
  -1   1  13        285.39        276.77         5.69 o                         
   0   1  13        371.67        350.75         8.83 o                         
   1   1  13        150.39        150.74         5.62 o                         
   2   1  13         14.23         15.95         2.52 o                         
   3   1  13          1.06         -0.68         1.82 o                         
   4   1  13         52.65         51.20         3.80 o                         
   5   1  13        244.92        248.42         8.11 o                         
   6   1  13         29.98         31.51         3.64 o                         
   7   1  13          0.03          0.15         2.15 o                         
   8   1  13          2.65          2.68         2.52 o                         
 -11   2  13          7.60          2.06         1.73 o                         
 -10   2  13          0.66          1.34         1.19 o                         
  -9   2  13         44.93         41.63         2.08 o                         
  -8   2  13        212.22        200.69         4.05 o                         
  -7   2  13         11.24         10.82         1.25 o                         
  -6   2  13          2.84          1.69         1.06 o                         
  -5   2  13         78.57         75.71         2.42 o                         
  -4   2  13         13.32         13.86         1.29 o                         
  -3   2  13        120.80        118.64         3.64 o                         
  -2   2  13          0.70          2.23         1.36 o                         
  -1   2  13        131.45        146.38         4.10 o                         
   0   2  13          7.54         16.56         1.91 o                         
   1   2  13         10.41          7.91         2.96 o                         
   2   2  13        171.31        185.09         9.37 o                         
   3   2  13          1.77         -0.79         1.91 o                         
   4   2  13        110.08        125.68         5.52 o                         
   5   2  13         19.17         21.64         4.06 o                         
   6   2  13         82.59         88.86         5.06 o                         
   7   2  13         27.68         26.51         6.30 o                         
   8   2  13          0.03         -2.36         2.36 o                         
 -11   3  13          1.34          2.41         2.18 o                         
 -10   3  13         61.38         57.81         2.85 o                         
  -9   3  13          5.36          6.92         1.28 o                         
  -8   3  13         82.00         75.47         2.52 o                         
  -7   3  13        464.87        446.08         6.49 o                         
  -6   3  13         21.35         17.94         1.33 o                         
  -5   3  13         16.48         15.34         1.73 o                         
  -4   3  13          1.97          2.54         0.81 o                         
  -3   3  13        418.77        384.22         7.28 o                         
  -2   3  13         75.18         73.40         3.13 o                         
  -1   3  13        901.07        876.20        13.69 o                         
   0   3  13        293.33        285.23         7.85 o                         
   1   3  13        575.31        582.12        11.41 o                         
   2   3  13        476.71        487.30        13.24 o                         
   3   3  13          3.26          2.27         2.19 o                         
   4   3  13          9.65          5.52         2.27 o                         
   5   3  13         14.98         13.98         2.71 o                         
   6   3  13          1.47         -1.80         1.98 o                         
   7   3  13         18.57         19.09         3.28 o                         
   8   3  13         12.75         12.05         3.03 o                         
 -11   4  13          2.87          2.27         2.21 o                         
 -10   4  13          7.56          7.72         1.94 o                         
  -9   4  13         53.66         52.58         3.38 o                         
  -8   4  13         43.70         37.14         3.04 o                         
  -7   4  13          0.33          1.98         1.39 o                         
  -6   4  13         53.26         41.58         5.08 o                         
  -5   4  13          2.73          3.22         1.09 o                         
  -4   4  13         15.67         10.64         2.00 o                         
  -3   4  13         45.97         43.97         3.40 o                         
  -2   4  13        124.53        123.92         3.11 o                         
  -1   4  13         82.94         85.45         5.26 o                         
   0   4  13         21.81         21.55         2.27 o                         
   1   4  13        136.28        136.99         6.21 o                         
   2   4  13         26.38         22.84         2.39 o                         
   3   4  13         20.82         16.88         2.84 o                         
   4   4  13          2.33          1.28         2.62 o                         
   5   4  13         31.06         31.70         3.34 o                         
   6   4  13         37.57         44.78         4.81 o                         
   7   4  13          6.18          6.11         2.74 o                         
 -10   5  13         82.37         88.89         4.04 o                         
  -9   5  13        165.93        158.59         5.13 o                         
  -8   5  13         19.19         21.55         2.25 o                         
  -7   5  13         23.65         22.49         2.20 o                         
  -6   5  13         42.34         31.82         2.30 o                         
  -5   5  13        159.02        163.76         8.09 o                         
  -4   5  13        237.99        221.83         6.59 o                         
  -3   5  13          0.06         -1.87         1.89 o                         
  -2   5  13          3.69          1.04         0.91 o                         
  -1   5  13         47.87         41.68         2.12 o                         
   0   5  13        149.30        156.28         3.87 o                         
   1   5  13         98.12         89.69         4.82 o                         
   2   5  13         65.78         58.01         3.20 o                         
   3   5  13         55.56         53.92         3.93 o                         
   4   5  13          2.79          3.46         2.21 o                         
   5   5  13          1.03         -1.84         2.11 o                         
   6   5  13          3.62         -1.95         4.65 o                         
   7   5  13          7.64          5.70         2.70 o                         
 -10   6  13          2.25          2.04         1.79 o                         
  -9   6  13         82.46         89.54         4.03 o                         
  -8   6  13          4.99          8.69         2.28 o                         
  -7   6  13          0.07          0.80         1.37 o                         
  -6   6  13          5.17          5.89         1.98 o                         
  -5   6  13        123.30        119.35         7.68 o                         
  -4   6  13         12.74         12.20         2.18 o                         
  -3   6  13         49.77         62.69         3.92 o                         
  -2   6  13        372.71        372.73         7.13 o                         
  -1   6  13         21.57         20.80         2.01 o                         
   0   6  13         27.25         28.20         2.16 o                         
   1   6  13         16.98         12.96         1.61 o                         
   2   6  13          0.00         -1.68         1.68 o                         
   3   6  13         51.43         42.29         5.19 o                         
   4   6  13          5.81          3.81         2.46 o                         
   5   6  13          3.71          0.93         2.28 o                         
   6   6  13          1.36          1.81         2.57 o                         
   7   6  13          0.21          0.09         3.37 o                         
 -10   7  13          7.27         13.11         2.94 o                         
  -9   7  13          3.52          1.57         1.66 o                         
  -8   7  13          4.15          2.56         1.71 o                         
  -7   7  13         39.81         38.79         3.33 o                         
  -6   7  13          4.86          5.09         2.12 o                         
  -5   7  13         42.30         41.09         3.23 o                         
  -4   7  13          4.54          6.23         2.13 o                         
  -3   7  13         26.69         27.13         2.92 o                         
  -2   7  13        121.65        110.69         5.72 o                         
  -1   7  13        135.76        128.42         4.13 o                         
   0   7  13          0.27          0.53         1.97 o                         
   1   7  13         72.88         77.15         3.46 o                         
   2   7  13         32.45         29.30         2.48 o                         
   3   7  13          2.31          0.17         1.45 o                         
   4   7  13          0.85         -1.41         1.41 o                         
   5   7  13          0.31         -2.47         2.92 o                         
   6   7  13         70.80         82.36         7.13 o                         
  -9   8  13         25.10         25.52         2.71 o                         
  -8   8  13          5.53          8.79         2.40 o                         
  -7   8  13         55.50         54.12         3.94 o                         
  -6   8  13          0.28          0.00         1.87 o                         
  -5   8  13         84.11         78.58         4.26 o                         
  -4   8  13         36.46         33.71         4.57 o                         
  -3   8  13          4.83          6.98         3.71 o                         
  -2   8  13          6.48         10.27         2.88 o                         
  -1   8  13        132.52        118.64         4.06 o                         
   0   8  13         22.09         23.68         2.49 o                         
   1   8  13         16.49         19.16         2.25 o                         
   2   8  13          0.01          0.46         1.70 o                         
   3   8  13          2.45          5.00         2.15 o                         
   4   8  13          5.92          7.05         4.12 o                         
   5   8  13          2.40          2.56         2.65 o                         
  -8   9  13         26.49         31.92         3.50 o                         
  -7   9  13          4.52          9.36         2.40 o                         
  -6   9  13         31.76         36.64         4.75 o                         
  -5   9  13         82.38         86.44         5.89 o                         
  -4   9  13          3.75          7.44         2.29 o                         
  -3   9  13          0.20         -0.39         1.90 o                         
  -2   9  13         27.03         30.98         2.55 o                         
  -1   9  13         76.92         72.20         7.83 o                         
   0   9  13          5.66          1.98         1.97 o                         
   1   9  13          4.61          0.89         2.74 o                         
   2   9  13          2.58         -0.26         6.36 o                         
   3   9  13          0.35          0.41         2.04 o                         
   4   9  13          9.34         11.27         2.83 o                         
   5   9  13          4.75          4.63         2.73 o                         
  -7  10  13          6.04          4.82         2.29 o                         
  -6  10  13         30.23         26.41         3.16 o                         
  -5  10  13          8.42          5.53         3.64 o                         
  -4  10  13         22.09         22.43         4.81 o                         
  -3  10  13          4.88          4.33         3.82 o                         
  -2  10  13         54.38         48.06         4.37 o                         
  -1  10  13         19.44         11.33         2.33 o                         
   0  10  13         35.92         34.94         3.34 o                         
   1  10  13          2.05          2.00         4.68 o                         
   2  10  13         30.82         36.68         4.40 o                         
   3  10  13          2.61          2.99         4.57 o                         
   4  10  13          9.62         11.03         3.01 o                         
  -6  11  13         15.27         21.86         4.72 o                         
  -5  11  13         27.93         28.99         5.17 o                         
  -4  11  13          0.21          7.70         4.00 o                         
  -3  11  13          9.43         16.24         4.57 o                         
  -2  11  13          0.28          0.27         2.83 o                         
  -1  11  13         27.72         34.61         3.42 o                         
   0  11  13          2.52          3.20         2.30 o                         
   1  11  13          0.23          1.32         2.29 o                         
   2  11  13          0.39         -1.72         2.10 o                         
  -4  12  13          1.90          3.97         4.00 o                         
  -3  12  13         17.57          9.92         4.66 o                         
  -2  12  13          2.94          3.46         2.83 o                         
  -1  12  13         11.20          8.07         2.59 o                         
   0  12  13          4.79         12.38         2.87 o                         
 -10   0  14         26.41         23.07         2.88 o                         
  -8   0  14          8.11          6.90         3.44 o                         
  -6   0  14         19.76         21.73         5.25 o                         
  -4   0  14         80.95         85.02         6.16 o                         
  -2   0  14        336.41        322.51        11.91 o                         
   0   0  14        243.92        260.39        11.00 o                         
   2   0  14          1.97          0.45         3.01 o                         
   4   0  14        136.73        150.37         8.96 o                         
   6   0  14         37.02         42.12         5.62 o                         
 -11   1  14          2.39          1.94         1.65 o                         
 -10   1  14          8.26          6.33         1.39 o                         
  -9   1  14          2.30          3.35         1.56 o                         
  -8   1  14        109.69        107.25         3.31 o                         
  -7   1  14          1.06          1.51         1.15 o                         
  -6   1  14          0.00          0.46         1.35 o                         
  -5   1  14         50.53         47.91         2.08 o                         
  -4   1  14         44.43         45.94         1.96 o                         
  -3   1  14        361.07        381.65         7.23 o                         
  -2   1  14          2.55          3.84         1.40 o                         
  -1   1  14        173.58        181.79         7.44 o                         
   0   1  14         36.28         36.24         3.38 o                         
   1   1  14        141.55        145.88         5.73 o                         
   2   1  14         61.43         61.79         3.99 o                         
   3   1  14          5.62          3.07         2.25 o                         
   4   1  14         17.09         11.98         2.75 o                         
   5   1  14         38.90         36.79         3.71 o                         
   6   1  14         33.47         36.36         3.82 o                         
   7   1  14          0.02          0.27         2.38 o                         
 -11   2  14          0.69          0.63         1.39 o                         
 -10   2  14          3.10          5.02         1.31 o                         
  -9   2  14         22.76         24.02         2.02 o                         
  -8   2  14          1.17          0.88         1.10 o                         
  -7   2  14         42.91         39.60         1.89 o                         
  -6   2  14        176.45        177.87         3.95 o                         
  -5   2  14         10.16         12.57         1.34 o                         
  -4   2  14         94.67         96.81         4.53 o                         
  -3   2  14        140.13        127.79         3.89 o                         
  -2   2  14          2.80          3.78         1.44 o                         
  -1   2  14         42.22         44.74         2.50 o                         
   0   2  14         26.78         25.74         3.04 o                         
   1   2  14         89.53         97.40         4.92 o                         
   2   2  14        314.79        315.43         8.91 o                         
   3   2  14         24.24         27.78         3.25 o                         
   4   2  14         35.37         31.83         3.49 o                         
   5   2  14         35.35         33.48         3.62 o                         
   6   2  14         27.04         32.05         3.65 o                         
   7   2  14         14.70          8.38         3.00 o                         
 -11   3  14          5.46          8.91         2.11 o                         
 -10   3  14         18.80         19.03         2.01 o                         
  -9   3  14         33.82         33.19         2.23 o                         
  -8   3  14         75.30         68.71         2.43 o                         
  -7   3  14          0.22          1.24         1.58 o                         
  -6   3  14        250.10        243.85         4.29 o                         
  -5   3  14         37.99         44.18         2.00 o                         
  -4   3  14        255.59        252.00         5.94 o                         
  -3   3  14          0.89         -0.54         1.34 o                         
  -2   3  14        162.96        168.65         4.66 o                         
  -1   3  14         36.99         41.42         2.82 o                         
   0   3  14         22.01         18.91         4.44 o                         
   1   3  14         35.81         26.74         3.05 o                         
   2   3  14         11.56         13.33         2.83 o                         
   3   3  14         97.20         84.67         4.91 o                         
   4   3  14         93.62         94.47         5.18 o                         
   5   3  14          0.09         -2.14         2.14 o                         
   6   3  14         36.05         35.99         3.92 o                         
   7   3  14          3.43          3.47         2.60 o                         
 -10   4  14         16.31         16.32         2.32 o                         
  -9   4  14          0.49          2.46         1.62 o                         
  -8   4  14         92.61         88.87         4.48 o                         
  -7   4  14        285.75        287.42         6.64 o                         
  -6   4  14        177.26        169.92         4.00 o                         
  -5   4  14         90.41         94.01         3.37 o                         
  -4   4  14         75.34         75.17         3.09 o                         
  -3   4  14         53.04         50.15         2.67 o                         
  -2   4  14         20.92         19.16         1.59 o                         
  -1   4  14        713.80        681.01        11.57 o                         
   0   4  14         72.70         80.29         3.62 o                         
   1   4  14         52.26         45.82         3.68 o                         
   2   4  14          6.21          8.45         2.55 o                         
   3   4  14         14.65         10.33         2.63 o                         
   4   4  14         36.85         39.46         3.77 o                         
   5   4  14          1.56          0.89         2.40 o                         
   6   4  14         26.94         29.20         3.71 o                         
   7   4  14          2.38         -2.16         2.16 o                         
 -10   5  14         30.11         33.56         3.35 o                         
  -9   5  14         18.56         25.16         2.54 o                         
  -8   5  14          3.13          4.16         2.78 o                         
  -7   5  14         50.58         42.24         2.69 o                         
  -6   5  14         48.14         48.58         3.42 o                         
  -5   5  14         28.41         27.38         2.77 o                         
  -4   5  14          0.74          1.35         1.75 o                         
  -3   5  14         62.97         48.64         4.27 o                         
  -2   5  14        266.40        243.03        18.71 o                         
  -1   5  14         49.77         49.25         2.34 o                         
   0   5  14          2.94          0.51         1.72 o                         
   1   5  14         69.62         71.31         3.56 o                         
   2   5  14          0.79          1.15         2.35 o                         
   3   5  14         31.61         27.99         3.35 o                         
   4   5  14          1.27         -1.16         2.98 o                         
   5   5  14          8.07          5.10         4.30 o                         
   6   5  14         44.31         54.02         4.60 o                         
   7   5  14         20.66         21.39         3.63 o                         
 -10   6  14          5.03          5.56         2.43 o                         
  -9   6  14         15.03         16.34         2.60 o                         
  -8   6  14          2.32          3.20         1.65 o                         
  -7   6  14          4.05          5.44         2.08 o                         
  -6   6  14          0.75          2.37         1.96 o                         
  -5   6  14         79.19         81.02         4.40 o                         
  -4   6  14         26.02         28.23         2.92 o                         
  -3   6  14         60.45         69.82         4.93 o                         
  -2   6  14        315.41        270.43        22.07 o                         
  -1   6  14         12.28         11.96         1.76 o                         
   0   6  14         19.79         16.86         1.76 o                         
   1   6  14          7.60          8.79         2.34 o                         
   2   6  14         32.20         35.75         2.94 o                         
   3   6  14         31.12         20.36         3.03 o                         
   4   6  14         20.20         19.64         3.19 o                         
   5   6  14          7.16          9.57         3.05 o                         
   6   6  14          7.85         10.49         3.18 o                         
  -9   7  14         17.25         15.58         2.98 o                         
  -8   7  14         10.75         19.18         2.82 o                         
  -7   7  14          3.73          3.72         2.09 o                         
  -6   7  14          1.49          3.52         2.01 o                         
  -5   7  14         35.94         34.33         3.17 o                         
  -4   7  14          0.04          3.14         2.01 o                         
  -3   7  14         25.16         23.16         2.88 o                         
  -2   7  14          0.02          0.51         1.34 o                         
  -1   7  14        176.40        170.88         4.79 o                         
   0   7  14        124.24        112.23         4.05 o                         
   1   7  14          2.03          3.08         2.07 o                         
   2   7  14         39.31         37.87         2.72 o                         
   3   7  14          4.47          2.64         1.80 o                         
   4   7  14         17.32         14.69         2.95 o                         
   5   7  14          1.89         -3.25         3.25 o                         
   6   7  14          6.94         -1.17         3.67 o                         
  -9   8  14         10.57         12.66         2.92 o                         
  -8   8  14          4.80          6.37         2.36 o                         
  -7   8  14          8.66          9.70         2.55 o                         
  -6   8  14         10.60         10.57         2.54 o                         
  -5   8  14         11.57         15.93         2.61 o                         
  -4   8  14         21.08         20.07         2.81 o                         
  -3   8  14        218.62        200.42         6.95 o                         
  -2   8  14        199.77        206.33         5.34 o                         
  -1   8  14          0.01          0.28         1.46 o                         
   0   8  14         20.95         18.13         2.21 o                         
   1   8  14          0.13          1.17         1.68 o                         
   2   8  14          0.01         -0.85         1.81 o                         
   3   8  14         46.58         48.68         3.75 o                         
   4   8  14         15.85         16.30         3.52 o                         
   5   8  14          0.21          2.35         2.59 o                         
  -8   9  14         12.55         20.69         3.26 o                         
  -7   9  14         14.31         17.54         2.89 o                         
  -6   9  14         55.28         59.38         4.22 o                         
  -5   9  14          4.50          9.70         2.55 o                         
  -4   9  14         74.21         81.34         4.71 o                         
  -3   9  14         75.01         75.99         4.57 o                         
  -2   9  14         76.22         80.78         5.86 o                         
  -1   9  14         55.68         53.28         3.62 o                         
   0   9  14          3.65          2.21         2.01 o                         
   1   9  14         13.63         14.17         4.69 o                         
   2   9  14          3.21          0.57         2.01 o                         
   3   9  14          5.03         11.18         2.77 o                         
   4   9  14          7.27          7.77         2.72 o                         
  -7  10  14          0.15         -0.43         2.05 o                         
  -6  10  14         16.68         17.91         2.92 o                         
  -5  10  14         78.31         94.59         7.64 o                         
  -4  10  14         19.83         27.03         4.99 o                         
  -3  10  14          4.26         -0.51         3.52 o                         
  -2  10  14          0.40          3.34         3.58 o                         
  -1  10  14          1.98          0.42         1.90 o                         
   0  10  14         36.84         39.01         4.42 o                         
   1  10  14         24.61         28.42         3.83 o                         
   2  10  14          0.16          2.16         2.40 o                         
   3  10  14          9.37         13.97         3.08 o                         
  -5  11  14          4.10          5.38         3.85 o                         
  -4  11  14         12.78         22.07         5.23 o                         
  -3  11  14         11.65          6.89         3.94 o                         
  -2  11  14          4.88          8.24         4.51 o                         
  -1  11  14          0.39          1.54         2.17 o                         
   0  11  14          3.34          6.67         2.53 o                         
   1  11  14         14.15         17.89         3.00 o                         
 -11   0  15          1.60          1.88         1.68 o                         
  -9   0  15        241.98        241.26         7.43 o                         
  -7   0  15         32.99         35.79         2.83 o                         
  -5   0  15         28.26         31.12         2.58 o                         
  -3   0  15          1.68          3.22         3.04 o                         
  -1   0  15        205.49        189.67         9.20 o                         
   1   0  15        136.72        147.66         8.45 o                         
   3   0  15          4.92          6.19         3.61 o                         
   5   0  15        228.74        239.19        11.91 o                         
   7   0  15         18.89          7.85         4.42 o                         
 -11   1  15          6.67          5.20         1.46 o                         
 -10   1  15          3.79          3.06         1.31 o                         
  -9   1  15          4.59          5.14         1.31 o                         
  -8   1  15         41.73         33.84         2.11 o                         
  -7   1  15         26.75         24.22         1.81 o                         
  -6   1  15         17.19         17.10         1.53 o                         
  -5   1  15         38.40         34.12         1.84 o                         
  -4   1  15         32.33         35.34         2.25 o                         
  -3   1  15        196.35        193.31         4.91 o                         
  -2   1  15         58.15         67.12         4.20 o                         
  -1   1  15         14.46         14.69         2.84 o                         
   0   1  15          0.06         -0.79         2.11 o                         
   1   1  15         35.68         30.97         3.36 o                         
   2   1  15        195.54        200.69         7.11 o                         
   3   1  15         80.34         77.16         4.79 o                         
   4   1  15        107.90        104.68         5.74 o                         
   5   1  15         42.09         38.31         5.86 o                         
   6   1  15          0.05          0.94         2.54 o                         
   7   1  15          2.01          1.61         4.72 o                         
 -11   2  15          1.27          0.29         1.72 o                         
 -10   2  15          1.46          1.74         1.28 o                         
  -9   2  15          7.58          7.29         1.40 o                         
  -8   2  15         48.20         53.09         2.30 o                         
  -7   2  15          0.85          0.02         1.01 o                         
  -6   2  15        116.50        112.89         3.19 o                         
  -5   2  15          2.38          3.27         1.42 o                         
  -4   2  15        132.82        130.30         3.99 o                         
  -3   2  15          0.63          1.20         1.37 o                         
  -2   2  15        259.59        264.14         6.74 o                         
  -1   2  15         10.55          5.99         3.70 o                         
   0   2  15          3.27          0.30         2.24 o                         
   1   2  15         21.38         23.87         3.18 o                         
   2   2  15        276.22        266.49         8.34 o                         
   3   2  15         36.02         32.47         3.59 o                         
   4   2  15         15.31         12.81         3.11 o                         
   5   2  15          5.96          1.63         2.47 o                         
   6   2  15          1.57          0.71         2.64 o                         
   7   2  15          1.88         -3.91         3.91 o                         
 -10   3  15          6.36          5.23         1.54 o                         
  -9   3  15          0.29         -1.15         1.27 o                         
  -8   3  15         13.41         11.93         1.43 o                         
  -7   3  15          1.51          1.37         1.08 o                         
  -6   3  15        360.66        352.66        13.60 o                         
  -5   3  15        478.36        476.82         8.82 o                         
  -4   3  15         42.93         42.70         2.54 o                         
  -3   3  15         14.45         13.93         1.89 o                         
  -2   3  15          0.39          0.97         1.47 o                         
  -1   3  15         59.62         69.22         6.66 o                         
   0   3  15         36.63         31.84         3.28 o                         
   1   3  15         44.90         45.68         3.82 o                         
   2   3  15         47.17         49.26         3.98 o                         
   3   3  15        161.09        169.66         6.78 o                         
   4   3  15         47.14         50.32         4.71 o                         
   5   3  15          9.00         13.57         3.13 o                         
   6   3  15         33.82         33.76         3.91 o                         
   7   3  15         12.57         10.43         5.49 o                         
 -10   4  15          0.07          0.98         1.72 o                         
  -9   4  15         23.25         24.99         2.47 o                         
  -8   4  15         19.56         25.78         3.50 o                         
  -7   4  15          8.03          7.19         2.13 o                         
  -6   4  15        527.92        487.95        11.51 o                         
  -5   4  15        184.62        175.68         5.19 o                         
  -4   4  15         77.01         76.56         3.24 o                         
  -3   4  15         75.09         69.40         3.24 o                         
  -2   4  15        367.54        369.54        12.29 o                         
  -1   4  15         47.82         52.88         3.03 o                         
   0   4  15          3.62          1.53         2.57 o                         
   1   4  15          5.80          5.79         3.91 o                         
   2   4  15        148.00        145.05         6.08 o                         
   3   4  15         17.47         11.89         2.96 o                         
   4   4  15          0.87          0.64         2.32 o                         
   5   4  15         21.41         17.38         3.68 o                         
   6   4  15          6.44          4.90         2.88 o                         
 -10   5  15          0.02          0.66         1.72 o                         
  -9   5  15          1.06          1.40         1.70 o                         
  -8   5  15          3.67          6.19         2.35 o                         
  -7   5  15         51.76         53.25         3.85 o                         
  -6   5  15        110.63         92.55         6.78 o                         
  -5   5  15         68.03         70.94         5.74 o                         
  -4   5  15          0.93          0.38         1.76 o                         
  -3   5  15          0.06          2.86         3.25 o                         
  -2   5  15        613.23        573.13        10.36 o                         
  -1   5  15         66.62         67.33         2.73 o                         
   0   5  15         58.93         58.59         3.34 o                         
   1   5  15         55.32         52.48         4.08 o                         
   2   5  15          2.52          0.83         2.34 o                         
   3   5  15          0.68         -0.15         2.50 o                         
   4   5  15          0.08         -1.88         2.34 o                         
   5   5  15          5.09          4.02         3.25 o                         
   6   5  15         60.71         64.58         6.43 o                         
  -9   6  15         14.81         20.23         3.11 o                         
  -8   6  15          2.40          3.36         2.20 o                         
  -7   6  15          4.72          7.38         2.29 o                         
  -6   6  15          2.18          2.78         1.99 o                         
  -5   6  15         23.25         21.64         2.71 o                         
  -4   6  15         40.23         39.14         3.27 o                         
  -3   6  15          8.52          8.19         2.40 o                         
  -2   6  15          3.71          3.76         2.31 o                         
  -1   6  15         11.54         17.00         1.99 o                         
   0   6  15         51.98         52.67         2.92 o                         
   1   6  15        156.94        163.53         4.31 o                         
   2   6  15         60.22         55.24         4.28 o                         
   3   6  15          1.69          0.33         2.50 o                         
   4   6  15         12.73         14.30         3.22 o                         
   5   6  15         42.77         42.89         4.33 o                         
   6   6  15          0.74         -0.27         3.17 o                         
  -9   7  15         20.69         29.89         5.70 o                         
  -8   7  15          8.75          8.95         2.64 o                         
  -7   7  15          0.07          0.12         1.93 o                         
  -6   7  15         49.44         51.02         3.87 o                         
  -5   7  15          9.70         10.55         2.56 o                         
  -4   7  15         16.78         18.76         2.84 o                         
  -3   7  15         46.38         41.18         3.53 o                         
  -2   7  15         22.10         25.00         5.67 o                         
  -1   7  15         20.36         12.95         2.67 o                         
   0   7  15         71.39         66.38         3.75 o                         
   1   7  15          0.23          0.26         2.49 o                         
   2   7  15         11.81          8.42         2.44 o                         
   3   7  15          2.45          1.14         2.08 o                         
   4   7  15          0.00         -3.37         3.37 o                         
   5   7  15          5.62         -2.86         3.40 o                         
  -8   8  15         16.49         20.79         3.07 o                         
  -7   8  15         26.17         25.78         3.53 o                         
  -6   8  15          0.57          1.65         1.98 o                         
  -5   8  15         61.38         66.05         4.26 o                         
  -4   8  15          2.40          3.53         2.23 o                         
  -3   8  15          0.24         -0.79         2.51 o                         
  -2   8  15        188.37        158.17        10.91 o                         
  -1   8  15          0.21         -0.14         1.48 o                         
   0   8  15          8.16          9.27         1.97 o                         
   1   8  15          3.57          4.85         1.86 o                         
   2   8  15          3.36          5.05         2.15 o                         
   3   8  15          1.11         -1.38         2.13 o                         
   4   8  15         23.56         21.62         3.94 o                         
  -7   9  15         13.89         19.73         3.55 o                         
  -6   9  15          1.86          3.22         2.26 o                         
  -5   9  15          8.99         17.83         3.68 o                         
  -4   9  15          4.23          8.61         2.77 o                         
  -3   9  15         39.72         34.70         3.39 o                         
  -2   9  15        138.08        133.97         6.06 o                         
  -1   9  15          0.77          2.69         2.69 o                         
   0   9  15          4.79          7.10         2.29 o                         
   1   9  15          0.03         -1.59         4.01 o                         
   2   9  15          5.71         11.02         3.92 o                         
   3   9  15          8.26          5.73         2.70 o                         
  -6  10  15          1.79         10.49         2.73 o                         
  -5  10  15          9.33         12.72         4.42 o                         
  -4  10  15         30.03         32.56         5.29 o                         
  -3  10  15         21.67         12.75         4.30 o                         
  -2  10  15          6.91         10.25         4.18 o                         
  -1  10  15         60.31         65.23         4.26 o                         
   0  10  15          2.45          3.09         2.27 o                         
   1  10  15          4.63         10.36         2.65 o                         
   2  10  15         32.61         42.89         4.07 o                         
  -4  11  15          4.84          5.11         4.30 o                         
  -3  11  15          0.04          0.03         3.79 o                         
  -2  11  15         65.62         74.87         7.58 o                         
  -1  11  15         10.83         11.20         2.73 o                         
   0  11  15         63.65         87.08         5.18 o                         
 -10   0  16         48.16         40.50         3.57 o                         
  -8   0  16         53.60         45.83         3.48 o                         
  -6   0  16         34.72         45.87         3.18 o                         
  -4   0  16        308.43        297.82        11.61 o                         
  -2   0  16          8.98         10.85         3.67 o                         
   0   0  16          0.01         -3.19         3.19 o                         
   2   0  16         36.77         33.28         5.14 o                         
   4   0  16          0.31         -3.13         3.13 o                         
   6   0  16        114.89        110.23         9.05 o                         
 -10   1  16         14.06         14.09         1.76 o                         
  -9   1  16         89.01         85.21         2.94 o                         
  -8   1  16         31.31         34.90         2.37 o                         
  -7   1  16          0.00         -0.35         1.17 o                         
  -6   1  16         88.88         87.52         2.89 o                         
  -5   1  16         17.74         16.61         1.95 o                         
  -4   1  16         17.87         17.42         1.88 o                         
  -3   1  16         88.87         87.80         4.57 o                         
  -2   1  16        125.63        132.21         5.55 o                         
  -1   1  16        337.54        331.14         9.20 o                         
   0   1  16         34.26         26.72         4.09 o                         
   1   1  16         19.14         19.47         3.15 o                         
   2   1  16          3.76          1.24         2.66 o                         
   3   1  16        152.01        148.94        11.98 o                         
   4   1  16          4.30          4.75         2.74 o                         
   5   1  16          4.52          9.21         4.59 o                         
   6   1  16         60.95         68.73         5.35 o                         
 -10   2  16          4.61          5.93         1.48 o                         
  -9   2  16          0.60         -0.53         1.12 o                         
  -8   2  16          0.00          0.79         1.12 o                         
  -7   2  16         34.79         42.07         2.01 o                         
  -6   2  16        157.01        149.82         4.53 o                         
  -5   2  16        185.77        174.03         4.76 o                         
  -4   2  16         66.63         68.56         3.11 o                         
  -3   2  16          2.10         -1.52         2.10 o                         
  -2   2  16        414.14        402.90        10.31 o                         
  -1   2  16        100.51         90.60         9.49 o                         
   0   2  16         18.84          9.55         2.71 o                         
   1   2  16          0.05         -2.34         2.34 o                         
   2   2  16        145.95        145.21         8.76 o                         
   3   2  16         86.20         87.45         5.45 o                         
   4   2  16          0.08         -3.90         4.27 o                         
   5   2  16         38.54         50.64         4.58 o                         
   6   2  16          1.41         -1.00         2.75 o                         
 -10   3  16         18.70         22.95         2.17 o                         
  -9   3  16          5.08          3.12         1.47 o                         
  -8   3  16         57.80         50.83         2.25 o                         
  -7   3  16         13.16         15.07         2.26 o                         
  -6   3  16        396.55        385.46         7.87 o                         
  -5   3  16        236.47        227.00         5.60 o                         
  -4   3  16        314.94        315.39         9.25 o                         
  -3   3  16          6.75         12.95         1.94 o                         
  -2   3  16        189.67        183.39         6.45 o                         
  -1   3  16          2.40          1.60         2.34 o                         
   0   3  16         36.09         32.24         3.50 o                         
   1   3  16         24.53         25.22         3.33 o                         
   2   3  16        160.97        148.62        13.27 o                         
   3   3  16          5.40          3.92         2.86 o                         
   4   3  16         14.38          7.48         2.88 o                         
   5   3  16          0.49         -0.73         2.55 o                         
   6   3  16         14.73         12.50         3.73 o                         
 -10   4  16          4.60          0.60         1.77 o                         
  -9   4  16          5.28          2.07         2.06 o                         
  -8   4  16         68.82         69.74         4.33 o                         
  -7   4  16          0.63          3.50         3.52 o                         
  -6   4  16         21.61         19.42         2.59 o                         
  -5   4  16        227.75        216.66         7.41 o                         
  -4   4  16         91.58         89.63         3.64 o                         
  -3   4  16          1.41          1.84         1.65 o                         
  -2   4  16          0.12         -0.16         1.67 o                         
  -1   4  16        150.74        157.56         6.30 o                         
   0   4  16        147.92        143.63         6.14 o                         
   1   4  16          1.62          0.37         2.57 o                         
   2   4  16          1.41         -2.39         2.39 o                         
   3   4  16          0.79         -0.08         2.68 o                         
   4   4  16          6.12          4.11         2.72 o                         
   5   4  16          0.15         -1.85         2.65 o                         
   6   4  16          8.94          7.72         3.30 o                         
  -9   5  16         22.51         25.04         3.17 o                         
  -8   5  16         15.50         20.55         3.03 o                         
  -7   5  16          9.05          9.57         2.56 o                         
  -6   5  16         72.66         78.80         4.54 o                         
  -5   5  16         12.25         14.00         2.65 o                         
  -4   5  16         26.32         24.87         2.93 o                         
  -3   5  16         30.87         29.56         3.04 o                         
  -2   5  16        172.09        187.70         5.99 o                         
  -1   5  16         98.58        101.27         3.32 o                         
   0   5  16         61.25         49.92         4.04 o                         
   1   5  16         74.56         70.93         4.77 o                         
   2   5  16         61.13         68.69         6.27 o                         
   3   5  16         67.42         69.06         4.91 o                         
   4   5  16          1.24         -1.42         2.62 o                         
   5   5  16         25.45         26.29         3.91 o                         
  -9   6  16         54.29         53.50         4.28 o                         
  -8   6  16         23.99         32.99         3.47 o                         
  -7   6  16         41.57         35.73         3.39 o                         
  -6   6  16          8.96         10.19         2.46 o                         
  -5   6  16         20.04         20.81         3.74 o                         
  -4   6  16          9.27          5.97         2.17 o                         
  -3   6  16         12.41         17.15         2.79 o                         
  -2   6  16         41.32         36.06         4.53 o                         
  -1   6  16         28.58         31.17         2.42 o                         
   0   6  16          1.22          1.75         1.61 o                         
   1   6  16         33.53         40.45         2.90 o                         
   2   6  16          5.92          1.62         2.71 o                         
   3   6  16         14.93          8.80         4.16 o                         
   4   6  16          6.17          0.19         2.88 o                         
   5   6  16          0.04         -2.67         2.67 o                         
  -8   7  16          2.94          4.18         3.73 o                         
  -7   7  16         67.24         77.39         4.81 o                         
  -6   7  16         38.62         42.06         3.57 o                         
  -5   7  16          3.81          6.37         2.34 o                         
  -4   7  16         80.99         87.74         4.75 o                         
  -3   7  16          6.24          6.21         3.01 o                         
  -2   7  16        270.79        248.05         8.04 o                         
  -1   7  16          2.23          1.28         1.62 o                         
   0   7  16          0.64          2.77         2.59 o                         
   1   7  16          0.39         -0.43         1.81 o                         
   2   7  16          5.87          4.01         2.13 o                         
   3   7  16          1.40          1.83         2.15 o                         
   4   7  16         10.99         10.22         3.80 o                         
  -8   8  16         40.57         48.47         5.53 o                         
  -7   8  16          0.11         -0.88         2.15 o                         
  -6   8  16          6.26          7.84         2.60 o                         
  -5   8  16          4.51          7.53         2.35 o                         
  -4   8  16         48.80         48.05         8.03 o                         
  -3   8  16         67.34         71.62         4.60 o                         
  -2   8  16        149.55        144.59         6.28 o                         
  -1   8  16        117.94        111.75         4.69 o                         
   0   8  16          1.13          3.11         1.81 o                         
   1   8  16          0.00         -0.50         1.70 o                         
   2   8  16          0.66          3.28         2.56 o                         
   3   8  16         19.32         32.98         4.54 o                         
  -6   9  16         26.66         23.73         4.71 o                         
  -5   9  16          0.07          1.52         2.19 o                         
  -4   9  16         76.01         89.42         7.20 o                         
  -3   9  16         28.44         25.37         3.22 o                         
  -2   9  16         46.94         49.45         6.40 o                         
  -1   9  16         34.08         23.75         4.99 o                         
   0   9  16          8.78         13.28         3.40 o                         
   1   9  16          0.41          2.04         2.21 o                         
   2   9  16          7.18         11.73         2.83 o                         
  -5  10  16          0.04          1.68         3.52 o                         
  -4  10  16         22.95         35.57         5.77 o                         
  -3  10  16         17.27         22.64         5.23 o                         
  -2  10  16         83.40         79.83         7.64 o                         
  -1  10  16          3.13          6.98         4.51 o                         
   0  10  16          6.93         18.31         2.98 o                         
   1  10  16         47.19         53.99         6.61 o                         
  -9   0  17         52.78         57.59         4.04 o                         
  -7   0  17          1.14          1.33         1.94 o                         
  -5   0  17        170.69        160.26         8.36 o                         
  -3   0  17        224.77        236.06        10.79 o                         
  -1   0  17         61.30         66.33         6.19 o                         
   1   0  17        189.69        192.73        10.37 o                         
   3   0  17          0.43         -1.62         3.94 o                         
   5   0  17         71.68         56.65         7.22 o                         
 -10   1  17         21.41         19.57         1.89 o                         
  -9   1  17         33.21         36.22         2.19 o                         
  -8   1  17        125.03        127.52         3.82 o                         
  -7   1  17        184.52        186.33         4.50 o                         
  -6   1  17         34.50         40.65         2.59 o                         
  -5   1  17         29.58         22.65         2.83 o                         
  -4   1  17          0.30          0.02         2.05 o                         
  -3   1  17         30.29         29.06         3.29 o                         
  -2   1  17         23.34         19.76         3.13 o                         
  -1   1  17         45.91         59.09         4.24 o                         
   0   1  17         29.97         26.09         3.51 o                         
   1   1  17         14.97         13.86         3.18 o                         
   2   1  17         30.34         28.95         5.08 o                         
   3   1  17         25.03         32.59         3.93 o                         
   4   1  17          0.53         -2.30         2.46 o                         
   5   1  17          0.70         -2.23         2.62 o                         
   6   1  17         10.07          9.21         5.16 o                         
 -10   2  17          3.82          5.12         1.47 o                         
  -9   2  17          0.27         -0.28         1.15 o                         
  -8   2  17          2.66          3.71         1.44 o                         
  -7   2  17        104.08        104.28         3.97 o                         
  -6   2  17          4.24          7.16         1.74 o                         
  -5   2  17         15.22         20.38         2.09 o                         
  -4   2  17          6.39          5.74         2.33 o                         
  -3   2  17        176.92        170.12         8.55 o                         
  -2   2  17          6.19          3.97         2.63 o                         
  -1   2  17          0.28          1.03         2.49 o                         
   0   2  17        126.33        102.12         5.38 o                         
   1   2  17         29.62         32.19         5.76 o                         
   2   2  17         16.23          4.19         3.55 o                         
   3   2  17         79.45         77.96         5.17 o                         
   4   2  17        100.61        110.37         6.15 o                         
   5   2  17          3.70          3.31         3.95 o                         
   6   2  17          4.17          4.23         3.42 o                         
 -10   3  17          0.00         -1.42         1.42 o                         
  -9   3  17         16.14         10.98         2.67 o                         
  -8   3  17         10.72         13.15         4.50 o                         
  -7   3  17          2.06          4.95         1.67 o                         
  -6   3  17         32.44         29.73         2.44 o                         
  -5   3  17         15.39         17.98         2.09 o                         
  -4   3  17          0.03          0.78         1.49 o                         
  -3   3  17        391.44        384.11        10.06 o                         
  -2   3  17          7.35          7.23         2.88 o                         
  -1   3  17        175.90        162.90         6.46 o                         
   0   3  17          4.61          2.21         2.58 o                         
   1   3  17         47.03         46.70         4.38 o                         
   2   3  17         71.64         60.64         4.84 o                         
   3   3  17          0.36         -2.32         2.32 o                         
   4   3  17         18.97         18.54         3.65 o                         
   5   3  17         54.28         50.79         5.43 o                         
  -9   4  17         12.64          9.36         2.69 o                         
  -8   4  17          6.15          9.00         2.55 o                         
  -7   4  17          9.12          7.00         2.37 o                         
  -6   4  17          0.65          2.85         1.95 o                         
  -5   4  17          1.88          3.87         1.62 o                         
  -4   4  17          0.19          1.52         1.59 o                         
  -3   4  17          0.11         -0.58         1.92 o                         
  -2   4  17         29.16         27.84         3.46 o                         
  -1   4  17         44.53         48.67         4.78 o                         
   0   4  17         28.56         27.65         3.59 o                         
   1   4  17          8.40          9.96         3.49 o                         
   2   4  17          2.97         -2.42         2.42 o                         
   3   4  17          0.60         -0.56         2.58 o                         
   4   4  17          7.59          7.39         4.25 o                         
   5   4  17          0.96         -3.05         3.05 o                         
  -9   5  17          0.40          0.86         3.02 o                         
  -8   5  17          2.23          5.22         2.35 o                         
  -7   5  17         13.59         14.15         2.63 o                         
  -6   5  17          4.18          4.20         2.07 o                         
  -5   5  17         43.38         43.11         5.19 o                         
  -4   5  17          2.47          6.38         2.20 o                         
  -3   5  17         10.47          8.50         2.42 o                         
  -2   5  17        114.66        112.51         4.31 o                         
  -1   5  17          3.27          0.98         2.66 o                         
   0   5  17          0.12         -6.06         6.10 o                         
   1   5  17         13.10         15.86         3.35 o                         
   2   5  17         12.27          5.03         3.04 o                         
   3   5  17         16.23          7.59         4.19 o                         
   4   5  17          1.33         -2.85         2.85 o                         
   5   5  17          0.83         -2.86         2.86 o                         
  -8   6  17         48.83         50.69         4.15 o                         
  -7   6  17         22.11         25.63         6.22 o                         
  -6   6  17          0.23          2.92         2.21 o                         
  -5   6  17         18.03         20.34         2.89 o                         
  -4   6  17         16.33         14.10         2.68 o                         
  -3   6  17          0.00          2.48         2.16 o                         
  -2   6  17         11.32          8.96         4.10 o                         
  -1   6  17         11.92         17.05         4.57 o                         
   0   6  17         45.29         49.85         3.59 o                         
   1   6  17          5.48         13.03         2.52 o                         
   2   6  17          1.27          3.50         3.02 o                         
   3   6  17         42.20         39.77         4.32 o                         
   4   6  17          0.01         -2.85         2.85 o                         
  -8   7  17          3.82          7.84         2.71 o                         
  -7   7  17         31.25         29.52         3.41 o                         
  -6   7  17          0.00          1.71         2.14 o                         
  -5   7  17         27.05         24.89         3.19 o                         
  -4   7  17          2.82          3.59         2.37 o                         
  -3   7  17          6.78          6.53         3.92 o                         
  -2   7  17          8.74         11.05         2.74 o                         
  -1   7  17        100.68         93.97         5.41 o                         
   0   7  17          2.27          4.57         2.16 o                         
   1   7  17          8.04          8.68         2.62 o                         
   2   7  17          6.14          5.97         4.01 o                         
   3   7  17          4.41          8.08         4.16 o                         
  -7   8  17          0.90          1.91         2.27 o                         
  -6   8  17          5.39          8.47         5.97 o                         
  -5   8  17          2.03          8.22         2.96 o                         
  -4   8  17          0.00          3.41         2.30 o                         
  -3   8  17         13.97         18.60         6.43 o                         
  -2   8  17         11.97         11.98         5.37 o                         
  -1   8  17         11.33         13.28         3.00 o                         
   0   8  17         10.40         16.16         2.30 o                         
   1   8  17          6.47          7.95         4.45 o                         
   2   8  17         23.79         39.27         4.63 o                         
  -6   9  17          8.71         13.90         4.33 o                         
  -5   9  17         12.58         13.02         2.96 o                         
  -4   9  17          8.78         15.88         3.09 o                         
  -3   9  17          2.88         17.59         3.74 o                         
  -2   9  17         16.52         18.36         3.19 o                         
  -1   9  17         11.68         11.67         4.54 o                         
   0   9  17         31.72         38.94         3.69 o                         
   1   9  17          1.03          0.12         2.38 o                         
  -3  10  17          8.95          7.79         4.51 o                         
  -2  10  17         34.35         36.32         5.86 o                         
  -1  10  17         41.96         55.84         6.80 o                         
 -10   0  18         23.19         22.64         4.63 o                         
  -8   0  18        136.16        138.56         6.28 o                         
  -6   0  18        171.02        193.12         9.56 o                         
  -4   0  18          8.63          3.46         3.52 o                         
  -2   0  18        148.68        131.43         8.72 o                         
   0   0  18          0.00         -3.64         3.64 o                         
   2   0  18        114.07        112.15         9.05 o                         
   4   0  18          1.91         -1.65         4.21 o                         
 -10   1  18         14.23         13.11         2.31 o                         
  -9   1  18          0.32          1.10         1.28 o                         
  -8   1  18         32.50         37.86         2.86 o                         
  -7   1  18        179.83        187.66         5.45 o                         
  -6   1  18        422.18        434.22        10.90 o                         
  -5   1  18         70.71         66.09         4.87 o                         
  -4   1  18         11.79         16.57         3.01 o                         
  -3   1  18        148.00        157.99         6.40 o                         
  -2   1  18         82.18         85.69         5.03 o                         
  -1   1  18         11.25          9.21         2.98 o                         
   0   1  18         16.45         19.26         5.11 o                         
   1   1  18        247.35        240.33         8.64 o                         
   2   1  18          0.84         -1.04         2.83 o                         
   3   1  18          3.83          3.65         3.13 o                         
   4   1  18         21.64         24.76         4.84 o                         
   5   1  18          2.43         -0.92         3.34 o                         
  -9   2  18          0.78          1.94         1.80 o                         
  -8   2  18          2.83          2.37         1.63 o                         
  -7   2  18         87.53         97.40         3.90 o                         
  -6   2  18         93.63        100.50         3.91 o                         
  -5   2  18         12.18         17.16         2.72 o                         
  -4   2  18          0.31          1.06         2.38 o                         
  -3   2  18          1.91          7.57         2.74 o                         
  -2   2  18        107.13        102.55         7.98 o                         
  -1   2  18         30.45         25.74         4.56 o                         
   0   2  18         12.01          6.84         2.98 o                         
   1   2  18          4.60          3.20         2.89 o                         
   2   2  18          1.84         -2.55         2.55 o                         
   3   2  18         39.05         47.48         5.13 o                         
   4   2  18          2.52         -1.77         3.09 o                         
   5   2  18          0.03         -3.00         3.00 o                         
  -9   3  18          0.63          0.45         2.20 o                         
  -8   3  18          0.21          2.49         2.41 o                         
  -7   3  18          0.27          2.37         1.70 o                         
  -6   3  18          5.26          3.88         1.69 o                         
  -5   3  18          9.74         11.92         1.99 o                         
  -4   3  18        161.69        147.18         5.94 o                         
  -3   3  18         30.29         34.37         3.67 o                         
  -2   3  18          0.07          3.77         2.74 o                         
  -1   3  18         33.12         34.43         3.72 o                         
   0   3  18          3.57          2.18         2.70 o                         
   1   3  18         50.64         51.06         7.52 o                         
   2   3  18          0.23          1.85         3.04 o                         
   3   3  18          0.73         -0.86         5.23 o                         
   4   3  18          0.19         -3.00         3.00 o                         
   5   3  18         50.81         59.50         5.56 o                         
  -9   4  18         27.03         37.48         3.78 o                         
  -8   4  18          0.05         -1.90         1.90 o                         
  -7   4  18          2.86          1.46         2.02 o                         
  -6   4  18          0.13          1.66         1.99 o                         
  -5   4  18         35.40         32.64         3.15 o                         
  -4   4  18         20.20         21.20         2.31 o                         
  -3   4  18          1.00          1.89         2.44 o                         
  -2   4  18         66.82         64.42         4.48 o                         
  -1   4  18          8.97         10.11         4.19 o                         
   0   4  18          0.62         -2.33         2.77 o                         
   1   4  18          1.20          0.12         2.94 o                         
   2   4  18          6.24          2.71         2.91 o                         
   3   4  18          2.64          2.60         3.08 o                         
   4   4  18         46.10         38.19         4.60 o                         
  -8   5  18          0.13         -0.51         2.08 o                         
  -7   5  18          3.38          3.80         2.23 o                         
  -6   5  18          4.19          5.61         2.21 o                         
  -5   5  18          0.00          2.96         2.08 o                         
  -4   5  18          7.94         10.69         2.48 o                         
  -3   5  18         19.41         15.24         4.15 o                         
  -2   5  18         20.35         19.03         4.72 o                         
  -1   5  18         31.46         32.25         3.77 o                         
   0   5  18          0.00         -0.08         2.78 o                         
   1   5  18         12.58          5.19         3.73 o                         
   2   5  18         15.93         10.67         3.61 o                         
   3   5  18          2.61         -1.09         3.40 o                         
   4   5  18          2.31         -2.20         3.12 o                         
  -8   6  18         31.24         40.23         4.01 o                         
  -7   6  18         65.88         60.95         8.57 o                         
  -6   6  18         15.13         15.25         2.82 o                         
  -5   6  18          9.45         11.38         3.01 o                         
  -4   6  18          6.10          8.83         2.55 o                         
  -3   6  18          1.94          3.45         2.29 o                         
  -2   6  18         53.11         66.78         6.68 o                         
  -1   6  18          0.32          2.47         3.55 o                         
   0   6  18         46.15         47.81         3.59 o                         
   1   6  18         43.29         44.49         4.68 o                         
   2   6  18          2.07          0.85         3.12 o                         
   3   6  18          0.57         -3.03         3.03 o                         
  -7   7  18         31.29         43.07         6.66 o                         
  -6   7  18          7.79          9.88         2.71 o                         
  -5   7  18         11.75         19.57         3.07 o                         
  -4   7  18         22.70         23.02         5.34 o                         
  -3   7  18          4.21          0.14         2.02 o                         
  -2   7  18          0.24         -0.63         2.72 o                         
  -1   7  18          2.80          2.01         3.85 o                         
   0   7  18          0.72          6.13         4.36 o                         
   1   7  18         78.28         93.75         7.50 o                         
   2   7  18          4.01          2.90         3.74 o                         
  -6   8  18         10.55         11.45         2.77 o                         
  -5   8  18         11.52         16.33         6.16 o                         
  -4   8  18          0.37          5.39         2.51 o                         
  -3   8  18          0.00         -0.09         2.29 o                         
  -2   8  18         14.22         21.74         4.39 o                         
  -1   8  18          0.06          3.25         3.64 o                         
   0   8  18          2.94          3.55         4.12 o                         
   1   8  18          9.42         16.33         2.96 o                         
  -4   9  18          2.65          8.68         2.68 o                         
  -3   9  18          0.58          4.52         2.74 o                         
  -2   9  18          2.80          7.96         2.98 o                         
  -1   9  18         83.86        115.46         9.17 o                         
  -9   0  19         10.68         14.29         2.72 o                         
  -7   0  19        301.18        315.56        13.08 o                         
  -5   0  19         59.86         63.32         5.95 o                         
  -3   0  19        106.67        120.48         8.45 o                         
  -1   0  19         14.10         16.48         4.78 o                         
   1   0  19        257.10        270.91        13.14 o                         
   3   0  19         50.55         35.63         6.68 o                         
  -9   1  19        161.88        175.75         5.58 o                         
  -8   1  19          0.00          1.78         1.82 o                         
  -7   1  19         50.28         59.05         8.01 o                         
  -6   1  19        175.65        173.60         6.50 o                         
  -5   1  19         46.68         49.19         4.13 o                         
  -4   1  19         31.49         34.92        11.11 o                         
  -3   1  19         45.72         39.67         3.93 o                         
  -2   1  19         13.15          9.83         3.58 o                         
  -1   1  19          0.29         -0.53         2.72 o                         
   0   1  19         18.81         20.95         8.43 o                         
   1   1  19         95.40        100.22        12.12 o                         
   2   1  19        253.59        271.27         9.56 o                         
   3   1  19         20.89         10.15         3.50 o                         
   4   1  19          6.50         -1.13         3.35 o                         
  -9   2  19          0.04          3.07         1.87 o                         
  -8   2  19          0.17          3.27         1.83 o                         
  -7   2  19          0.86          5.28         1.89 o                         
  -6   2  19         97.27        108.36         5.70 o                         
  -5   2  19          7.42          3.37         2.41 o                         
  -4   2  19         11.59         13.41         2.86 o                         
  -3   2  19         26.50         31.35         3.67 o                         
  -2   2  19          1.35          1.79         2.71 o                         
  -1   2  19         45.72         44.78         4.17 o                         
   0   2  19          0.28         -2.73         2.73 o                         
   1   2  19         30.12         27.77         4.02 o                         
   2   2  19          0.24          0.80         3.10 o                         
   3   2  19          9.21          5.68         3.43 o                         
   4   2  19         17.33         10.12         3.84 o                         
  -9   3  19          1.38          1.72         2.26 o                         
  -8   3  19          0.49          1.00         3.49 o                         
  -7   3  19         15.32         19.76         2.38 o                         
  -6   3  19          6.46          9.17         2.53 o                         
  -5   3  19         15.81         24.08         3.98 o                         
  -4   3  19         10.87          6.95         2.62 o                         
  -3   3  19         77.40         70.84         4.74 o                         
  -2   3  19        340.08        325.67        19.29 o                         
  -1   3  19         15.79         13.40         3.45 o                         
   0   3  19         13.17         16.33         4.03 o                         
   1   3  19          2.67         -0.31         5.04 o                         
   2   3  19          0.91         -1.79         3.05 o                         
   3   3  19          2.08          0.27         3.27 o                         
   4   3  19          0.34         -1.82         3.82 o                         
  -8   4  19          0.80          0.73         4.36 o                         
  -7   4  19          9.91         10.75         2.59 o                         
  -6   4  19         16.63         17.72         2.77 o                         
  -5   4  19         10.43         17.02         4.06 o                         
  -4   4  19         15.06         16.95         2.92 o                         
  -3   4  19         57.73         46.34         4.02 o                         
  -2   4  19         35.11         49.20         5.41 o                         
  -1   4  19          2.75          0.02         2.84 o                         
   0   4  19         11.26         10.48         4.81 o                         
   1   4  19          0.36         -1.41         2.88 o                         
   2   4  19          1.90         -1.73         2.91 o                         
   3   4  19          9.84          0.36         5.61 o                         
  -8   5  19          0.02          3.08         2.78 o                         
  -7   5  19         10.27          8.74         6.24 o                         
  -6   5  19          1.29          5.47         2.30 o                         
  -5   5  19          0.83          1.05         2.09 o                         
  -4   5  19         15.88         13.26         4.27 o                         
  -3   5  19          0.33          5.38         3.73 o                         
  -2   5  19         57.85         41.16         5.68 o                         
  -1   5  19         20.93         25.08         7.56 o                         
   0   5  19         26.72         26.11         4.27 o                         
   1   5  19         18.97         23.33         4.01 o                         
   2   5  19          0.24         -2.68         2.68 o                         
   3   5  19          0.05         -2.87         2.87 o                         
  -7   6  19         14.18         17.37         3.09 o                         
  -6   6  19         45.99         53.24         4.24 o                         
  -5   6  19          0.00          1.31         2.21 o                         
  -4   6  19          1.60          4.80         2.51 o                         
  -3   6  19          0.64          0.69         3.73 o                         
  -2   6  19          0.57          2.10         4.03 o                         
  -1   6  19         16.94         19.75         4.90 o                         
   0   6  19          6.18          1.98         4.27 o                         
   1   6  19         14.09         14.61         2.82 o                         
   2   6  19          0.16         -3.73         3.73 o                         
  -6   7  19          0.47          2.81         2.33 o                         
  -5   7  19         25.28         29.12         3.56 o                         
  -4   7  19          2.52          1.90         2.27 o                         
  -3   7  19         13.57         16.84         4.63 o                         
  -2   7  19         15.03         18.16         4.93 o                         
  -1   7  19         48.55         55.17         6.77 o                         
   0   7  19         10.29         21.41         5.44 o                         
   1   7  19         31.95         28.14         3.45 o                         
  -5   8  19         10.63         21.17         4.57 o                         
  -4   8  19         10.20         17.88         3.20 o                         
  -3   8  19          0.17          0.84         5.23 o                         
  -2   8  19          0.01          1.62         4.00 o                         
  -1   8  19          5.14          7.82         4.48 o                         
   0   8  19         43.63         59.29         7.13 o                         
  -8   0  20         95.73        113.39         8.09 o                         
  -6   0  20        217.61        212.73        10.70 o                         
  -4   0  20          9.84          7.85         4.21 o                         
  -2   0  20          3.85         10.49         4.78 o                         
   0   0  20          3.61          6.77         4.90 o                         
   2   0  20        115.14        128.03        10.40 o                         
  -8   1  20         11.03         14.17         2.81 o                         
  -7   1  20         20.72         27.71         3.37 o                         
  -6   1  20         42.75         44.23         3.77 o                         
  -5   1  20         73.94         79.44         5.00 o                         
  -4   1  20          9.33          8.44         2.88 o                         
  -3   1  20         12.30          8.26         3.31 o                         
  -2   1  20         39.38         38.96         6.37 o                         
  -1   1  20          5.23          4.14         3.13 o                         
   0   1  20          3.31          3.57         3.25 o                         
   1   1  20         31.12         26.13         4.20 o                         
   2   1  20          0.02         -3.10         3.10 o                         
   3   1  20         33.61         18.15         4.21 o                         
  -8   2  20         17.80         20.04         3.16 o                         
  -7   2  20         19.68         24.61         3.31 o                         
  -6   2  20         91.43         89.61         6.66 o                         
  -5   2  20         44.57         48.71         5.80 o                         
  -4   2  20          3.38          2.20         2.54 o                         
  -3   2  20         73.74         86.87         7.14 o                         
  -2   2  20         23.55         23.45         5.53 o                         
  -1   2  20         30.42         27.12         3.82 o                         
   0   2  20         41.44         42.10         4.56 o                         
   1   2  20         10.65          9.21         3.66 o                         
   2   2  20         16.27         14.91         5.10 o                         
   3   2  20          9.79          5.29         3.86 o                         
  -8   3  20          2.06          2.99         2.35 o                         
  -7   3  20          4.37         11.09         4.15 o                         
  -6   3  20         38.18         41.29         3.75 o                         
  -5   3  20          3.32          3.01         2.46 o                         
  -4   3  20          4.59          6.80         2.64 o                         
  -3   3  20          3.48          6.63         2.90 o                         
  -2   3  20         45.33         54.26         4.59 o                         
  -1   3  20         84.53         84.81         5.54 o                         
   0   3  20          3.00         -0.61         3.08 o                         
   1   3  20          6.28          4.31         3.17 o                         
   2   3  20          1.39         -2.39         3.14 o                         
   3   3  20         33.72         29.37         4.76 o                         
  -7   4  20          0.12         -0.19         2.09 o                         
  -6   4  20         13.98         10.31         3.85 o                         
  -5   4  20          2.49          7.97         3.94 o                         
  -4   4  20         12.68         11.08         3.71 o                         
  -3   4  20          2.64          4.70         3.62 o                         
  -2   4  20         22.39         25.63         8.60 o                         
  -1   4  20          8.54          5.26         3.15 o                         
   0   4  20          3.67         -1.65         3.03 o                         
   1   4  20          1.60         -4.57         4.57 o                         
   2   4  20         11.91          6.29         3.71 o                         
  -7   5  20          2.45          8.16         2.65 o                         
  -6   5  20         33.96         35.14         3.58 o                         
  -5   5  20         11.55         12.15         4.36 o                         
  -4   5  20          6.59         12.87         4.45 o                         
  -3   5  20          0.00          3.04         3.82 o                         
  -2   5  20          9.56          8.27         4.63 o                         
  -1   5  20          0.00          1.65         3.88 o                         
   0   5  20          9.82          5.71         3.45 o                         
   1   5  20         16.16         15.03         3.86 o                         
   2   5  20          4.71         -0.60         3.33 o                         
  -6   6  20          5.96          2.88         2.30 o                         
  -5   6  20          8.32          9.29         3.91 o                         
  -4   6  20         22.99         27.51         5.26 o                         
  -3   6  20         15.98         15.64         4.72 o                         
  -2   6  20         42.11         50.90         6.25 o                         
  -1   6  20         16.65         19.75         5.14 o                         
   0   6  20          0.38          1.77         4.75 o                         
   1   6  20          0.91         -4.39         4.39 o                         
  -5   7  20          1.34          8.18         4.18 o                         
  -4   7  20         71.67         90.23         7.82 o                         
  -3   7  20          1.77          4.24         3.76 o                         
  -2   7  20         25.52         31.84         5.41 o                         
  -1   7  20         14.61         28.11         5.47 o                         
  -7   0  21         71.91         67.11         6.49 o                         
  -5   0  21         86.33         91.50         7.70 o                         
  -3   0  21         57.55         53.19         6.40 o                         
  -1   0  21         82.26         88.67         8.12 o                         
   1   0  21          3.42         11.67         5.32 o                         
  -7   1  21         53.14         66.54         9.38 o                         
  -6   1  21         30.24         40.50         3.99 o                         
  -5   1  21          5.69         14.15         3.08 o                         
  -4   1  21          8.97         16.61         5.29 o                         
  -3   1  21        118.87        121.33         6.19 o                         
  -2   1  21         10.00          4.77         3.15 o                         
  -1   1  21          1.50         -2.86         2.86 o                         
   0   1  21         66.64         71.97         5.69 o                         
   1   1  21          0.00         -0.24         3.57 o                         
   2   1  21          8.10         11.67         3.98 o                         
  -7   2  21          3.61          7.88         2.80 o                         
  -6   2  21          0.10          5.93         2.67 o                         
  -5   2  21         29.96         30.37         3.67 o                         
  -4   2  21          7.19          9.80         3.07 o                         
  -3   2  21          0.29          1.44         3.32 o                         
  -2   2  21         16.62         20.71         5.58 o                         
  -1   2  21          7.21         10.58         3.56 o                         
   0   2  21         49.20         45.97         4.82 o                         
   1   2  21         12.73          5.34         5.67 o                         
   2   2  21          1.30         -3.38         3.38 o                         
  -7   3  21         26.91         33.38         5.29 o                         
  -6   3  21          3.24          5.25         2.53 o                         
  -5   3  21          3.31         -0.08         2.30 o                         
  -4   3  21          0.36          8.16         2.90 o                         
  -3   3  21          8.73          3.26         2.97 o                         
  -2   3  21          4.49          3.12         3.07 o                         
  -1   3  21          2.24          5.46         4.19 o                         
   0   3  21          5.64          2.69         3.44 o                         
   1   3  21         13.67         12.84         4.08 o                         
  -6   4  21          0.22          5.11         3.64 o                         
  -5   4  21          2.13          4.12         3.67 o                         
  -4   4  21          1.53         11.67         4.24 o                         
  -3   4  21          0.87          1.06         2.76 o                         
  -2   4  21         29.12         28.88         4.16 o                         
  -1   4  21         26.48         27.35         4.21 o                         
   0   4  21          0.59         -2.47         3.17 o                         
   1   4  21          4.33          2.30         4.18 o                         
  -6   5  21          1.43          2.89         3.49 o                         
  -5   5  21          0.11          9.05         4.15 o                         
  -4   5  21          3.41          2.29         3.64 o                         
  -3   5  21          1.71          5.41         4.39 o                         
  -2   5  21          0.45          0.63         4.30 o                         
  -1   5  21          6.25          9.83         5.11 o                         
   0   5  21         20.44         22.31         5.95 o                         
  -4   6  21          2.31          6.95         4.18 o                         
  -3   6  21          0.07          2.38         4.18 o                         
  -2   6  21          1.77         10.46         4.90 o                         
  -1   6  21          8.75          5.23         4.60 o                         
  -6   0  22         56.73         53.73         6.34 o                         
  -4   0  22         28.92         40.20         6.13 o                         
  -2   0  22         73.08         87.74         8.45 o                         
   0   0  22         24.23         26.61         6.07 o                         
  -6   1  22          6.34          9.86         2.92 o                         
  -5   1  22          5.63          9.77         5.55 o                         
  -4   1  22          0.03          3.92         2.94 o                         
  -3   1  22         29.66         37.57         4.20 o                         
  -2   1  22         43.08         42.49         4.59 o                         
  -1   1  22          1.15         -2.52         3.18 o                         
   0   1  22         34.94         44.64         4.91 o                         
   1   1  22         51.51         51.57        10.81 o                         
  -6   2  22          0.52          7.08         2.90 o                         
  -5   2  22          5.22          8.11         2.89 o                         
  -4   2  22         10.70         15.55         5.25 o                         
  -3   2  22         18.62         25.25         4.50 o                         
  -2   2  22          5.93          2.05         4.00 o                         
  -1   2  22          9.03          3.01         4.27 o                         
   0   2  22          5.63          1.70         3.54 o                         
  -5   3  22          8.84          7.94         2.91 o                         
  -4   3  22          0.07          1.27         2.81 o                         
  -3   3  22         36.95         33.07         7.16 o                         
  -2   3  22          0.56         -1.20         3.07 o                         
  -1   3  22         11.35          8.07         3.75 o                         
   0   3  22          2.63          3.24         4.87 o                         
  -5   4  22          2.63          9.68         4.06 o                         
  -4   4  22         21.97         27.63         5.32 o                         
  -3   4  22          4.82          5.86         4.60 o                         
  -2   4  22          2.51          6.07         3.37 o                         
  -1   4  22         20.84         18.20         4.15 o                         
  -3   0  23         58.61         71.38         8.00 o                         
  -4   1  23          1.61          3.61         3.17 o                         
  -3   1  23          3.92          2.61         3.25 o                         
  -2   1  23          5.54         10.69         4.04 o                         
  -4   2  23         12.00         13.56         3.59 o                         
  -3   2  23          8.82         10.54         3.51 o                         
  -2   2  23         88.39         79.67         5.87 o                         
                                                                                
